# Supplementary material for: MYCN Amplifications and Metabolic Rewiring in Neuroblastoma
Source: Cancers (Basel). 2023 Sep 29;15(19):4803. doi: 10.3390/cancers15194803 (PMC10571721; doi:10.3390/cancers15194803)
Supplement: Supplementary file 1 [file cancers-15-04803-s001.zip]

Archive with 4 entries (4 files):
- Supplementary Figures S1-S3.pdf
- Supplementary Table S1.xlsx
- Supplementary Table S2.xlsx
- Supplementary Table S3.xlsx
