# Supplementary material for: MYCN Amplifications and Metabolic Rewiring in Neuroblastoma
Source: Cancers (Basel). 2023 Sep 29;15(19):4803. doi: 10.3390/cancers15194803 (PMC10571721; doi:10.3390/cancers15194803)
Supplement: Supplementary file 1 [file cancers-15-04803-s001.zip › Supplementary Table S1.xlsx]

## Sheet: Differential Expression
Differential Gene Expression Analysis of MYCN-amplified compared to non-MYCN-amplified neuroblastoma cell lines
GeneID	log2FC	Fold Change	logCPM	CPM	F	PValue	FDR	Characterization
MYCNOS	5.85246	57.7786	4.55204	23.4585	121.136	9.67075e-10	1.20348e-05	Upregulated
MYCN	5.33644	40.4044	10.7806	1759.12	113.872	1.63095e-09	1.20348e-05	Upregulated
NDUFAF2	1.55297	2.9342	5.24107	37.8199	35.7007	9.0284e-06	0.025038	Upregulated
PPA1	1.58493	2.99992	7.71093	209.517	33.4742	1.35726e-05	0.025038	Upregulated
NPM1	2.06737	4.19123	10.4505	1399.29	31.586	1.94748e-05	0.0283431	Upregulated
REXO2	1.86042	3.63113	5.31205	39.7271	31.5711	1.95107e-05	0.0283431	Upregulated
SLC6A6	1.49256	2.81389	6.71578	105.112	25.6839	6.60658e-05	0.0603972	Upregulated
BOD1	1.08765	2.12527	6.5341	92.6744	24.3076	9.00194e-05	0.0630348	Upregulated
PPARGC1B	3.71447	13.127	4.1316	17.5281	24.1717	9.3967e-05	0.0630348	Upregulated
TXN	1.32843	2.51129	7.19171	146.191	23.9149	9.85147e-05	0.0632121	Upregulated
SLCO5A1	4.10374	17.1929	3.07921	8.45152	23.2689	0.000114572	0.0674472	Upregulated
STAT5B	1.51351	2.85505	6.6659	101.539	22.8256	0.000127099	0.0674472	Upregulated
EEF2K	1.0805	2.11477	6.31502	79.6179	22.6493	0.000132536	0.0674472	Upregulated
SPCS3	1.38752	2.61628	7.17469	144.476	21.8393	0.000161059	0.0765735	Upregulated
PDE4A	2.9759	7.8675	3.79885	13.9177	20.5799	0.000220029	0.0861135	Upregulated
RAB34	8.23517	301.324	5.36602	41.2414	20.4116	0.000232123	0.0861135	Upregulated
MTHFD2	1.37362	2.5912	8.391	335.694	20.2874	0.000236733	0.0861135	Upregulated
DCAF4	1.49909	2.82664	4.77592	27.3966	20.0456	0.000251742	0.0861135	Upregulated
SFXN4	1.11841	2.17108	5.19021	36.5097	20.0444	0.000251814	0.0861135	Upregulated
NETO2	1.64369	3.12465	6.65261	100.609	20.0216	0.000253442	0.0861135	Upregulated
AGPAT1	4.71392	26.2441	1.22506	2.33766	19.9685	0.000256742	0.0861135	Upregulated
RGS10	1.9479	3.85812	4.60455	24.328	19.7153	0.000273971	0.0898502	Upregulated
GCLC	1.19537	2.29003	5.77622	54.8044	19.5894	0.000283011	0.0907974	Upregulated
AARSD1	1.04879	2.06879	6.24824	76.0163	18.9799	0.000331703	0.0914806	Upregulated
ZNF814	2.2097	4.62578	3.24773	9.49871	18.9643	0.000333071	0.0914806	Upregulated
MRPL45	1.14548	2.21219	6.53681	92.8484	18.9454	0.000334731	0.0914806	Upregulated
PAICS	1.0598	2.08464	9.07853	540.642	18.8629	0.000342075	0.091788	Upregulated
BCL6	3.01911	8.10668	1.51783	2.86361	18.3902	0.000387797	0.0963468	Upregulated
MIR130B	2.1867	4.55262	-0.793865	1.73371	17.496	0.000494003	0.101367	Upregulated
CLEC2D	1.54515	2.91834	3.1711	9.00733	17.3448	0.00051496	0.101367	Upregulated
GFOD1	1.96355	3.90019	2.96286	7.79667	17.3282	0.000517325	0.101367	Upregulated
ASPH	1.72466	3.30502	6.09065	68.1503	16.9682	0.000572367	0.101367	Upregulated
PPP3CA	1.33563	2.52385	5.96117	62.3006	16.9346	0.000576978	0.101367	Upregulated
LOC730668	4.38146	20.8426	-0.777241	1.71385	16.9003	0.000582532	0.101367	Upregulated
TRERF1	1.0482	2.06795	5.23927	37.7726	16.753	0.000607045	0.101367	Upregulated
SH3GL3	6.29192	78.3532	2.3866	5.22923	16.7278	0.000617017	0.101367	Upregulated
PLD6	1.92353	3.7935	5.62148	49.2303	16.6352	0.000629713	0.101367	Upregulated
NANP	1.36894	2.58281	4.55111	23.4434	16.6095	0.000632026	0.101367	Upregulated
DDX1	4.78971	27.6596	12.284	4987.1	16.6275	0.000634612	0.101367	Upregulated
RRAGD	1.79447	3.46888	4.74832	26.8774	16.5914	0.000635257	0.101367	Upregulated
ICAM5	8.02062	259.686	2.24401	4.73712	16.5944	0.000640555	0.101367	Upregulated
KIAA1274	1.76667	3.40267	5.2544	38.1707	16.4982	0.000652516	0.101367	Upregulated
LRRC69	3.19402	9.15161	-1.09997	2.1435	15.9805	0.000755851	0.108299	Upregulated
SNORD50B	1.85715	3.62292	-1.07825	2.11147	15.7961	0.000797069	0.11203	Upregulated
VWCE	2.47809	5.57158	3.63416	12.4162	15.566	0.000852064	0.115867	Upregulated
HLF	2.7281	6.62582	3.88287	14.7523	15.5526	0.00085705	0.115867	Upregulated
NAE1	1.1845	2.27285	6.20715	73.8821	15.5136	0.000865161	0.115867	Upregulated
EIF4EBP3	4.50124	22.6468	-1.52513	2.87812	15.3235	0.000914613	0.117265	Upregulated
SRPK1	1.00702	2.00976	7.63541	198.832	15.2106	0.000945459	0.117265	Upregulated
SNHG4	2.42721	5.37851	3.64429	12.5037	15.2072	0.00094639	0.117265	Upregulated
FKBP5	1.30724	2.47468	7.20573	147.619	15.1486	0.000962896	0.117265	Upregulated
NR1D1	1.91296	3.76582	4.02808	16.3145	15.1375	0.000966053	0.117265	Upregulated
PDP2	1.08842	2.12641	5.94745	61.7106	15.0999	0.00097682	0.117265	Upregulated
SNHG1	1.48152	2.79243	6.78407	110.207	15.0911	0.000979798	0.117265	Upregulated
PUS7	1.25337	2.38398	6.16634	71.8213	15.0707	0.000985287	0.117265	Upregulated
CANX	1.17796	2.26257	9.65949	808.715	14.881	0.0010423	0.122818	Upregulated
POP1	1.11554	2.16676	6.17658	72.3331	14.8343	0.00105691	0.122818	Upregulated
COX7B	1.0454	2.06394	6.78539	110.308	14.7971	0.00106869	0.122821	Upregulated
SLC16A1	1.45101	2.73399	7.81583	225.319	14.6734	0.00110941	0.123009	Upregulated
CDKN2A	3.9178	15.1138	4.06126	16.694	14.6637	0.0011209	0.123009	Upregulated
MNX1	8.56571	378.911	0.805418	1.74765	16.0494	0.00112849	0.123009	Upregulated
NT5DC3	1.58242	2.99472	5.10595	34.4386	14.5482	0.00115141	0.123009	Upregulated
NPM3	1.01398	2.01947	5.63214	49.5954	14.5439	0.00115288	0.123009	Upregulated
TMEM123	2.26094	4.79303	7.37092	165.527	14.5645	0.00115467	0.123009	Upregulated
C17orf76-AS1	1.00991	2.01378	9.68832	825.041	14.4365	0.0011908	0.123009	Upregulated
SLC7A11	4.99858	31.9686	5.03103	32.6958	14.4494	0.00119533	0.123009	Upregulated
UIMC1	1.0713	2.10133	5.42158	42.8605	14.3969	0.00120512	0.123009	Upregulated
CNBP	1.02745	2.03841	8.90416	479.093	14.1563	0.00129643	0.123009	Upregulated
PITX1	9.4474	698.151	2.92273	7.58278	14.1594	0.00130492	0.123009	Upregulated
PRRT2	2.22733	4.68266	5.25421	38.1659	14.15	0.00130865	0.123009	Upregulated
KIAA1239	8.90615	479.753	2.38498	5.22336	14.1171	0.00132181	0.123009	Upregulated
STXBP4	1.60071	3.03292	4.76649	27.218	14.0791	0.0013273	0.123009	Upregulated
MGC12982	4.46118	22.0266	-0.14068	1.10242	14.0188	0.00135257	0.123009	Upregulated
NCL	1.01569	2.02187	10.562	1511.71	13.9959	0.00136153	0.123009	Upregulated
SUZ12P	1.3815	2.60539	3.93231	15.2667	13.9374	0.00138616	0.123009	Upregulated
SNORA40	2.16266	4.47739	3.06326	8.35861	13.9336	0.00138778	0.123009	Upregulated
CDR2	1.05599	2.07914	4.73527	26.6353	13.8736	0.00141361	0.123009	Upregulated
SNORD104	2.05054	4.14262	2.00506	4.01407	13.7486	0.00146916	0.123111	Upregulated
PPA2	1.0109	2.01517	5.40343	42.3247	13.733	0.00147623	0.123111	Upregulated
DDN	2.3341	5.04236	4.48493	22.3924	13.6792	0.00150992	0.123127	Upregulated
NBR2	1.52332	2.87453	3.40606	10.6005	13.5785	0.00154867	0.123127	Upregulated
PAPD5	1.65039	3.13919	4.65482	25.1907	13.5252	0.00157456	0.123964	Upregulated
EEF1D	1.00665	2.00923	8.5098	364.508	13.4762	0.00159877	0.1242	Upregulated
PM20D2	1.32526	2.50577	6.15876	71.4447	13.4757	0.001599	0.1242	Upregulated
ZNF586	1.25624	2.38873	3.371	10.346	13.4001	0.0016372	0.124698	Upregulated
IFIT5	1.49363	2.81597	4.85036	28.8471	13.3962	0.00163921	0.124698	Upregulated
MINA	1.7565	3.37877	5.50458	45.3986	13.303	0.00169339	0.124917	Upregulated
GPM6A	6.45685	87.8426	3.44204	10.8682	13.3034	0.00169922	0.124917	Upregulated
LOC100499227	2.45119	5.46867	1.2501	2.37858	13.2775	0.00170133	0.124917	Upregulated
NDUFAF4	1.24003	2.36203	4.7446	26.8081	13.2318	0.0017259	0.126093	Upregulated
AACSP1	4.68406	25.7065	3.63293	12.4057	13.2054	0.00175222	0.12653	Upregulated
SLC6A15	2.11186	4.32248	7.25574	152.825	13.1708	0.0017714	0.12653	Upregulated
CAMKK1	1.63012	3.09539	4.50354	22.683	13.1479	0.00177215	0.12653	Upregulated
THBS2	7.33874	161.875	3.38545	10.4502	13.0623	0.00183302	0.128101	Upregulated
NOB1	1.31641	2.49046	6.27019	77.1817	13.0403	0.00183409	0.128101	Upregulated
SH2D5	3.04743	8.26739	3.28281	9.7325	12.9758	0.00187415	0.129246	Upregulated
DOC2A	2.27958	4.85538	4.40518	21.1881	12.9611	0.00188887	0.129655	Upregulated
TBC1D4	1.92469	3.79654	5.65829	50.5029	12.9039	0.00192726	0.130488	Upregulated
MAML2	3.25266	9.5312	3.37734	10.3916	12.8872	0.00193385	0.130488	Upregulated
CLK4	2.41794	5.34408	3.50232	11.332	12.8243	0.00196441	0.130589	Upregulated
PLS1	2.03981	4.11193	4.36148	20.556	12.648	0.0020802	0.135241	Upregulated
FES	4.80798	28.0121	2.97354	7.85459	12.5681	0.00214544	0.138417	Upregulated
MTFR1	1.01412	2.01968	5.08805	34.0139	12.5355	0.00215424	0.138417	Upregulated
FBN2	7.56701	189.626	4.97901	31.5377	12.4212	0.00224937	0.14149	Upregulated
TMPRSS15	6.93944	122.738	2.16179	4.47469	12.3824	0.00227779	0.141628	Upregulated
SNHG7	1.39427	2.62856	5.96892	62.6361	12.3173	0.0023126	0.142206	Upregulated
PTPN13	1.77339	3.41857	6.43684	86.6327	12.2996	0.00233965	0.142572	Upregulated
LOC100506123	2.82685	7.09521	2.71682	6.57423	12.2344	0.00237507	0.142572	Upregulated
PRDX4	1.13911	2.20245	7.0157	129.4	12.2281	0.00237991	0.142572	Upregulated
C14orf159	1.39821	2.63575	4.99466	31.8817	12.2269	0.00238082	0.142572	Upregulated
ANKRD33B	2.69939	6.49528	4.09805	17.1252	12.2243	0.00239761	0.142572	Upregulated
WBSCR17	10.3369	1293.34	2.52058	5.73811	13.1958	0.00242803	0.142618	Upregulated
ANK3	2.42709	5.37806	5.6486	50.1647	12.1764	0.00243528	0.142618	Upregulated
MAPK9	1.18341	2.27113	5.64893	50.1762	12.1143	0.00247001	0.142982	Upregulated
SHISA3	3.59901	12.1174	4.32462	20.0373	12.0982	0.00249827	0.142982	Upregulated
PI4K2B	1.51413	2.85627	4.64376	24.9983	12.0743	0.00250259	0.142982	Upregulated
WT1	8.7678	435.883	2.24737	4.74815	12.0886	0.00250605	0.142982	Upregulated
MYLIP	2.00831	4.0231	3.91573	15.0922	12.0672	0.0025093	0.142982	Upregulated
CHODL	4.28767	19.5307	5.02036	32.4548	12.0132	0.00256874	0.144142	Upregulated
P4HTM	2.29219	4.89797	4.35231	20.4256	11.9131	0.00265455	0.144649	Upregulated
SNORA12	3.38679	10.4598	-0.303197	1.23388	11.8932	0.00265618	0.144649	Upregulated
SPG20	1.29856	2.45982	5.84284	57.3946	11.8446	0.00269999	0.145749	Upregulated
FOXF1	10.2574	1223.98	3.77805	13.7185	11.7597	0.00279245	0.146296	Upregulated
ABCE1	1.21667	2.32409	7.39288	168.065	11.6876	0.00284425	0.147116	Upregulated
HECW1	6.34634	81.3655	1.34128	2.53376	11.697	0.002851	0.147116	Upregulated
AGXT2L2	1.54982	2.9278	3.5739	11.9083	11.5872	0.00294007	0.149619	Upregulated
CAMLG	1.15304	2.22382	6.09626	68.416	11.4048	0.00312529	0.153743	Upregulated
PPAT	1.39543	2.63067	6.67986	102.527	11.3849	0.00315262	0.154572	Upregulated
KLHL11	1.29293	2.45025	3.54024	11.6338	11.3433	0.00319063	0.154974	Upregulated
ADORA2B	1.81659	3.52248	1.93126	3.81389	11.3417	0.00319231	0.154974	Upregulated
KLHL31	3.4993	11.3082	0.350987	1.27543	11.309	0.00322763	0.156175	Upregulated
CA12	3.12603	8.73032	2.94947	7.72465	11.2755	0.00326799	0.156498	Upregulated
RRAGB	1.05955	2.08427	3.70609	13.051	11.2643	0.00327672	0.156498	Upregulated
CPNE7	7.16754	143.762	4.46653	22.1085	11.2037	0.00336307	0.157789	Upregulated
NME3	1.43382	2.70161	4.44223	21.7392	11.1694	0.00338371	0.157789	Upregulated
ADAT2	1.70825	3.26764	3.98877	15.8759	11.1345	0.00342399	0.158574	Upregulated
ACSS1	5.31195	39.7242	2.70558	6.52321	11.129	0.00344916	0.158574	Upregulated
OGT	1.1991	2.29597	7.76549	217.593	11.1047	0.00345987	0.158574	Upregulated
ARAP2	5.00613	32.1362	-0.605024	1.521	11.0846	0.00349585	0.159727	Upregulated
SLC7A5P2	1.49837	2.82523	0.773544	1.70946	11.0283	0.00355	0.1617	Upregulated
SNORD110	1.65341	3.14576	0.418242	1.3363	10.9741	0.00361622	0.162708	Upregulated
AQP3	2.68446	6.42838	2.52778	5.76682	10.9412	0.00365717	0.163008	Upregulated
SNORA76	1.81932	3.52914	0.806453	1.74891	10.9267	0.00367534	0.163008	Upregulated
SUN2	1.13786	2.20054	6.64129	99.8224	10.9117	0.00369433	0.163008	Upregulated
SNORD80	1.51115	2.85036	3.07122	8.40486	10.8989	0.00371056	0.163008	Upregulated
NPTX1	6.87409	117.303	3.58773	12.0231	10.8994	0.00372957	0.163008	Upregulated
LOC100132247	1.66129	3.163	4.00594	16.0661	10.8218	0.00381004	0.163008	Upregulated
GABRA5	6.51193	91.2612	3.29258	9.79866	10.8066	0.00385002	0.163008	Upregulated
PYCR1	1.08664	2.1238	8.10955	276.197	10.781	0.00386392	0.163008	Upregulated
MIR1304	2.60444	6.08154	0.826672	1.77359	10.7697	0.00387893	0.163008	Upregulated
LOC100329109	1.2845	2.43597	3.10634	8.61198	10.7607	0.003891	0.163008	Upregulated
ADCY9	1.09859	2.14145	5.60166	48.5587	10.6901	0.00398685	0.163008	Upregulated
SNORA32	2.19015	4.56354	1.62602	3.08661	10.6875	0.00399052	0.163008	Upregulated
NFE2L2	1.05631	2.07961	6.03482	65.5636	10.6766	0.00400555	0.163008	Upregulated
SLC38A5	5.62616	49.3903	3.26409	9.60701	10.6658	0.00404125	0.163008	Upregulated
DANCR	1.25628	2.38878	6.56911	94.9511	10.6337	0.00406836	0.163008	Upregulated
SNORD74	2.3375	5.05427	-0.829914	1.77758	10.6276	0.00407406	0.163008	Upregulated
SLC38A1	1.01227	2.01708	8.80872	448.425	10.6255	0.00407691	0.163008	Upregulated
TMEM126B	1.2575	2.39081	4.91795	30.2308	10.6199	0.00408489	0.163008	Upregulated
ADAMTS8	8.67268	408.072	0.905926	1.87375	11.4165	0.00409426	0.163008	Upregulated
ACAT1	1.4192	2.67438	6.29707	78.6334	10.6191	0.00409672	0.163008	Upregulated
SNORA1	2.59321	6.03442	0.041089	1.02889	10.5484	0.00418743	0.163008	Upregulated
COL12A1	7.83832	228.86	3.11552	8.66691	10.5606	0.00419091	0.163008	Upregulated
ZNF354A	1.66095	3.16224	3.86609	14.5818	10.5313	0.00421238	0.163008	Upregulated
TRIM7	3.6063	12.1788	1.67093	3.18421	10.5284	0.00421779	0.163008	Upregulated
MARS2	1.07565	2.10768	4.66563	25.3801	10.4581	0.00432111	0.164544	Upregulated
MZT2A	1.37121	2.58688	5.4502	43.7193	10.454	0.00432847	0.164544	Upregulated
PLSCR4	4.33027	20.116	0.399458	1.31901	10.4512	0.00434166	0.164544	Upregulated
C6orf163	2.47517	5.56035	-0.164225	1.12056	10.4288	0.00436558	0.164544	Upregulated
IRS1	1.71847	3.29087	4.25994	19.1588	10.4255	0.00437179	0.164544	Upregulated
SLC43A1	2.26954	4.82169	3.49705	11.2906	10.4095	0.00439669	0.164544	Upregulated
SNORA18	2.03316	4.093	2.67646	6.39285	10.3889	0.00442679	0.164544	Upregulated
GOLGA8A	2.36374	5.14705	3.95161	15.4722	10.3752	0.0044683	0.164544	Upregulated
SNORA51	1.76027	3.38761	-0.728646	1.65708	10.3609	0.00447042	0.164544	Upregulated
ALKBH8	1.68292	3.21078	4.22219	18.6641	10.3481	0.00449162	0.164544	Upregulated
DLX1	6.38138	83.3654	2.11821	4.34154	10.3262	0.00454734	0.164888	Upregulated
LOC100507032	2.31149	4.96395	3.769	13.6327	10.2253	0.0046993	0.167923	Upregulated
CNOT6	1.05173	2.07302	6.8014	111.539	10.2059	0.00472033	0.168015	Upregulated
TRIM59	3.02633	8.14732	4.11094	17.2789	10.2126	0.00473219	0.168015	Upregulated
SCARNA27	2.1108	4.3193	0.0498334	1.03515	10.1581	0.00480068	0.168286	Upregulated
TAF4B	1.69498	3.23771	4.46961	22.1558	10.1299	0.0048519	0.168484	Upregulated
LHX6	3.92307	15.1691	1.64914	3.13647	10.1205	0.00487204	0.168484	Upregulated
TGFBR3	4.43845	21.6823	2.37999	5.20534	10.1176	0.00489307	0.168719	Upregulated
NAALAD2	2.24294	4.73361	4.67017	25.4602	10.0821	0.00495486	0.170452	Upregulated
ARHGAP23	2.0257	4.07189	5.98779	63.4608	9.99956	0.00510167	0.172844	Upregulated
HS3ST3A1	3.06179	8.35009	1.16918	2.24884	9.95904	0.00515139	0.173612	Upregulated
NLN	1.16132	2.23662	6.67348	102.075	9.92451	0.00521644	0.174964	Upregulated
TBX1	8.22492	299.191	2.4702	5.5412	9.9143	0.0052585	0.175181	Upregulated
CEPT1	1.05581	2.07889	4.73102	26.5571	9.88544	0.00528827	0.175586	Upregulated
SNORA71B	1.32902	2.51232	-0.199585	1.14837	9.81226	0.00542837	0.177341	Upregulated
SDHD	1.03132	2.04389	5.468	44.2621	9.76283	0.00552536	0.177341	Upregulated
C1orf162	2.47495	5.55948	-0.17372	1.12796	9.75493	0.00554104	0.177341	Upregulated
HS3ST3B1	3.52632	11.522	-0.76856	1.70357	9.74517	0.00556186	0.177341	Upregulated
ZBTB16	4.79023	27.6697	-0.844859	1.79609	9.7442	0.00558772	0.177341	Upregulated
OSR2	9.04709	528.986	1.26483	2.403	10.3972	0.00562456	0.177952	Upregulated
TAF1D	2.31454	4.97445	5.80931	56.076	9.6922	0.0056929	0.177952	Upregulated
KIAA1826	1.25987	2.39475	5.63044	49.5374	9.65452	0.0057461	0.177952	Upregulated
HERPUD1	1.38323	2.60852	6.30804	79.2336	9.62548	0.0058216	0.177952	Upregulated
TRIM65	1.06297	2.08922	5.97571	62.9314	9.61695	0.00582304	0.177952	Upregulated
CCDC99	1.22073	2.33065	5.27236	38.6489	9.6158	0.00582546	0.177952	Upregulated
ANXA6	1.09116	2.13045	7.94123	245.781	9.58931	0.00588286	0.177952	Upregulated
SNORA26	1.76483	3.39834	-0.220766	1.16535	9.56925	0.00592423	0.177952	Upregulated
GAS5	1.28316	2.43372	7.84367	229.71	9.54414	0.00598915	0.177952	Upregulated
RALYL	6.62592	98.7641	1.74567	3.35351	9.53501	0.00602455	0.177993	Upregulated
WNT7B	6.1284	69.9572	1.49533	2.81928	9.52724	0.0060415	0.177993	Upregulated
OSBPL1A	1.09252	2.13247	6.19721	73.3749	9.50254	0.00606905	0.17842	Upregulated
LOC400550	9.76848	872.177	3.97233	15.6961	9.5065	0.00608698	0.178592	Upregulated
POLR3G	1.66274	3.16618	2.9969	7.98284	9.48699	0.00610337	0.178717	Upregulated
ZNF354B	1.8405	3.58134	2.92713	7.60598	9.47151	0.00613774	0.179231	Upregulated
VCAN	1.74387	3.34933	7.41715	170.917	9.47074	0.00616632	0.179231	Upregulated
MTERFD1	1.19959	2.29675	4.0769	16.876	9.44115	0.00620581	0.179347	Upregulated
ZNF37A	1.49075	2.81034	4.9314	30.5141	9.43923	0.00621402	0.179347	Upregulated
ZNF587B	1.11855	2.17128	3.95292	15.4863	9.39337	0.00631463	0.179474	Upregulated
GLI3	9.17868	579.505	4.01528	16.1704	9.40454	0.00631625	0.179474	Upregulated
TNFRSF21	1.18284	2.27024	6.18873	72.9446	9.39067	0.00632328	0.179474	Upregulated
TCFL5	1.23314	2.35079	4.36173	20.5595	9.38158	0.0063418	0.179474	Upregulated
CREBZF	1.48571	2.80056	6.71347	104.943	9.38449	0.00636247	0.179474	Upregulated
PCDH10	3.82275	14.1502	3.66738	12.7055	9.34978	0.00644335	0.180474	Upregulated
NR3C2	3.58235	11.9783	1.20035	2.29795	9.31508	0.0065015	0.180514	Upregulated
ZFP1	1.07959	2.11344	4.87512	29.3466	9.31104	0.0065072	0.180514	Upregulated
SNHG3	1.16811	2.24717	5.59273	48.2592	9.27118	0.00660381	0.182508	Upregulated
NSRP1	1.10899	2.15694	4.37242	20.7124	9.25139	0.00665079	0.183462	Upregulated
C16orf87	1.32753	2.50972	3.74188	13.3788	9.24069	0.00667692	0.183729	Upregulated
HHEX	4.20638	18.4606	1.99417	3.98387	9.21149	0.00677725	0.183729	Upregulated
TEX15	2.5411	5.82033	4.55046	23.4329	9.20776	0.00678651	0.183729	Upregulated
SNORA10	1.53608	2.90005	-1.40023	2.63944	9.181	0.00682482	0.183729	Upregulated
SLC6A9	2.26878	4.81916	3.4672	11.0594	9.16966	0.00685813	0.183729	Upregulated
CALHM2	2.65967	6.31889	3.82169	14.1398	9.17245	0.00687497	0.183806	Upregulated
ZNF639	1.01339	2.01865	5.39273	42.012	9.12003	0.00697969	0.18394	Upregulated
MXRA8	4.63149	24.7867	4.868	29.2021	9.1238	0.00699895	0.184118	Upregulated
AASDHPPT	1.15558	2.22774	6.76088	108.45	9.06584	0.00712478	0.184475	Upregulated
HES7	3.662	12.6582	2.33208	5.03532	9.05965	0.0071625	0.184475	Upregulated
AKNAD1	5.49436	45.0783	1.52471	2.87729	9.04966	0.00719275	0.18461	Upregulated
CDKN2B-AS1	2.81303	7.0276	-0.406087	1.32509	9.03248	0.00720896	0.18464	Upregulated
HSD11B2	2.10597	4.30487	2.1512	4.44197	9.00643	0.0072788	0.185208	Upregulated
GLI2	2.12254	4.35461	5.06247	33.416	8.9601	0.00743488	0.186503	Upregulated
ARSI	6.23898	75.5302	-0.0989276	1.07098	8.93319	0.00750941	0.186503	Upregulated
SLC29A2	1.34146	2.53408	4.38987	20.9644	8.91812	0.00752125	0.186503	Upregulated
IGDCC4	1.99344	3.98185	3.48731	11.2146	8.85396	0.00770471	0.18752	Upregulated
NR2F2	4.26423	19.216	4.53558	23.1924	8.85659	0.00772615	0.18752	Upregulated
MGC12916	3.53664	11.6048	0.31772	1.24636	8.84523	0.00773255	0.18752	Upregulated
SLC7A5P1	1.93309	3.81873	-0.70131	1.62598	8.84177	0.00773814	0.18752	Upregulated
ORC3	1.11507	2.16606	5.26892	38.5571	8.81826	0.0078063	0.188552	Upregulated
TMEM135	1.17631	2.25998	4.92106	30.2961	8.79949	0.00786123	0.188951	Upregulated
FZD4	1.67286	3.18846	3.40162	10.5679	8.78513	0.00790354	0.189045	Upregulated
CNTNAP1	1.62514	3.08472	5.87297	58.6058	8.76049	0.00800806	0.190227	Upregulated
KLF4	7.27394	154.766	0.797823	1.73848	8.73912	0.00807228	0.190483	Upregulated
SNORD1C	1.84948	3.60371	-0.758865	1.69216	8.71832	0.00810376	0.190483	Upregulated
SNORD96A	1.35973	2.56638	1.35981	2.56651	8.70832	0.0081342	0.190483	Upregulated
GOLIM4	1.17225	2.25362	6.05403	66.4424	8.70494	0.00814902	0.190483	Upregulated
AIMP1	1.37843	2.59986	5.64147	49.9174	8.70499	0.00816067	0.190483	Upregulated
C21orf91	1.7678	3.40535	4.71176	26.2048	8.70691	0.0081702	0.190483	Upregulated
HR	2.84951	7.20756	5.35214	40.8464	8.68342	0.00824243	0.191386	Upregulated
LSM11	1.05096	2.07191	3.73878	13.3501	8.6672	0.0082608	0.191386	Upregulated
CDON	1.68383	3.21279	6.47545	88.9828	8.6506	0.00834458	0.191805	Upregulated
PDLIM7	1.2725	2.4158	5.31113	39.7016	8.63737	0.00835688	0.191805	Upregulated
ASF1A	1.20572	2.30652	5.08183	33.8675	8.60265	0.00846395	0.193361	Upregulated
C5orf45	1.18393	2.27195	3.38484	10.4457	8.58767	0.00851191	0.193987	Upregulated
LOC650368	3.68666	12.8764	3.77005	13.6426	8.58063	0.00856706	0.19435	Upregulated
EPHA4	6.04093	65.8417	0.817431	1.76227	8.54124	0.00869524	0.195835	Upregulated
METAP1D	1.197	2.29262	3.25252	9.53027	8.52926	0.00870174	0.195835	Upregulated
HOPX	5.45666	43.9154	1.67117	3.18473	8.53337	0.00872111	0.195835	Upregulated
ZNF418	2.86021	7.26123	1.88986	3.70599	8.52287	0.00872414	0.195835	Upregulated
SNORA71A	1.74837	3.35978	-0.645527	1.56431	8.50832	0.00877098	0.195835	Upregulated
SNORD76	2.04993	4.14086	0.324818	1.25251	8.47852	0.00887052	0.195835	Upregulated
RPS24	1.0688	2.09769	10.2122	1186.27	8.47677	0.00887824	0.195835	Upregulated
TRMT11	1.28585	2.43825	4.38609	20.9095	8.45979	0.00893376	0.195906	Upregulated
PER2	1.46991	2.77005	3.40519	10.5941	8.45263	0.00895806	0.196055	Upregulated
RRP7B	1.22163	2.3321	3.62327	12.3229	8.44995	0.00896716	0.196055	Upregulated
SC5DL	1.09313	2.13336	5.80133	55.7665	8.43469	0.00902112	0.196515	Upregulated
LOC388796	1.01669	2.02328	5.02994	32.6709	8.42517	0.00905193	0.196515	Upregulated
LAYN	2.0455	4.12817	5.46018	44.0228	8.42105	0.00909979	0.196515	Upregulated
SIX4	3.45655	10.9781	3.2771	9.69406	8.41482	0.00912135	0.196515	Upregulated
BAG2	1.33129	2.51627	4.25263	19.062	8.39845	0.00914436	0.196724	Upregulated
NFAT5	1.36135	2.56926	6.17853	72.4308	8.40172	0.00916682	0.19692	Upregulated
BCCIP	1.03476	2.04878	6.30501	79.0675	8.38184	0.0092042	0.197435	Upregulated
CCDC58	1.18997	2.28148	3.58025	11.9609	8.36946	0.00924583	0.198041	Upregulated
PSMB10	1.46256	2.75597	4.12422	17.4387	8.33288	0.00937567	0.199831	Upregulated
SLIT2	2.51357	5.71032	4.66618	25.3899	8.33292	0.00940982	0.199831	Upregulated
ARHGAP42	3.33206	10.0705	3.98571	15.8423	8.32075	0.00945359	0.199869	Upregulated
RAC3	1.2221	2.33285	6.69469	103.586	8.24573	0.00971128	0.202544	Upregulated
NBN	1.55283	2.93392	5.36736	41.2798	8.24232	0.00974095	0.202544	Upregulated
MRPL1	1.17955	2.26505	4.26496	19.2257	8.23206	0.0097442	0.202544	Upregulated
LOC100507351	5.65384	50.3472	0.375146	1.29697	8.21879	0.00982906	0.203395	Upregulated
TXNDC16	1.31691	2.49132	5.20513	36.8892	8.19962	0.00987128	0.203464	Upregulated
DIXDC1	1.05999	2.08491	6.00229	64.1018	8.19117	0.00990022	0.203609	Upregulated
EHD3	-1.73795	3.33562	4.64386	25.0001	40.4908	3.96844e-06	0.0195221	Downregulated
PCDHGA11	-5.17373	36.0952	3.37039	10.3416	34.7453	1.09604e-05	0.025038	Downregulated
B3GNT7	-4.85565	28.9532	3.48631	11.2068	34.1409	1.2242e-05	0.025038	Downregulated
M6PR	-1.34192	2.53488	7.08211	135.497	33.6877	1.30424e-05	0.025038	Downregulated
TSC2	-1.00596	2.00827	7.1447	141.504	31.1636	2.11258e-05	0.0283431	Downregulated
ALPK3	-6.2899	78.2435	3.14435	8.84185	30.2342	2.5861e-05	0.0318048	Downregulated
SMUG1	-1.12735	2.18457	5.63306	49.6271	29.4045	3.00169e-05	0.0340761	Downregulated
C6orf52	-3.23008	9.3832	1.00738	2.01025	27.5578	4.40391e-05	0.0441446	Downregulated
TGFBI	-5.21108	37.0417	2.48433	5.59573	27.5478	4.48685e-05	0.0441446	Downregulated
ZNF513	-1.53645	2.9008	5.08407	33.92	25.3004	7.19398e-05	0.0603972	Downregulated
KIAA0913	-1.34786	2.54534	6.29672	78.6143	25.01	7.67736e-05	0.0603972	Downregulated
MYC	-5.53331	46.312	2.80777	7.00204	25.0195	7.77576e-05	0.0603972	Downregulated
NCKAP5L	-1.06564	2.0931	6.35767	82.0069	24.5822	8.45621e-05	0.0623984	Downregulated
KIAA0317	-1.02289	2.03198	6.74645	107.37	23.6531	0.000104669	0.0643628	Downregulated
IQGAP3	-1.40517	2.64849	6.607	97.4776	23.013	0.00012159	0.0674472	Downregulated
SLC35D3	-3.6889	12.8964	2.71396	6.56121	22.7248	0.000130854	0.0674472	Downregulated
GFRA3	-5.98663	63.4098	5.98654	63.4057	22.1115	0.00015274	0.075138	Downregulated
RNF212	-6.01442	64.6428	1.05583	2.07892	21.6638	0.000170227	0.0765735	Downregulated
FTSJ3	-1.20217	2.30085	7.81923	225.851	21.5884	0.000171224	0.0765735	Downregulated
CAP1	-1.21935	2.32842	7.97072	250.857	21.4617	0.000176624	0.0766652	Downregulated
MEIG1	-2.91154	7.5242	-0.295691	1.22747	20.7806	0.000209095	0.0861135	Downregulated
CHRNB1	-1.68761	3.22123	3.26212	9.59392	20.6719	0.000214863	0.0861135	Downregulated
C3orf32	-2.76846	6.81382	2.13699	4.39844	19.9944	0.000255048	0.0861135	Downregulated
DPH2	-1.15404	2.22536	6.42562	85.9614	19.4878	0.000290548	0.0912319	Downregulated
STK11IP	-1.0039	2.00541	5.06526	33.4808	19.209	0.00031239	0.0914806	Downregulated
FOXA3	-3.24794	9.50009	-0.10193	1.07321	19.0385	0.000326646	0.0914806	Downregulated
USP51	-2.33046	5.02966	0.514967	1.42896	18.9825	0.000331478	0.0914806	Downregulated
KIAA1908	-1.90014	3.73249	4.08541	16.9758	18.509	0.000375702	0.0963468	Downregulated
INHA	-3.59162	12.0555	1.73204	3.32197	18.4357	0.00038359	0.0963468	Downregulated
YRDC	-1.30349	2.46824	5.60144	48.5515	18.3527	0.000391707	0.0963468	Downregulated
USH2A	-4.37527	20.7533	0.996014	1.99448	18.1938	0.00041242	0.0981693	Downregulated
PPP1R3F	-1.9999	3.99971	3.89294	14.8557	17.9834	0.000432765	0.101367	Downregulated
SLC24A2	-6.08422	67.8472	2.28512	4.87404	17.712	0.000470314	0.101367	Downregulated
C2orf81	-1.38135	2.60513	3.48198	11.1733	17.6337	0.000475726	0.101367	Downregulated
C7orf43	-1.39655	2.63271	4.38857	20.9455	17.4757	0.000496756	0.101367	Downregulated
NYAP2	-2.77474	6.84351	0.963497	1.95003	17.4408	0.000501535	0.101367	Downregulated
FAM131A	-1.24602	2.37186	5.5308	46.2312	17.2703	0.000525661	0.101367	Downregulated
DMPK	-1.35996	2.56678	5.00244	32.0542	17.1429	0.000544515	0.101367	Downregulated
LINC00473	-5.11635	34.6876	1.68431	3.21386	17.0979	0.000556602	0.101367	Downregulated
LRRC6	-2.69371	6.46974	0.15615	1.11431	16.7735	0.000603551	0.101367	Downregulated
ZNF815	-1.76003	3.38706	3.00715	8.03977	16.7732	0.000603602	0.101367	Downregulated
RAMP3	-4.07592	16.8645	-0.45531	1.37108	16.7805	0.000605929	0.101367	Downregulated
ADORA2A	-3.39765	10.5389	4.68683	25.7559	16.7604	0.000611407	0.101367	Downregulated
PPP2R5B	-1.32094	2.49829	4.43166	21.5806	16.6037	0.000633052	0.101367	Downregulated
XYLT1	-2.88373	7.38054	5.5442	46.6626	16.6188	0.000636164	0.101367	Downregulated
ZNF45	-1.15314	2.22397	4.65729	25.2338	16.3828	0.000673842	0.101825	Downregulated
TRIM68	-1.57074	2.97058	3.76435	13.5888	16.2842	0.000692985	0.102772	Downregulated
ISG20L2	-1.13287	2.19295	6.58252	95.8374	16.2321	0.000703346	0.102772	Downregulated
SLC6A17	-4.17583	18.0738	5.20566	36.9029	16.0269	0.000752391	0.108299	Downregulated
HGFAC	-2.46047	5.50395	-0.792382	1.73193	15.7065	0.000817997	0.113887	Downregulated
PLXNA2	-2.67305	6.37777	7.35832	164.087	15.6296	0.000843579	0.115867	Downregulated
HENMT1	-4.73851	26.6951	2.48498	5.59826	15.4679	0.000884158	0.115867	Downregulated
BCORL1	-1.06429	2.09114	5.96847	62.6166	15.4362	0.000884918	0.115867	Downregulated
PPP1R13L	-1.96683	3.90909	2.2852	4.87431	15.4275	0.000887181	0.115867	Downregulated
DMWD	-1.14961	2.21853	5.11976	34.7696	15.0862	0.000980779	0.117265	Downregulated
PACRG	-2.9568	7.76401	1.32023	2.49706	14.8377	0.00105584	0.122818	Downregulated
ELL2	-3.55996	11.7938	4.71209	26.2109	14.7879	0.00108014	0.122821	Downregulated
LYPLA2	-1.15034	2.21966	6.28835	78.1596	14.5523	0.00114997	0.123009	Downregulated
C12orf44	-1.01334	2.01858	5.58394	47.966	14.501	0.00116788	0.123009	Downregulated
CXorf57	-3.76345	13.5804	0.986495	1.98137	14.5074	0.00117155	0.123009	Downregulated
GLIS3	-4.41262	21.2977	1.41504	2.66667	14.4683	0.00118853	0.123009	Downregulated
HTR1E	-3.8375	14.2956	2.56329	5.91055	14.344	0.00123391	0.123009	Downregulated
FAM174B	-2.13315	4.38673	4.04979	16.5619	14.1911	0.00129018	0.123009	Downregulated
PSD4	-4.83804	28.6019	1.16481	2.24204	14.1874	0.00129386	0.123009	Downregulated
NPC1L1	-4.49253	22.5106	1.26588	2.40474	14.1034	0.00132734	0.123009	Downregulated
PCSK2	-5.39885	42.1906	3.11536	8.66596	14.0093	0.00136599	0.123009	Downregulated
ADPRHL2	-1.15136	2.22124	5.04044	32.9098	13.9526	0.00137971	0.123009	Downregulated
GABRP	-4.42117	21.4243	1.82473	3.54241	13.9241	0.00140208	0.123009	Downregulated
SLC44A3	-2.84918	7.20593	1.96308	3.89893	13.8747	0.00141369	0.123009	Downregulated
PPP1R35	-1.34304	2.53685	4.19861	18.3614	13.8525	0.00142284	0.123009	Downregulated
PXDNL	-2.68458	6.42894	0.520261	1.43421	13.8469	0.0014253	0.123009	Downregulated
KIF13B	-1.20683	2.3083	5.54094	46.5575	13.7802	0.00145489	0.123111	Downregulated
POMGNT1	-1.05067	2.07149	6.37788	83.1635	13.7142	0.00148487	0.123111	Downregulated
DUSP8	-1.67598	3.19536	5.10489	34.4132	13.6528	0.00152094	0.123127	Downregulated
RFTN1	-2.46137	5.50738	5.98794	63.4673	13.631	0.00153449	0.123127	Downregulated
STAT2	-1.17416	2.25662	5.49837	45.2037	13.572	0.00155181	0.123127	Downregulated
STXBP2	-3.45015	10.9294	1.64684	3.13147	13.5274	0.00157916	0.123964	Downregulated
C12orf61	-1.76808	3.40601	-0.933625	1.91007	13.3459	0.00166519	0.124917	Downregulated
YKT6	-1.00085	2.00117	7.85703	231.847	13.3329	0.00167201	0.124917	Downregulated
TLN2	-1.4019	2.64249	6.77154	109.254	13.1591	0.00177446	0.12653	Downregulated
ULK4	-1.60493	3.04181	2.46682	5.52822	13.1432	0.00177475	0.12653	Downregulated
CPA4	-4.44995	21.856	1.31013	2.47964	13.0499	0.00184018	0.128101	Downregulated
C9orf171	-3.28865	9.77197	0.189326	1.14023	13.0135	0.00185349	0.128421	Downregulated
CCDC96	-2.17923	4.5291	-0.103792	1.07459	12.9067	0.0019128	0.130488	Downregulated
CXXC1	-1.06278	2.08896	5.93703	61.2668	12.8396	0.00195412	0.130493	Downregulated
NSUN5	-1.05746	2.08126	5.33474	40.3568	12.7219	0.00202901	0.133679	Downregulated
IQCE	-1.21965	2.32891	5.22401	37.3753	12.5021	0.00217754	0.139118	Downregulated
WDR65	-2.38459	5.22195	-0.978232	1.97005	12.4161	0.00223891	0.14149	Downregulated
LOC100499484	-2.35452	5.11423	-0.382301	1.30342	12.4011	0.00224985	0.14149	Downregulated
GCH1	-2.1032	4.2966	6.1998	73.5063	12.4162	0.00225303	0.14149	Downregulated
FAM174A	-1.20786	2.30995	3.63314	12.4075	12.359	0.00228073	0.141628	Downregulated
CCDC33	-2.8982	7.45494	2.69008	6.45348	12.3682	0.00228402	0.141628	Downregulated
SURF1	-1.02625	2.03673	5.73458	53.2453	12.2789	0.00234085	0.142572	Downregulated
MYO16	-4.64185	24.9652	2.51455	5.7142	12.2878	0.00234867	0.142572	Downregulated
CCDC68	-4.87555	29.3553	4.30887	19.8198	12.2142	0.00240551	0.142572	Downregulated
CCDC135	-2.49978	5.65598	-0.850444	1.80306	12.0238	0.00254443	0.143863	Downregulated
CYB5R2	-4.01777	16.1983	2.79527	6.94162	11.9717	0.00260391	0.144619	Downregulated
ARTN	-1.90682	3.74981	-0.58248	1.49742	11.9459	0.00261046	0.144619	Downregulated
EHBP1L1	-2.08939	4.25569	4.45444	21.9239	11.9565	0.00261693	0.144619	Downregulated
ADAMTS9	-2.3139	4.97226	7.22988	150.111	11.9344	0.00263602	0.144619	Downregulated
TRIM62	-1.342	2.53502	3.73198	13.2873	11.855	0.00268989	0.145749	Downregulated
INTS1	-1.08637	2.12339	8.10864	276.021	11.8284	0.00271449	0.145749	Downregulated
STYXL1	-1.11111	2.16011	4.81054	28.0618	11.8259	0.00271587	0.145749	Downregulated
KLRG1	-1.37837	2.59975	2.26629	4.81086	11.7774	0.00275989	0.146296	Downregulated
GPR137	-1.09388	2.13447	4.94505	30.804	11.7586	0.00277714	0.146296	Downregulated
CCDC11	-1.59282	3.01638	-0.591149	1.50645	11.7417	0.00279273	0.146296	Downregulated
WDR96	-2.77236	6.83225	0.0559395	1.03954	11.723	0.00281097	0.146588	Downregulated
GPR68	-2.63913	6.22956	1.52177	2.87144	11.6819	0.00284873	0.147116	Downregulated
SNX11	-1.0064	2.00889	5.51304	45.6657	11.6484	0.0028807	0.14734	Downregulated
VASH1	-1.22774	2.342	6.6953	103.63	11.5557	0.00297688	0.150972	Downregulated
AMDHD1	-2.35355	5.11079	-0.279375	1.21367	11.5271	0.00299965	0.151209	Downregulated
PIH1D1	-1.00627	2.00871	6.42252	85.7773	11.5247	0.00300205	0.151209	Downregulated
TUSC2	-1.12318	2.17827	4.96999	31.3413	11.4952	0.00303187	0.152119	Downregulated
PRKAB1	-1.0121	2.01684	5.99379	63.7253	11.4558	0.00307222	0.153122	Downregulated
C20orf195	-2.97574	7.86661	0.385829	1.30661	11.4466	0.00308417	0.153122	Downregulated
KIRREL3	-4.73934	26.7105	2.72466	6.61002	11.4536	0.00309191	0.153122	Downregulated
PDZRN4	-3.36418	10.2972	-0.60999	1.52625	11.3583	0.00318914	0.154974	Downregulated
TCTE1	-2.97725	7.87486	0.824437	1.77084	11.1995	0.00335243	0.157789	Downregulated
IRF2BP1	-1.33844	2.52877	5.25616	38.2175	11.1206	0.00344286	0.158574	Downregulated
MGC70870	-2.81043	7.01494	2.84411	7.18062	10.9917	0.0036139	0.162708	Downregulated
FBXL18	-1.20959	2.31272	6.03938	65.7712	10.9362	0.00366667	0.163008	Downregulated
EPB41L4A	-2.50609	5.68079	3.14497	8.84567	10.9051	0.00372226	0.163008	Downregulated
NYAP1	-1.2123	2.31707	3.92764	15.2173	10.8845	0.00372887	0.163008	Downregulated
UCP3	-1.22426	2.33636	0.715072	1.64157	10.8708	0.00374644	0.163008	Downregulated
ERMAP	-1.38312	2.60832	2.62679	6.17652	10.8318	0.00379692	0.163008	Downregulated
ZNF185	-1.58422	2.99846	2.32094	4.99656	10.6806	0.00399996	0.163008	Downregulated
KIAA1045	-3.60932	12.2044	0.94596	1.92647	10.6862	0.00401285	0.163008	Downregulated
TPM3	-1.00278	2.00386	8.93973	491.05	10.6624	0.00402522	0.163008	Downregulated
KHDC1	-3.0769	8.43799	1.83588	3.56989	10.6213	0.00409491	0.163008	Downregulated
ROBO2	-2.60956	6.10319	5.59388	48.2976	10.6156	0.00411191	0.163008	Downregulated
NEK11	-1.86221	3.63565	1.2034	2.30282	10.5721	0.00415312	0.163008	Downregulated
WSCD2	-3.52945	11.5471	3.55961	11.7909	10.5482	0.00420905	0.163008	Downregulated
TTLL9	-2.53503	5.79589	-0.6841	1.6067	10.533	0.00420991	0.163008	Downregulated
KCNK13	-3.50194	11.3289	-0.0796255	1.05674	10.4625	0.00433612	0.164544	Downregulated
SPEF1	-1.69819	3.24493	-0.558565	1.4728	10.3643	0.00446506	0.164544	Downregulated
FAM66C	-2.37397	5.18366	1.50923	2.84659	10.3554	0.00447899	0.164544	Downregulated
ARHGAP1	-1.01627	2.02268	6.06733	67.0578	10.3372	0.00450757	0.164544	Downregulated
LRRC73	-2.00173	4.0048	1.48028	2.79003	10.3151	0.00454274	0.164888	Downregulated
SLC7A4	-2.98926	7.94065	0.204899	1.15261	10.2858	0.00459948	0.166239	Downregulated
LRWD1	-1.29328	2.45085	5.94377	61.5537	10.1877	0.0047669	0.168286	Downregulated
PPP1R17	-5.42677	43.015	2.40032	5.2792	10.1635	0.00481454	0.168372	Downregulated
C12orf34	-1.91977	3.78364	6.77762	109.715	10.1345	0.00486394	0.168484	Downregulated
SP6	-3.55609	11.7623	1.21891	2.32771	10.1321	0.00486807	0.168484	Downregulated
VRK2	-3.8708	14.6294	1.28617	2.4388	10.1282	0.00487482	0.168484	Downregulated
GNG11	-3.56109	11.803	4.7805	27.4836	10.0629	0.00498848	0.170812	Downregulated
PPAP2B	-2.56696	5.9256	3.55605	11.7619	10.0294	0.005048	0.171737	Downregulated
WAS	-1.87609	3.67078	-0.342497	1.26795	10.0148	0.00505039	0.171737	Downregulated
KRT19	-3.26882	9.63856	3.44014	10.8539	9.99695	0.00510639	0.172844	Downregulated
PBX3	-1.09633	2.1381	5.91296	60.2529	9.95269	0.00516437	0.173612	Downregulated
PNPLA4	-4.11254	17.2981	2.98737	7.93028	9.91536	0.00525652	0.175181	Downregulated
RAB15	-1.2938	2.45173	4.76771	27.2411	9.80439	0.00544505	0.177341	Downregulated
RBPMS2	-2.14885	4.43475	3.54177	11.6461	9.79989	0.00547746	0.177341	Downregulated
RIPK1	-1.11604	2.16751	4.47686	22.2674	9.78272	0.0054861	0.177341	Downregulated
LOC728739	-2.88048	7.36393	-0.737487	1.66727	9.7395	0.00558164	0.177341	Downregulated
DNAH9	-3.72051	13.1821	-0.370038	1.29239	9.74503	0.00558605	0.177341	Downregulated
C1orf122	-1.24089	2.36344	4.89981	29.8531	9.70653	0.00563958	0.177952	Downregulated
USP11	-1.11859	2.17135	8.39119	335.738	9.69614	0.00566717	0.177952	Downregulated
IGSF8	-1.36699	2.57932	5.00555	32.1233	9.6755	0.00571239	0.177952	Downregulated
F10	-3.48724	11.2141	2.97818	7.87991	9.68251	0.00571276	0.177952	Downregulated
C12orf68	-2.16702	4.49095	3.73925	13.3545	9.66526	0.00574827	0.177952	Downregulated
CCDC13	-1.61186	3.05646	-0.799025	1.73992	9.63504	0.00578518	0.177952	Downregulated
ZSCAN5A	-1.13008	2.18871	2.06557	4.186	9.62479	0.0058066	0.177952	Downregulated
TGIF2LX	-4.31848	19.9523	1.0432	2.0608	9.63113	0.00581926	0.177952	Downregulated
LCP1	-3.39768	10.5391	4.87663	29.3774	9.59497	0.00589556	0.177952	Downregulated
ANK1	-1.72126	3.29724	5.26035	38.3286	9.57088	0.00594702	0.177952	Downregulated
NDUFA4L2	-2.0414	4.11646	2.11765	4.33988	9.53275	0.00600298	0.177952	Downregulated
RGAG4	-1.90393	3.74232	6.47767	89.1193	9.5268	0.00604246	0.177993	Downregulated
ADSSL1	-1.90323	3.74051	2.28552	4.87539	9.37235	0.00636318	0.179474	Downregulated
C9orf103	-1.79215	3.4633	1.06307	2.08938	9.36645	0.00637688	0.179474	Downregulated
F2RL2	-3.25869	9.57115	-0.522855	1.4368	9.37494	0.0063846	0.179474	Downregulated
EFNB2	-1.80489	3.49402	5.69307	51.7352	9.34923	0.00644464	0.180474	Downregulated
C10orf11	-2.40408	5.29298	-0.87004	1.82771	9.32299	0.00647989	0.180514	Downregulated
MATN3	-2.8725	7.32332	0.576308	1.49103	9.32694	0.00648375	0.180514	Downregulated
EFCAB6	-1.54354	2.91508	0.136571	1.09929	9.23438	0.00669239	0.183729	Downregulated
MANSC1	-1.17529	2.25839	4.72689	26.481	9.21263	0.00674599	0.183729	Downregulated
ZBTB8B	-1.75521	3.37576	2.1949	4.57858	9.20558	0.0067635	0.183729	Downregulated
LOC728392	-1.46404	2.75879	5.44361	43.5201	9.21069	0.00677921	0.183729	Downregulated
PDE4B	-1.84805	3.60013	4.90014	29.8599	9.20003	0.00680576	0.183729	Downregulated
CHPF	-1.23543	2.35451	5.84631	57.5326	9.18605	0.00683095	0.183729	Downregulated
RSAD2	-1.79058	3.45953	-0.183892	1.13594	9.17245	0.0068463	0.183729	Downregulated
LOC442421	-1.84732	3.5983	-0.286043	1.21929	9.14371	0.00691908	0.18394	Downregulated
PGM1	-1.0561	2.0793	6.08914	68.0791	9.14502	0.00691916	0.18394	Downregulated
TFPI2	-5.2578	38.261	5.45226	43.7819	9.15299	0.00692426	0.18394	Downregulated
RHBDD2	-1.31404	2.48637	6.69724	103.769	9.14553	0.00694326	0.18394	Downregulated
MATN2	-1.67964	3.20347	2.3621	5.14119	9.12414	0.00696914	0.18394	Downregulated
KCND1	-1.56526	2.95931	2.41668	5.33942	9.12052	0.00697843	0.18394	Downregulated
TNNI3	-2.87231	7.32234	1.38879	2.61859	9.10359	0.00703883	0.184241	Downregulated
ZNF396	-1.67408	3.19115	0.306981	1.23712	9.09629	0.00704106	0.184241	Downregulated
C18orf8	-1.04388	2.06177	4.74968	26.9028	9.06794	0.00711511	0.184475	Downregulated
TMEM150C	-1.56173	2.95208	1.40576	2.64958	9.04486	0.00717605	0.184502	Downregulated
SCN5A	-1.06841	2.09712	4.9329	30.5458	9.0119	0.00726408	0.185208	Downregulated
MCF2L	-1.117	2.16895	6.05952	66.6955	8.99374	0.00731992	0.185554	Downregulated
ENDOV	-1.65157	3.14174	4.09705	17.1133	8.98946	0.00734184	0.185554	Downregulated
PDE7B	-2.6825	6.41965	1.90853	3.75428	8.97586	0.00737445	0.18572	Downregulated
FOXR2	-4.22995	18.7647	1.85075	3.60688	8.95079	0.00746057	0.186503	Downregulated
GPR176	-1.95233	3.86998	5.46275	44.1012	8.93322	0.00750933	0.186503	Downregulated
ZNF890P	-2.49284	5.62885	-0.716022	1.64265	8.89182	0.00759683	0.186546	Downregulated
CPNE9	-2.29588	4.91055	-0.37253	1.29462	8.88608	0.00761143	0.186594	Downregulated
SLC2A10	-3.00508	8.02823	1.73259	3.32324	8.89088	0.00762827	0.186697	Downregulated
UBL7	-1.05713	2.08079	6.84052	114.605	8.85543	0.00770461	0.18752	Downregulated
TCF7	-1.27519	2.42031	4.38231	20.8548	8.81431	0.00781953	0.188563	Downregulated
UBAC2-AS1	-1.4361	2.70589	1.74118	3.34309	8.77318	0.00793896	0.189584	Downregulated
GPR50	-4.58641	24.0241	4.80845	28.0213	8.68025	0.00825223	0.191386	Downregulated
HSPA2	-2.15257	4.4462	3.88099	14.7331	8.66001	0.00831514	0.191541	Downregulated
ANKRD5	-1.28936	2.44419	3.42756	10.7596	8.56591	0.00858209	0.19435	Downregulated
MRVI1	-2.17858	4.52707	2.57065	5.94076	8.48246	0.00886198	0.195835	Downregulated
TPI1P2	-1.11534	2.16646	0.975001	1.96564	8.47669	0.00887669	0.195835	Downregulated
ITGA6	-2.79244	6.92802	6.54576	93.4268	8.47684	0.00890944	0.195835	Downregulated
CHST7	-1.50809	2.84433	1.25113	2.38027	8.4242	0.00905527	0.196515	Downregulated
TMEM86B	-1.11425	2.16482	2.5211	5.74019	8.41758	0.0090781	0.196515	Downregulated
FBXO15	-2.38606	5.22729	0.126898	1.09194	8.41235	0.009098	0.196515	Downregulated
CCDC24	-1.61175	3.05623	2.46337	5.51502	8.41	0.00910428	0.196515	Downregulated
GDNF	-4.36761	20.6435	3.74913	13.4462	8.35269	0.00933927	0.199463	Downregulated
NEK10	-1.91212	3.76361	-1.06542	2.09278	8.32312	0.00941066	0.199831	Downregulated
OAZ3	-1.29965	2.46168	-0.569739	1.48426	8.30771	0.0094662	0.199869	Downregulated
TSNAXIP1	-1.35824	2.56373	0.534461	1.4484	8.29116	0.00952624	0.200554	Downregulated
SPATS1	-3.22418	9.3449	0.805537	1.7478	8.28956	0.0095667	0.200833	Downregulated
SDC3	-1.25604	2.38839	6.4693	88.6037	8.25635	0.00968882	0.202532	Downregulated
SV2C	-2.46278	5.5128	3.59107	12.0509	8.19062	0.00993571	0.203609	Downregulated
ANPEP	-2.68196	6.41725	1.72243	3.29992	8.17447	0.00998239	0.203609	Downregulated
LARP1	0.867696	1.82475	9.15445	569.853	19.0758	0.000323467	0.0914806
MRPL32	0.962021	1.94804	5.45328	43.8128	18.552	0.000371426	0.0963468
ASB1	-0.729997	1.65864	6.58383	95.9248	18.2684	0.000400646	0.0969301
KCTD10	-0.78942	1.72838	7.01936	129.729	17.7572	0.000459978	0.101367
PPME1	-0.88515	1.84696	6.71374	104.963	16.7959	0.000599781	0.101367
SEC24C	-0.683706	1.60626	7.65506	201.559	16.6449	0.00062575	0.101367
ATP5O	0.787551	1.72614	7.54296	186.491	16.6351	0.000627483	0.101367
TM9SF2	-0.749272	1.68094	7.44723	174.517	16.5315	0.000646077	0.101367
CSRNP2	-0.806035	1.7484	5.9878	63.4612	16.4562	0.000659988	0.101459
CCDC92	-0.879899	1.84025	5.29437	39.2432	16.3707	0.000676166	0.101825
WSB2	-0.810649	1.754	6.97483	125.786	16.2387	0.000702025	0.102772
UQCRC2	0.79645	1.73682	7.53307	185.216	15.9001	0.000773517	0.109765
DIMT1	0.884102	1.84562	5.39074	41.9542	15.1506	0.000962303	0.117265
MEGF8	-0.878103	1.83796	6.95308	123.904	15.1342	0.00096699	0.117265
ADK	0.973238	1.96324	5.67062	50.9361	14.7559	0.0010819	0.122821
DDX17	0.864843	1.82114	9.19788	587.271	14.3615	0.00121809	0.123009
HSPA9	0.881552	1.84236	9.42315	686.516	14.196	0.00128085	0.123009
C22orf39	0.856578	1.81074	5.2647	38.4444	14.1782	0.00128779	0.123009
HNRNPH1	0.784365	1.72233	8.91911	484.083	13.9827	0.00136704	0.123009
WDR41	0.746863	1.67814	5.71428	52.5012	13.9223	0.00139261	0.123009
ZFYVE1	-0.883959	1.84543	4.8209	28.2642	13.9106	0.00139765	0.123009
CDC16	-0.691146	1.61457	6.17438	72.2225	13.8855	0.00140845	0.123009
MRPL15	0.820687	1.76625	6.298	78.6842	13.8753	0.00141289	0.123009
TBCA	0.725189	1.65312	7.13189	140.254	13.8059	0.00144342	0.123111
SYVN1	-0.889933	1.85309	5.35658	40.9724	13.8017	0.00144526	0.123111
TMEM9	-0.919469	1.89142	6.86935	116.918	13.7269	0.00147906	0.123111
KIAA0319L	-0.992826	1.99008	6.38487	83.5672	13.6434	0.00151775	0.123127
RRP1B	0.779756	1.71684	7.58071	191.435	13.5993	0.00153868	0.123127
ANKRD27	0.996797	1.99556	5.40746	42.4431	13.5794	0.00154823	0.123127
CAMKK2	0.811564	1.75511	6.8754	117.409	13.4439	0.00161494	0.124698
APPL2	-0.814102	1.7582	5.76664	54.4418	13.4052	0.0016346	0.124698
MAP3K10	-0.985411	1.97988	4.79323	27.7272	13.338	0.00166932	0.124917
MYL6B	-0.868948	1.82633	7.18347	145.358	13.3163	0.00168072	0.124917
C10orf26	-0.895807	1.86065	5.32003	39.9474	13.1144	0.00179095	0.126765
NET1	0.961228	1.94697	6.51838	91.6702	13.1069	0.00179522	0.126765
PPP1R21	-0.971441	1.9608	4.50792	22.752	12.8683	0.00193637	0.130488
COX6C	0.998073	1.99733	6.94535	123.242	12.8479	0.00194898	0.130493
SNIP1	-0.937642	1.9154	5.04703	33.0604	12.7447	0.00201427	0.133303
ERC1	-0.704376	1.62944	6.67443	102.142	12.7061	0.00203929	0.13376
CISD1	0.886409	1.84857	4.96749	31.2869	12.6833	0.00205426	0.134145
SLC25A14	-0.84294	1.7937	4.08302	16.9477	12.5312	0.0021572	0.138417
C10orf58	0.854102	1.80763	7.04363	131.93	12.3226	0.00230786	0.142206
FAM160A2	-0.914895	1.88543	4.36346	20.5841	12.2195	0.0023866	0.142572
SIAH1	0.827562	1.77468	5.06689	33.5185	12.1586	0.0024345	0.142618
GCN1L1	-0.691396	1.61485	8.68472	411.492	12.0994	0.00248214	0.142982
MAML1	0.952177	1.93479	6.14538	70.7854	12.0908	0.00248911	0.142982
MED28	0.83055	1.77836	6.16762	71.885	12.0268	0.00254187	0.143863
PSMG4	0.944027	1.92389	3.86132	14.5336	12.0123	0.00255401	0.143863
SHQ1	-0.788951	1.72782	5.59379	48.2946	11.9765	0.00258427	0.144465
ATXN2	-0.601305	1.51709	6.28895	78.1919	11.9177	0.00263482	0.144619
MPV17	-0.820957	1.76658	5.68906	51.5914	11.7691	0.00276743	0.146296
PRDM4	-0.59182	1.50715	5.93373	61.1267	11.7497	0.00278529	0.146296
GPR172A	-0.892011	1.85576	5.67794	51.1953	11.7387	0.00279546	0.146296
RRP12	-0.718547	1.64552	6.75013	107.645	11.6548	0.00287459	0.14734
CCM2	-0.947238	1.92818	5.48712	44.8527	11.6436	0.00288531	0.14734
ZNF384	-0.668667	1.5896	6.37531	83.0158	11.4865	0.00304073	0.152119
ARFIP2	-0.930865	1.90642	6.16333	71.6716	11.4255	0.00310362	0.153188
PPRC1	0.62847	1.54592	6.94614	123.31	11.2866	0.00325214	0.156498
NOA1	0.944989	1.92517	5.73003	53.0777	11.2652	0.0032758	0.156498
C3orf26	0.714791	1.64125	5.86888	58.44	11.2286	0.00331652	0.157789
C16orf53	0.806773	1.74929	6.17673	72.3402	11.2041	0.00334411	0.157789
PSENEN	-0.908	1.87644	5.62798	49.4527	11.1979	0.0033512	0.157789
HSPD1	0.896898	1.86206	10.0672	1072.85	11.1747	0.00337764	0.157789
MRRF	0.707407	1.63287	5.22983	37.5263	11.1646	0.00338928	0.157789
RIC8A	-0.962673	1.94892	6.4763	89.035	11.1207	0.00344008	0.158574
SLC35A2	-0.982351	1.97568	4.86321	29.1053	11.0047	0.0035787	0.162506
RNF31	-0.774095	1.71012	5.50209	45.3203	10.984	0.00360404	0.162708
RAB24	0.95399	1.93722	4.67181	25.4892	10.9288	0.00367268	0.163008
UBE3B	-0.758797	1.69208	6.14014	70.5288	10.8546	0.00376737	0.163008
NT5C3L	0.932952	1.90918	6.69015	103.261	10.8541	0.00376799	0.163008
DVL3	-0.556246	1.47044	7.46777	177.02	10.807	0.00382946	0.163008
KIAA0922	0.877906	1.83771	5.56345	47.2895	10.8048	0.0038323	0.163008
MRPS30	0.745241	1.67625	5.26697	38.5049	10.7789	0.00386663	0.163008
EARS2	0.739334	1.6694	6.25087	76.1551	10.7496	0.00390587	0.163008
MLF2	-0.776011	1.71239	7.87672	235.033	10.7304	0.00393184	0.163008
SMURF1	-0.942831	1.9223	6.06602	66.9969	10.7291	0.0039336	0.163008
TAF10	-0.983781	1.97764	5.05702	33.2902	10.7059	0.00396515	0.163008
FAM32A	-0.790501	1.72967	6.85876	116.062	10.6916	0.00398484	0.163008
TOR1A	-0.913392	1.88347	6.02008	64.897	10.677	0.00400502	0.163008
MED10	-0.679625	1.60172	5.21556	37.1569	10.6655	0.00402096	0.163008
SAP130	-0.96154	1.94739	6.237	75.4263	10.5506	0.00418433	0.163008
ODF2	-0.762653	1.69661	6.68851	103.143	10.5441	0.0041937	0.163008
DERL1	-0.566799	1.48123	6.85932	116.107	10.5366	0.00420473	0.163008
ERLEC1	-0.864281	1.82043	5.59747	48.4179	10.5266	0.00421933	0.163008
RABL2B	-0.949889	1.93172	4.48257	22.3557	10.5113	0.00424188	0.163451
PIP4K2C	-0.864688	1.82095	5.74385	53.5884	10.4909	0.0042721	0.164186
ETFA	0.949174	1.93077	6.83283	113.996	10.4531	0.00432875	0.164544
DNAJC14	-0.68836	1.61145	6.83865	114.456	10.4203	0.00437844	0.164544
CLPTM1L	-0.861816	1.81732	7.36532	164.886	10.4144	0.0043876	0.164544
C1orf112	-0.826975	1.77396	5.00222	32.0493	10.3937	0.00441933	0.164544
INTS12	0.708135	1.63369	4.65686	25.2263	10.3801	0.00444039	0.164544
NRBP1	-0.973943	1.9642	7.02267	130.027	10.3328	0.00451463	0.164544
LOC728613	-0.947908	1.92907	3.07224	8.41079	10.3322	0.00451553	0.164544
C12orf76	-0.899319	1.86519	3.98203	15.8019	10.275	0.0046071	0.166239
PTDSS1	0.728264	1.65664	7.30445	158.073	10.261	0.00462971	0.166479
TMEM127	-0.980378	1.97298	5.87314	58.6128	10.257	0.00463631	0.166479
TNFAIP1	-0.880418	1.84091	6.2059	73.8179	10.2248	0.00468911	0.167923
ATF4	0.824015	1.77033	8.71263	419.529	10.1965	0.00473602	0.168015
C12orf10	-0.825961	1.77272	6.2576	76.5111	10.1723	0.00477657	0.168286
GBA2	-0.588611	1.5038	6.37831	83.1883	10.1648	0.00478932	0.168286
GPR125	0.910847	1.88015	6.72297	105.637	10.1627	0.00479276	0.168286
C20orf72	0.768671	1.7037	5.89349	59.4454	10.0607	0.00496876	0.170533
METAP1	0.60835	1.52452	6.51081	91.1902	10.034	0.00501601	0.171357
UCHL1	0.998415	1.9978	9.64741	801.974	9.9528	0.00516285	0.173612
CIAO1	-0.666571	1.5873	7.19627	146.653	9.91489	0.00523302	0.175122
VPS33B	-0.792706	1.73232	4.74809	26.8731	9.88215	0.00529446	0.175586
ZNF346	0.836623	1.78587	4.46286	22.0524	9.86486	0.00532725	0.175911
WBP11	-0.755355	1.68805	8.0158	258.819	9.8644	0.00532812	0.175911
SSR2	-0.875891	1.83514	8.50177	362.482	9.8029	0.00544659	0.177341
MDN1	0.92549	1.89933	7.74885	215.099	9.79369	0.0054646	0.177341
COPA	-0.717017	1.64378	8.45816	351.69	9.78772	0.00547628	0.177341
RSL1D1	0.785125	1.72324	8.00354	256.628	9.77277	0.00550571	0.177341
TMBIM6	-0.643814	1.56245	8.75952	433.39	9.75857	0.0055338	0.177341
TOX4	-0.614346	1.53086	6.5068	90.9371	9.73819	0.00557443	0.177341
NOL11	0.823145	1.76926	7.01086	128.967	9.73617	0.00557848	0.177341
ESYT1	-0.89336	1.8575	7.76961	218.216	9.73591	0.00557898	0.177341
HARS2	-0.581962	1.49688	5.96225	62.347	9.70127	0.00564887	0.177952
HSPE1	0.934235	1.91088	4.2042	18.4328	9.66347	0.00572622	0.177952
CSTF2	-0.688072	1.61113	5.5472	46.76	9.65362	0.00574656	0.177952
PEX3	0.968103	1.95627	3.82978	14.2193	9.63228	0.00579094	0.177952
CDK9	-0.810935	1.75435	6.16092	71.5519	9.58632	0.0058878	0.177952
CCDC9	-0.925336	1.89913	3.99522	15.947	9.58214	0.0058967	0.177952
RPL27	0.780344	1.71754	10.2143	1187.99	9.57585	0.0059101	0.177952
RPUSD4	0.87616	1.83548	5.89037	59.3169	9.57535	0.00591118	0.177952
SNX5	0.964598	1.95152	6.48921	89.8351	9.55991	0.00594426	0.177952
KLC2	-0.885064	1.84685	6.18564	72.7884	9.53917	0.00598903	0.177952
RPL22	0.978309	1.97015	8.71592	420.487	9.53895	0.00598953	0.177952
NOP56	0.800529	1.74174	8.28405	311.708	9.53263	0.00600325	0.177952
NLE1	0.912416	1.88219	5.74726	53.7151	9.53186	0.0060049	0.177952
SYNCRIP	0.925617	1.8995	8.59527	386.755	9.46485	0.00615261	0.179231
ATP6V1D	-0.721228	1.64858	5.59324	48.2762	9.4573	0.0061695	0.179231
ZKSCAN5	-0.6271	1.54446	5.32225	40.0089	9.44071	0.0062068	0.179347
MRPS14	0.641642	1.5601	5.47915	44.6055	9.43394	0.0062221	0.179347
KCTD3	0.979231	1.97141	6.73617	106.608	9.41652	0.00626164	0.179474
SUMO2	0.649982	1.56915	8.65943	404.342	9.39321	0.00631501	0.179474
CASC3	0.774295	1.71035	7.85771	231.956	9.38308	0.00633835	0.179474
FAM109A	-0.830031	1.77772	4.48908	22.4568	9.37831	0.00634937	0.179474
ERCC8	0.731502	1.66037	4.7859	27.5868	9.36763	0.00637415	0.179474
SLC39A9	-0.655932	1.57563	7.06733	134.115	9.32491	0.00647429	0.180514
KCTD7	-0.76953	1.70471	5.49192	45.0022	9.29694	0.00654082	0.181106
ATP5F1	0.840396	1.79054	7.74564	214.62	9.22015	0.00672741	0.183729
ST13	0.714237	1.64062	8.62456	394.685	9.19148	0.00679859	0.183729
EIF2S2	0.976736	1.96801	6.96023	124.519	9.17385	0.00684278	0.183729
CRTC2	-0.665199	1.58579	5.20244	36.8207	9.16716	0.00685965	0.183729
SF3B2	-0.666198	1.58689	8.89677	476.644	9.12552	0.00696559	0.18394
HEATR3	0.802612	1.74426	5.14557	35.3974	9.107	0.00701329	0.184168
DIABLO	-0.684055	1.60665	7.03445	131.093	9.08399	0.00707308	0.184475
TIMM9	0.736949	1.66665	5.13911	35.2391	9.07289	0.00710212	0.184475
TBC1D24	0.736867	1.66655	5.18674	36.4221	9.06611	0.00711992	0.184475
FAM165B	0.946525	1.92723	4.38038	20.8269	9.05693	0.00714412	0.184475
STK24	-0.835236	1.78415	7.28534	155.993	9.05632	0.00714571	0.184475
TRIM3	-0.847252	1.79907	4.34032	20.2566	9.05441	0.00715077	0.184475
MCU	0.678835	1.60085	4.69967	25.9862	9.02874	0.00721896	0.18464
ZC3H7B	0.676002	1.59771	7.73301	212.75	9.00869	0.00727272	0.185208
PMM2	-0.646532	1.5654	5.54939	46.831	8.98722	0.00733081	0.185554
RPL26L1	0.874114	1.83288	4.49627	22.569	8.98215	0.00734458	0.185554
PHKB	0.95709	1.94139	6.29851	78.7121	8.97823	0.00735527	0.185554
RBBP9	-0.57668	1.49141	5.80034	55.7283	8.96576	0.00738935	0.185779
PPM1G	-0.774411	1.71049	8.6861	411.886	8.92919	0.00749035	0.186503
AKAP1	0.877557	1.83726	7.06825	134.2	8.9153	0.00752913	0.186503
SYT11	-0.92473	1.89833	8.64126	399.28	8.91456	0.00753122	0.186503
ARPC3	-0.555161	1.46933	7.79695	222.391	8.91431	0.00753191	0.186503
CDK12	0.763514	1.69762	6.76446	108.719	8.90622	0.00755459	0.186546
CALM2	-0.866152	1.8228	9.99807	1022.63	8.90027	0.00757133	0.186546
BCDIN3D	-0.79055	1.72973	3.92507	15.1902	8.8927	0.00759269	0.186546
NUP54	0.834358	1.78306	5.55959	47.1632	8.89125	0.0075968	0.186546
UBL5	-0.902281	1.86902	7.27361	154.73	8.8598	0.00768629	0.18752
ARF3	-0.768498	1.7035	7.93701	245.064	8.82877	0.00777574	0.188122
TRMT1	0.739118	1.66916	6.03834	65.7236	8.80745	0.00783789	0.188698
MAT2A	0.609685	1.52593	8.8526	462.271	8.79079	0.00788684	0.189045
PELO	0.708272	1.63385	5.39119	41.9671	8.78535	0.00790289	0.189045
FAM149B1	-0.851654	1.80457	4.48718	22.4272	8.76327	0.00796844	0.189981
PSMG1	0.725858	1.65388	5.67234	50.9972	8.75815	0.00798372	0.190038
CCDC84	0.955714	1.93954	3.29211	9.79546	8.7469	0.00801743	0.190227
LDHB	0.713687	1.63999	10.216	1189.36	8.73563	0.00805135	0.190483
AP1M1	-0.850098	1.80262	7.17326	144.333	8.7175	0.00810626	0.190483
KDM5B	-0.767967	1.70287	7.62907	197.961	8.71357	0.00811822	0.190483
GPS2	-0.915091	1.88569	5.86913	58.4498	8.71157	0.00812431	0.190483
RNF20	-0.77903	1.71598	6.99278	127.361	8.6985	0.00816424	0.190483
ARHGEF7	-0.714007	1.64035	6.92755	121.731	8.68959	0.0081916	0.190681
FAM134C	0.638006	1.55618	6.28765	78.1217	8.65207	0.0083079	0.191541
SLC25A44	-0.770945	1.70639	6.16891	71.9493	8.65072	0.00831214	0.191541
THADA	-0.571942	1.48652	6.3	78.7935	8.64839	0.00831942	0.191541
CSTF3	0.731853	1.66077	6.1036	68.7648	8.62165	0.00840358	0.192578
FARSB	0.736975	1.66668	7.29492	157.033	8.60369	0.00846062	0.193361
YIPF1	-0.999563	1.99939	4.68259	25.6802	8.58587	0.00851767	0.193987
ARHGEF10	0.82359	1.7698	5.75602	54.0425	8.57857	0.00854117	0.194223
CAMK1D	0.909488	1.87838	4.38013	20.8234	8.56462	0.00858625	0.19435
TECPR1	-0.690438	1.61377	5.46699	44.2313	8.55242	0.00862592	0.194949
WDR37	-0.582453	1.49739	4.93908	30.677	8.51598	0.00874559	0.195835
TSG101	-0.815887	1.76038	6.65713	100.924	8.51389	0.00875249	0.195835
EBNA1BP2	-0.809824	1.753	6.74445	107.221	8.50796	0.00877218	0.195835
DKC1	0.595546	1.51104	7.75537	216.073	8.49446	0.00881713	0.195835
PPPDE2	0.681316	1.6036	6.41639	85.4133	8.49423	0.0088179	0.195835
CWC15	0.874056	1.83281	5.64418	50.0114	8.48832	0.00883766	0.195835
H2AFZ	0.801747	1.74321	8.99422	509.952	8.48268	0.00885656	0.195835
ZNHIT1	-0.988335	1.98389	5.98826	63.4815	8.46692	0.00891147	0.195835
FXC1	-0.783102	1.72083	5.84502	57.4813	8.46466	0.00891727	0.195835
CNOT1	0.600087	1.51581	8.56357	378.348	8.43883	0.00900512	0.196515
TXNDC12	-0.776962	1.71352	6.21701	74.3888	8.40666	0.00911585	0.196515
RPL24	0.64684	1.56574	9.09873	548.264	8.34935	0.00931695	0.199275
TRO	-0.664432	1.58494	6.91584	120.746	8.33004	0.00938586	0.199831
SFXN1	0.60222	1.51805	6.67168	101.947	8.30983	0.00945854	0.199869
NUP214	-0.739441	1.66953	7.07161	134.514	8.30759	0.00946662	0.199869
CCNG1	0.985725	1.98031	6.75099	107.708	8.29812	0.00950093	0.200307
RPP30	0.547678	1.46173	5.37459	41.4869	8.28494	0.00954893	0.200745
ELOVL5	0.621418	1.53839	7.97199	251.077	8.26758	0.00961256	0.201509
TOP2A	0.908633	1.87727	9.40837	679.52	8.25425	0.00966174	0.202252
C9orf78	-0.535803	1.44975	6.01459	64.6505	8.23204	0.00974427	0.202544
OSTC	0.67161	1.59285	6.34356	81.2086	8.21063	0.0098246	0.203395
RIC8B	-0.657221	1.57704	5.15716	35.6829	8.2077	0.00983567	0.203395
VPS53	-0.724582	1.65242	6.11057	69.0977	8.20646	0.00984035	0.203395
C21orf59	-0.523656	1.43759	5.48741	44.8616	8.2013	0.00985986	0.203464
HECTD3	-0.840402	1.79055	5.53342	46.3154	8.18849	0.00990847	0.203609
NUP153	0.772368	1.70807	7.36945	165.358	8.17569	0.00995731	0.203609
NDUFA6	0.832825	1.78117	6.31617	79.6814	8.17308	0.00996732	0.203609
HMGN3	0.854842	1.80856	6.22543	74.824	8.16227	0.0100088	0.203609
MUM1	-0.562163	1.47648	6.45061	87.4637	8.15473	0.0100379	0.203609
XPR1	-0.996692	1.99542	7.18506	145.518	8.14793	0.0100693	0.203609
DNAJA2	0.533005	1.44694	6.94124	122.891	8.1447	0.0100767	0.203609
C4orf33	1.82563	3.54462	2.54567	5.83879	8.14352	0.0100813	0.203609
F11R	-3.9258	15.1979	2.82959	7.10874	8.14435	0.0101138	0.203609
ZFP36L1	4.26439	19.218	4.08436	16.9634	8.14243	0.0101212	0.203609
ZNF865	-0.946791	1.92758	3.89645	14.8919	8.13304	0.010122	0.203609
SMAD3	1.96214	3.89641	5.74708	53.7087	8.14203	0.0101228	0.203609
MTO1	0.823798	1.77006	4.49986	22.6252	8.1318	0.0101268	0.203609
C1orf212	-0.719578	1.6467	5.2151	37.1451	8.12177	0.010166	0.203609
PDCD6	-0.703833	1.62883	6.07425	67.3799	8.11908	0.0101766	0.203609
CERS5	-0.773344	1.70923	5.8311	56.9294	8.11334	0.0101991	0.203609
RTL1	-4.03131	16.351	7.18909	145.926	8.12115	0.0102043	0.203609
NANOS1	-0.872967	1.83143	3.96747	15.6432	8.1083	0.010219	0.203609
RALGPS1	-1.13542	2.19682	4.72896	26.5191	8.10869	0.0102194	0.203609
CTNNAL1	1.12869	2.1866	6.20057	73.5459	8.10803	0.0102252	0.203609
SKA2	2.87021	7.3117	8.23573	301.44	8.11497	0.0102286	0.203609
LOC81691	-0.679993	1.60213	4.2445	18.955	8.10442	0.0102342	0.203609
ZBTB24	0.937359	1.91502	4.79082	27.681	8.10184	0.0102444	0.203609
POLR3H	0.852399	1.8055	6.63408	99.325	8.09966	0.010253	0.203609
SNORD116-21	2.26701	4.81326	-0.278069	1.21257	8.09673	0.0102646	0.203609
UFSP2	0.68185	1.6042	4.86437	29.1287	8.08879	0.0102961	0.20396
SLC25A29	-0.800011	1.74111	5.6073	48.7489	8.06651	0.010385	0.205446
SPNS2	2.93614	7.65361	2.76593	6.80185	8.06449	0.010414	0.205649
TMEM39A	0.818279	1.7633	4.70345	26.0544	8.05703	0.0104232	0.205649
CDH24	1.12719	2.18433	6.03308	65.4844	8.04204	0.0104889	0.206612
TNNC1	2.93739	7.66023	-0.814667	1.75889	8.03837	0.0105	0.206612
ANP32E	1.31484	2.48774	7.72762	211.956	8.04107	0.0105242	0.206812
ZFP2	1.59581	3.02264	-0.168665	1.12402	8.01624	0.0105889	0.207807
ZHX3	0.831449	1.77947	5.65345	50.3337	8.009	0.0106186	0.207886
LOC80054	1.79327	3.46599	0.298509	1.22987	8.00839	0.0106211	0.207886
TMEM9B	-0.775892	1.71225	4.88677	29.5846	7.9997	0.010657	0.208262
ICAM4	4.47461	22.2327	-0.93281	1.90899	8.00581	0.0106685	0.208262
PRDM13	3.24543	9.48358	-0.78875	1.72758	7.97771	0.0107534	0.209641
ZNF362	-0.924017	1.89739	5.67085	50.9444	7.9708	0.010777	0.209693
SNORD30	1.60323	3.03824	0.320213	1.24851	7.96902	0.0107845	0.209693
HSD11B1L	-1.0151	2.02105	4.24424	18.9515	7.96156	0.0108157	0.209867
GNL3	1.02484	2.03474	7.02977	130.668	7.95796	0.0108329	0.209867
CCDC43	0.780564	1.7178	5.56699	47.4059	7.95672	0.0108361	0.209867
PRRG1	2.27274	4.83241	4.13024	17.5116	7.95278	0.0108898	0.210279
INTS10	0.802363	1.74396	6.04806	66.1679	7.94193	0.0108985	0.210279
PIK3IP1	1.15392	2.22517	3.35816	10.2543	7.94155	0.0109001	0.210279
C1QL1	-2.23316	4.70162	6.40977	85.0226	7.94495	0.010923	0.210361
ORAI2	-1.23289	2.35037	6.86804	116.812	7.94261	0.0109328	0.210361
RBL2	0.949564	1.93129	6.12684	69.8815	7.90293	0.011065	0.211891
KIF9	-1.08301	2.11845	2.84769	7.19849	7.89983	0.0110784	0.211891
LRBA	1.16367	2.24027	7.3292	160.809	7.90223	0.011084	0.211891
WDFY3-AS2	1.69903	3.24682	1.32193	2.50001	7.89795	0.0110865	0.211891
ARHGEF18	-0.68553	1.60829	5.8023	55.804	7.8971	0.0110901	0.211891
LOC84856	1.11832	2.17094	5.47693	44.5369	7.89352	0.0111077	0.211891
COX4I2	-2.97361	7.855	1.61883	3.07127	7.90054	0.0111129	0.211891
RBPJ	0.806884	1.74943	7.22824	149.94	7.88509	0.0111421	0.212174
DLX4	3.58389	11.9911	1.03922	2.05511	7.88248	0.0111729	0.212403
PPIL2	-0.515825	1.42981	6.50506	90.8278	7.87571	0.0111829	0.212403
VSTM2B	5.57461	47.6566	1.26234	2.39884	7.87972	0.0112032	0.212516
ESF1	1.77691	3.42691	4.79149	27.6937	7.86342	0.0112745	0.213549
HRSP12	1.37854	2.60005	3.76545	13.5992	7.85203	0.0112866	0.213549
MALAT1	2.435	5.40765	7.16207	143.218	7.85232	0.0113233	0.213779
PRKAG1	-0.814001	1.75808	5.84494	57.4779	7.83841	0.0113468	0.213779
FAM134A	-0.668428	1.58934	6.91801	120.929	7.83511	0.0113614	0.213779
BCKDHB	0.776047	1.71243	4.87173	29.2776	7.83445	0.0113643	0.213779
CHORDC1	1.41369	2.66418	5.5402	46.5335	7.84076	0.0113745	0.213779
FP588	-2.13495	4.39223	1.36632	2.57813	7.82642	0.0114	0.213779
SUSD5	3.34361	10.1514	4.42504	21.4818	7.83349	0.0114067	0.213779
SERPINF1	3.87716	14.694	6.88651	118.317	7.8317	0.0114147	0.213779
MLST8	0.768273	1.70323	6.32298	80.0583	7.81613	0.0114459	0.214093
MSL1	0.620457	1.53736	7.15162	142.184	7.8052	0.011495	0.214737
HYDIN	-2.54045	5.8177	-0.125171	1.09064	7.80452	0.0115129	0.214801
KLK1	7.5038	181.497	3.31056	9.92151	7.80371	0.01154	0.215024
QTRT1	0.693752	1.61748	5.46459	44.1576	7.7921	0.011554	0.215024
NEIL3	0.934712	1.91151	4.109	17.2557	7.776	0.011627	0.216111
DFNA5	-1.30202	2.46574	5.01947	32.4348	7.77336	0.0116684	0.216331
ADIPOR1	-0.724889	1.65277	6.97715	125.988	7.76256	0.0116884	0.216331
KCP	3.84054	14.3257	0.924261	1.89771	7.76642	0.0117026	0.216331
UGGT1	-0.633304	1.55111	7.62067	196.812	7.75844	0.0117073	0.216331
SNORD83B	1.41289	2.6627	-0.567883	1.48235	7.75736	0.0117122	0.216331
TARS	0.693908	1.61766	7.90506	239.695	7.73691	0.0118065	0.217801
SPHK1	2.30969	4.95776	1.92904	3.80802	7.72721	0.0118515	0.218357
CXXC11	5.14207	35.3116	0.536944	1.4509	7.71648	0.0119406	0.219725
LYNX1	-2.26458	4.80514	3.13359	8.77616	7.70853	0.0119779	0.219852
TAS2R5	1.93627	3.82715	0.413087	1.33153	7.69473	0.0120036	0.219852
PHF23	-0.933291	1.90963	6.27539	77.4603	7.69393	0.0120096	0.219852
DOPEY1	1.07146	2.10156	4.5482	23.3962	7.69313	0.0120112	0.219852
DNAJC2	1.39324	2.62668	5.04167	32.9378	7.69189	0.0120341	0.219852
SNORD101	1.82479	3.54256	-0.771565	1.70712	7.68109	0.0120682	0.219852
DUSP18	-0.923987	1.89735	2.19312	4.57293	7.67433	0.0121003	0.219852
FBXO27	-3.2284	9.3723	2.08252	4.23548	7.68109	0.0121075	0.219852
FBXO46	-0.621227	1.53818	4.37131	20.6965	7.66995	0.0121212	0.219852
KIAA1430	1.4415	2.71603	6.15386	71.2028	7.67672	0.0121283	0.219852
RPL35A	0.664644	1.58518	9.60742	780.047	7.66817	0.0121297	0.219852
ZNF671	3.50013	11.3147	1.81089	3.50858	7.6704	0.0121417	0.219852
CCDC108	-1.81015	3.50678	0.520076	1.43403	7.6607	0.0121654	0.219852
PDZK1	-3.48105	11.166	1.12758	2.18493	7.66789	0.0121705	0.219852
ZBTB33	1.20694	2.30847	5.61711	49.0816	7.66001	0.0121762	0.219852
HOXD13	5.09467	34.1703	3.64798	12.5358	7.66407	0.0121888	0.219852
CBLN1	2.18151	4.53627	5.04129	32.9291	7.66157	0.0122008	0.219852
PAH	-2.54021	5.81673	-0.73554	1.66502	7.64735	0.0122449	0.220112
KLF9	2.02772	4.0776	4.23551	18.8371	7.65236	0.012245	0.220112
SLC2A1	-1.15153	2.2215	6.57981	95.6575	7.64693	0.0122712	0.220314
ZNF215	-3.13287	8.7718	2.02386	4.0667	7.63577	0.0123252	0.220942
LOC100130093	-1.7442	3.3501	1.29098	2.44695	7.62533	0.0123361	0.220942
SMYD3	1.12527	2.18143	5.58387	47.9637	7.61553	0.012386	0.221501
SHMT2	1.0424	2.05965	8.32879	321.525	7.61393	0.0123973	0.221501
PHIP	1.33318	2.51958	6.44299	87.0028	7.60785	0.0124615	0.222377
PEBP1	0.677341	1.59919	8.87013	467.924	7.59059	0.0125064	0.22291
AMMECR1	1.1085	2.15621	4.98848	31.7455	7.58623	0.012528	0.223025
TEKT2	-1.40942	2.6563	1.01106	2.01539	7.57598	0.0125788	0.22347
DLEU1	0.955789	1.93964	3.81701	14.094	7.57509	0.0125833	0.22347
OBSL1	-0.813063	1.75694	6.96173	124.649	7.55908	0.0126632	0.223601
RHOBTB2	-0.966837	1.95455	6.06085	66.7569	7.55842	0.0126712	0.223601
USP19	-0.879575	1.83983	6.96525	124.954	7.55769	0.0126723	0.223601
RBKS	-1.19583	2.29076	0.959552	1.94471	7.55193	0.012699	0.223601
NBAS	2.53088	5.77923	8.94819	493.94	7.55844	0.0127068	0.223601
MED8	-0.822933	1.769	5.30968	39.6618	7.55024	0.0127075	0.223601
GM2A	-0.976907	1.96824	4.98964	31.771	7.54876	0.0127149	0.223601
GLI1	3.32873	10.0473	0.696314	1.62036	7.54543	0.0127445	0.223601
ARL15	1.26192	2.39814	3.45308	10.9517	7.541	0.0127541	0.223601
ALDH18A1	0.783307	1.72107	7.70383	208.489	7.54005	0.0127589	0.223601
EPB41L4A-AS1	1.36931	2.58346	5.23964	37.7822	7.54151	0.0127731	0.223601
GEMIN5	0.73761	1.66741	6.65725	100.933	7.53658	0.0127764	0.223601
TMCO6	0.63584	1.55384	3.75888	13.5374	7.53122	0.0128036	0.223601
SALL1	6.43822	86.7155	3.19324	9.1466	7.53577	0.0128211	0.223601
DPH1	0.874689	1.83361	4.8942	29.7372	7.52743	0.0128228	0.223601
GUF1	0.678352	1.60031	5.91378	60.2873	7.52542	0.012833	0.223601
WT1-AS	8.29604	314.308	0.5478	1.46185	7.94916	0.0128654	0.2239
CELSR3	-1.20416	2.30403	6.87784	117.607	7.52128	0.0128948	0.224148
OTUD5	-0.567078	1.48152	5.9723	62.7829	7.50461	0.0129393	0.224259
FBL	0.916488	1.88751	8.71154	419.212	7.50447	0.0129401	0.224259
TCIRG1	2.61073	6.10811	2.53357	5.79003	7.50301	0.0129533	0.224259
ADAM11	1.84895	3.60237	4.53517	23.1857	7.50815	0.012962	0.224259
EIF2B1	-0.521672	1.43562	6.70331	104.207	7.48696	0.0130303	0.225177
NPNT	4.74137	26.7482	0.731771	1.66068	7.48141	0.0131	0.225531
NDUFA10	0.498652	1.41289	6.68568	102.941	7.47267	0.0131044	0.225531
SEC23B	-0.546003	1.46004	6.87976	117.765	7.47207	0.0131075	0.225531
EN1	8.72425	422.924	0.953105	1.93604	7.8933	0.0131265	0.225531
PPWD1	1.18478	2.27329	4.53371	23.1624	7.4683	0.0131272	0.225531
UBE2Q1	-0.773857	1.70984	7.29975	157.559	7.46298	0.013155	0.225745
POMT2	-0.773592	1.70952	5.41989	42.8104	7.44922	0.0132271	0.225825
C16orf71	-1.47879	2.78715	-0.0726194	1.05162	7.44645	0.0132417	0.225825
CMTM4	0.599061	1.51473	5.94732	61.7053	7.44509	0.0132489	0.225825
ZNF214	-2.6573	6.3085	0.449066	1.36516	7.44924	0.0132546	0.225825
FBXW8	-0.596116	1.51164	6.37305	82.8855	7.44315	0.0132591	0.225825
BCL7B	-0.878934	1.83902	5.29194	39.1771	7.44238	0.0132631	0.225825
GGA2	0.541723	1.45571	7.18689	145.703	7.43578	0.013298	0.225825
LHPP	-1.62192	3.07783	2.54136	5.82136	7.43524	0.0133009	0.225825
C20orf27	0.887668	1.85018	6.59757	96.8423	7.43496	0.0133024	0.225825
RNF19B	-1.06191	2.08769	4.1175	17.3576	7.43198	0.0133182	0.225825
MANEA	1.4188	2.67363	4.01627	16.1815	7.4283	0.0133377	0.225825
MYADM	-1.04344	2.06114	6.00889	64.3954	7.43028	0.0133432	0.225825
TESC	3.64116	12.4767	4.299	19.6846	7.43184	0.0133604	0.225856
CCDC157	-1.10289	2.14785	2.20386	4.60709	7.41088	0.0134305	0.226782
ADAM17	-0.787578	1.72617	5.96109	62.2969	7.40781	0.013447	0.2268
TMEM133	3.34547	10.1645	2.54826	5.8493	7.40874	0.0134836	0.227046
PTPN21	-1.13171	2.19119	4.87086	29.26	7.40047	0.0134923	0.227046
TRAP1	0.656472	1.57622	8.2781	310.424	7.39398	0.0135213	0.227259
ATP13A1	-0.800761	1.74202	6.74287	107.104	7.3913	0.0135358	0.227259
C7	-3.98892	15.8776	5.86429	58.2543	7.3856	0.0136084	0.227991
SLC4A3	-1.4331	2.70026	3.40978	10.6279	7.3724	0.0136382	0.227991
POPDC3	1.2983	2.45938	4.63783	24.8958	7.37253	0.0136398	0.227991
NUB1	-0.578715	1.49352	6.34874	81.5006	7.37187	0.0136411	0.227991
GNB4	1.73464	3.32796	6.23026	75.0749	7.37665	0.013657	0.227998
LIG3	0.594352	1.50979	6.65159	100.538	7.36375	0.0136854	0.228214
PHACTR4	-0.660999	1.58118	6.50433	90.782	7.35623	0.0137266	0.228541
TMC6	3.02883	8.16146	4.5459	23.3589	7.3607	0.0137441	0.228541
PCDP1	-2.29714	4.91481	-0.739439	1.66953	7.351	0.0137602	0.228541
B3GALNT2	1.03145	2.04407	5.96256	62.3606	7.34929	0.013767	0.228541
FKBP7	0.930034	1.90532	5.19406	36.6073	7.34335	0.0137974	0.228664
CSDC2	1.8926	3.71303	3.79769	13.9065	7.34574	0.0138054	0.228664
SFSWAP	-0.545212	1.45923	6.31689	79.7214	7.33768	0.0138287	0.228794
FAM175A	1.81987	3.53048	4.41899	21.3918	7.33575	0.0138817	0.229015
PLSCR5	7.79263	221.726	2.8226	7.07437	7.33464	0.0138879	0.229015
SEMA3E	5.18507	36.38	1.68483	3.21503	7.33417	0.0138904	0.229015
PALB2	0.892597	1.85651	4.57072	23.7642	7.32407	0.0139042	0.229015
LOC283070	0.88818	1.85084	4.63109	24.7798	7.31225	0.0139701	0.229701
TTC9	-2.27907	4.85365	3.28048	9.71679	7.31864	0.0139769	0.229701
RGS9BP	2.26342	4.80128	-0.828924	1.77636	7.29364	0.0140747	0.230971
NPR3	5.81006	56.1052	2.94046	7.67655	7.29928	0.0140855	0.230971
UFL1	1.40832	2.65429	4.4519	21.8855	7.28619	0.0141228	0.231326
KIAA0101	1.3124	2.48355	6.20397	73.7193	7.28806	0.0141489	0.231495
PMS1	1.30155	2.46494	4.77606	27.3992	7.27472	0.0141879	0.231708
PTGER4	6.38392	83.5127	0.712715	1.63889	7.27813	0.0142052	0.231708
COMMD5	-0.98786	1.98324	4.84921	28.8242	7.26995	0.014209	0.231708
BGN	4.17849	18.1072	6.0095	64.423	7.26968	0.0142534	0.231933
CCDC86	0.812157	1.75583	6.31801	79.7832	7.26203	0.0142542	0.231933
CARD11	-3.7645	13.5903	0.616166	1.5328	7.25628	0.0143301	0.232741
CNIH2	-1.19438	2.28846	4.87818	29.4088	7.24921	0.0143432	0.232741
SNORD79	2.23054	4.69309	0.582693	1.49764	7.24277	0.0143648	0.232741
FBXO22	0.569724	1.48424	5.73649	53.3158	7.23926	0.0143851	0.232741
MOB2	-0.923983	1.89735	4.30237	19.7307	7.23905	0.0143863	0.232741
SNORA71C	1.54619	2.92044	-0.904115	1.8714	7.23613	0.0144033	0.232741
TESK1	-1.06246	2.08849	4.35666	20.4873	7.23423	0.0144143	0.232741
SCAMP3	-0.796921	1.73739	6.56636	94.7699	7.22742	0.0144538	0.232967
THSD1	-1.77564	3.4239	1.30399	2.46911	7.22638	0.0144598	0.232967
GLUD1	0.438748	1.35543	7.27492	154.87	7.21918	0.0145017	0.233294
GAB2	-1.20686	2.30835	7.65553	201.625	7.22111	0.0145338	0.233294
CDH7	3.28677	9.75924	2.06351	4.18002	7.21888	0.0145339	0.233294
C11orf35	-1.94829	3.85917	-1.21348	2.31897	7.2095	0.0145583	0.233294
ZNF770	1.25835	2.39222	6.26246	76.7693	7.21677	0.0145591	0.233294
GOPC	1.03896	2.05474	6.24037	75.6031	7.19307	0.0146611	0.234362
GNG5	-0.68769	1.6107	6.43892	86.7579	7.18486	0.0147034	0.234362
DLX2	5.07354	33.6734	0.07422	1.05279	7.19209	0.0147043	0.234362
TMEM53	-1.37238	2.58898	2.05349	4.15108	7.18417	0.0147076	0.234362
NEDD8	-0.678761	1.60076	5.10208	34.3463	7.17961	0.0147346	0.234362
LAPTM4B	0.624414	1.54158	8.39314	336.191	7.17771	0.0147458	0.234362
LPHN3	2.02794	4.07822	4.48459	22.387	7.18089	0.0147707	0.234362
VPS16	-0.808512	1.7514	5.83422	57.0525	7.17128	0.0147842	0.234362
SCFD2	0.808621	1.75154	5.24508	37.925	7.16919	0.0147966	0.234362
USP45	1.63386	3.10342	4.25089	19.039	7.17234	0.0148003	0.234362
EIF3J	0.969409	1.95804	7.05212	132.709	7.16856	0.0148027	0.234362
RAI14	3.21136	9.26224	6.31526	79.6313	7.17321	0.0148164	0.234362
EIF4E	0.741097	1.67145	5.66288	50.6635	7.15918	0.0148564	0.234745
ZNF853	-1.20798	2.31014	5.45281	43.7986	7.16119	0.0148883	0.234856
FAM214B	-1.13418	2.19494	3.96961	15.6665	7.15151	0.0149025	0.234856
ST13P4	0.90343	1.87051	3.61692	12.2688	7.14819	0.0149225	0.234856
MED1	0.679768	1.60188	7.34254	162.303	7.14677	0.014931	0.234856
ARL8A	-0.886685	1.84892	5.92003	60.5488	7.14427	0.0149481	0.234856
RRAS2	0.96877	1.95717	4.24568	18.9704	7.14153	0.0149627	0.234856
HARS	-0.556997	1.4712	6.95802	124.329	7.13951	0.0149749	0.234856
RPS2	0.688513	1.61162	10.3525	1307.43	7.12934	0.0150365	0.235167
RNLS	-2.82641	7.09309	0.146937	1.10722	7.13628	0.0150384	0.235167
TWISTNB	1.15981	2.23428	5.15486	35.6261	7.12875	0.0150425	0.235167
PRKCG	-2.62196	6.15584	0.543224	1.45723	7.11536	0.0151534	0.235865
GLRX3	0.518236	1.4322	6.58228	95.8214	7.10919	0.0151595	0.235865
AK8	-1.83257	3.56171	-0.150311	1.10981	7.10913	0.0151598	0.235865
LRP5L	1.13303	2.19319	3.54059	11.6365	7.10634	0.015177	0.235865
NUDT9	0.674726	1.59629	4.87808	29.4068	7.10175	0.0152051	0.235865
MEGF9	0.93939	1.91772	5.29209	39.1812	7.09994	0.0152163	0.235865
ADAMTSL1	4.3631	20.579	3.17152	9.00998	7.10573	0.015225	0.235865
CUTC	0.805105	1.74727	4.35407	20.4506	7.09834	0.0152261	0.235865
ARID3B	-1.40259	2.64375	5.81934	56.4673	7.10281	0.015243	0.235865
SNORD87	1.71221	3.27663	-0.32767	1.25498	7.09368	0.0152549	0.235865
KLRG2	3.22498	9.35011	1.16595	2.2438	7.09516	0.015263	0.235865
EIF1AD	-0.515964	1.42995	5.34668	40.6923	7.08169	0.0153291	0.236419
LOC401397	1.23067	2.34676	5.09632	34.2093	7.08117	0.0153387	0.236419
DDX10	0.90436	1.87171	5.92127	60.6012	7.0767	0.0153601	0.236419
SAMHD1	0.84539	1.79675	5.32731	40.1496	7.07625	0.0153629	0.236419
C17orf28	-2.1635	4.48	5.81377	56.2497	7.07814	0.0153958	0.236678
OSCP1	-1.16213	2.23787	2.91369	7.53542	7.06209	0.0154513	0.237284
VPS33A	-0.877117	1.8367	6.57112	95.0834	7.05249	0.015514	0.237445
SEC61A2	-1.04574	2.06443	5.32142	39.986	7.05251	0.0155177	0.237445
OAF	1.84502	3.59258	4.18918	18.2419	7.0575	0.0155249	0.237445
MDGA2	3.92894	15.231	-0.60868	1.52486	7.0573	0.0155261	0.237445
MYCBPAP	-2.04617	4.13008	-0.51248	1.4265	7.02715	0.0156719	0.238707
LHX2	6.03301	65.4814	1.10298	2.14798	7.03169	0.0156881	0.238707
CHFR	-0.643678	1.56231	5.76552	54.3994	7.02413	0.0156911	0.238707
TMEM116	-0.935539	1.9126	3.29089	9.78717	7.02198	0.0157048	0.238707
ZNF497	-1.2311	2.34746	1.87473	3.66733	7.02027	0.0157158	0.238707
BOLA3-AS1	0.868828	1.82618	4.70559	26.093	7.01503	0.0157493	0.238707
GPM6B	2.3963	5.2645	5.68792	51.5505	7.01926	0.0157673	0.238707
NDUFS4	0.762129	1.69599	5.04509	33.016	7.01086	0.0157759	0.238707
HOXD11	5.60444	48.6523	1.96075	3.89265	7.01659	0.0157844	0.238707
PRELP	-3.47523	11.1211	0.579882	1.49473	7.01383	0.0158021	0.238707
ZNF862	-1.13417	2.19492	3.79223	13.854	7.00527	0.0158119	0.238707
SNHG12	1.3741	2.59207	3.19417	9.15256	7.00404	0.0158198	0.238707
ZNF35	-0.810386	1.75368	4.18153	18.1454	7.00189	0.0158336	0.238707
RNF130	1.20419	2.30409	5.82356	56.6326	7.0057	0.0158351	0.238707
ZFAND1	1.5586	2.94569	4.99502	31.8897	7.00478	0.0158602	0.238842
DLAT	0.834074	1.78271	6.62021	98.3746	6.99422	0.015883	0.238942
COL2A1	5.03236	32.7258	2.55425	5.8736	6.99646	0.0159139	0.239162
SARS	0.806057	1.74843	8.40575	339.142	6.98355	0.0159521	0.239334
SST	-4.34545	20.3287	3.50883	11.3831	6.98969	0.0159577	0.239334
WIPF3	-2.71764	6.57795	1.46293	2.75668	6.96375	0.0161269	0.240972
BUD31	-0.714622	1.64105	6.73455	106.488	6.95575	0.0161338	0.240972
SUPT4H1	-0.804956	1.74709	7.31802	159.567	6.95557	0.0161349	0.240972
BCHE	3.11171	8.64409	4.8218	28.2817	6.9577	0.0161666	0.240972
SNORD5	2.16815	4.49447	1.4869	2.80286	6.94949	0.016175	0.240972
EZH1	0.89958	1.86552	5.53499	46.3657	6.94716	0.0161904	0.240972
PLCE1	-2.96924	7.83121	2.73343	6.65036	6.95365	0.0161933	0.240972
BSN-AS2	-1.68249	3.20981	-0.468204	1.38339	6.94337	0.0162154	0.240972
SNORD81	1.4401	2.7134	-0.481935	1.39662	6.94252	0.016221	0.240972
B3GAT2	5.11747	34.7145	1.61647	3.06623	6.94321	0.0162623	0.240972
KLHL30	4.06859	16.7791	0.844575	1.79574	6.94198	0.0162704	0.240972
NDUFA5	1.38288	2.60789	6.04549	66.0501	6.94151	0.0162736	0.240972
PTPRVP	4.39928	21.1016	1.09193	2.13158	6.94065	0.0162792	0.240972
ILK	-0.821122	1.76678	6.49702	90.3227	6.92457	0.0163402	0.241202
GSK3A	-0.96798	1.9561	6.85555	115.805	6.92703	0.0163416	0.241202
SUOX	-0.777486	1.71414	4.45237	21.8925	6.91958	0.0163735	0.241202
LRRC37A3	-1.52859	2.88503	2.2293	4.68908	6.91869	0.0163795	0.241202
MAGED2	-0.846491	1.79812	8.15281	284.604	6.91812	0.0163858	0.241202
HTR7	3.11106	8.6402	-0.187461	1.13876	6.91809	0.0163928	0.241202
KLRAP1	1.65451	3.14817	1.65523	3.14973	6.91116	0.0164299	0.241507
EME2	1.31474	2.48757	0.852885	1.80611	6.90296	0.0164851	0.242076
HSF4	2.03868	4.1087	3.21919	9.31266	6.89624	0.016537	0.24235
IRS2	-1.62981	3.09473	6.35749	81.9963	6.90034	0.0165489	0.24235
LYPLA1	0.856815	1.81104	6.71669	105.178	6.89063	0.0165683	0.24235
LOC728723	1.20109	2.29913	1.29403	2.45211	6.89048	0.0165694	0.24235
MACROD2	2.18659	4.55228	1.60743	3.04709	6.886	0.0165997	0.242372
TRPM3	-2.96185	7.79121	0.737181	1.66692	6.89224	0.0166038	0.242372
LRCH4	-0.773736	1.70969	5.03759	32.8447	6.88198	0.0166271	0.242434
ARPC5	-0.583795	1.49879	7.36656	165.028	6.87996	0.0166409	0.242434
PPFIBP1	2.07295	4.20746	6.142	70.6196	6.88346	0.0166634	0.242523
HCST	-1.51239	2.85282	-1.33556	2.52373	6.86568	0.0167383	0.242866
SLC17A9	3.77988	13.7359	2.54826	5.84928	6.86815	0.016768	0.242866
RNF125	4.01681	16.1876	2.14188	4.41336	6.86648	0.0167794	0.242866
RNF207	1.81723	3.52403	3.10802	8.62197	6.85871	0.0167862	0.242866
LAMTOR2	-0.957091	1.94139	5.55426	46.9893	6.85555	0.0168105	0.242866
PRPF40B	-0.973627	1.96377	4.66149	25.3075	6.85422	0.0168171	0.242866
PRKCB	-3.97344	15.7082	1.84598	3.59497	6.86073	0.0168189	0.242866
ATP5G1	1.04428	2.06234	6.9655	124.976	6.85322	0.0168334	0.242866
DPM2	-0.7456	1.67667	5.7422	53.5272	6.85034	0.0168439	0.242866
C17orf72	-2.34485	5.08006	-0.0351933	1.02469	6.84604	0.016883	0.242866
IKZF2	1.86913	3.65312	1.69989	3.24876	6.84216	0.0169004	0.242866
ADCY7	0.936309	1.91363	5.42051	42.8289	6.84075	0.0169102	0.242866
C22orf29	0.728569	1.65699	5.43088	43.1379	6.83976	0.0169171	0.242866
FAM155A	-1.12211	2.17665	5.19757	36.6964	6.84239	0.0169182	0.242866
CD2BP2	-0.735062	1.66447	7.48959	179.718	6.8344	0.0169542	0.242866
LBR	0.916635	1.88771	7.76078	216.883	6.83232	0.0169713	0.242866
KIF3B	-0.684005	1.60659	6.46638	88.4249	6.83118	0.0169766	0.242866
TEF	0.838857	1.78863	4.79522	27.7654	6.83025	0.0169832	0.242866
OXR1	1.56866	2.96629	4.66669	25.3988	6.82935	0.0170363	0.243129
AP3M2	0.495605	1.40991	5.99212	63.6515	6.81863	0.0170643	0.243129
TXLNG	0.993526	1.99104	5.9213	60.6023	6.81679	0.0170797	0.243129
CCDC66	1.50489	2.83804	3.47037	11.0837	6.81528	0.0170878	0.243129
PDE8B	2.5105	5.69817	1.88215	3.68623	6.81479	0.0170937	0.243129
TRMT112	-0.793013	1.73269	7.4803	178.564	6.81348	0.0171004	0.243129
HMOX2	0.726007	1.65405	5.45268	43.7945	6.81059	0.0171207	0.243183
DSE	2.6632	6.33438	4.97353	31.4182	6.81263	0.0171534	0.243413
TCEA2	-1.04084	2.05742	5.34999	40.7855	6.7996	0.0172049	0.243676
TRIM54	3.32544	10.0243	0.437466	1.35422	6.80248	0.0172049	0.243676
FAM48A	-0.65431	1.57386	5.83022	56.8946	6.79363	0.0172404	0.243916
C2orf77	-1.40377	2.64593	0.11394	1.08218	6.79158	0.0172549	0.243916
ERBB3	-2.18565	4.54932	0.899441	1.86534	6.78673	0.0172919	0.244057
PRR12	-0.86342	1.81935	6.07475	67.4036	6.78588	0.017298	0.244057
TOB2	0.73507	1.66448	5.8184	56.4304	6.78022	0.0173357	0.244127
COL19A1	4.15269	17.7863	2.13926	4.40537	6.78566	0.0173442	0.244127
CSDE1	0.649394	1.56851	9.71939	843	6.77785	0.0173525	0.244127
FZD9	-1.80558	3.49569	0.798779	1.73963	6.7714	0.0173987	0.244543
FAM8A1	0.997097	1.99598	5.88481	59.0888	6.76896	0.0174187	0.244591
AARS	0.856055	1.81008	8.22495	299.197	6.76602	0.0174372	0.244608
HELZ	0.813897	1.75795	6.75448	107.969	6.76236	0.0174635	0.244608
EIF3E	1.53924	2.90642	8.44658	348.877	6.76575	0.0174867	0.244608
GPR137C	-1.30597	2.4725	4.04276	16.4813	6.75931	0.0174921	0.244608
BSDC1	-0.672112	1.5934	6.10958	69.0506	6.75619	0.0175079	0.244608
RAB32	-3.73351	13.3015	2.6407	6.23633	6.76079	0.0175223	0.244608
PTK2B	-1.10212	2.1467	3.21992	9.31737	6.75231	0.0175359	0.244608
CSPG4	3.52234	11.4903	3.05645	8.3192	6.7559	0.0175576	0.244679
PMS2	-0.576877	1.49162	5.1978	36.7024	6.74124	0.017616	0.245262
BCLAF1	0.995089	1.9932	7.75383	215.842	6.73946	0.0176357	0.245304
UNKL	0.838908	1.7887	4.97464	31.4424	6.73469	0.0176637	0.245462
AK7	-1.53116	2.89019	2.04561	4.12848	6.72863	0.0177079	0.245566
RAB9A	0.793375	1.73312	3.42293	10.7251	6.727	0.0177198	0.245566
WDR83OS	-0.712003	1.63808	6.7165	105.164	6.72636	0.0177244	0.245566
CBX6	0.825042	1.77159	6.11523	69.3217	6.72454	0.0177377	0.245566
PLCD1	-1.14119	2.20563	2.89825	7.45519	6.70438	0.0178858	0.247052
FAM86FP	-1.92354	3.79353	0.0563734	1.03985	6.70404	0.0178884	0.247052
FASTKD3	0.859584	1.81452	3.99734	15.9706	6.7031	0.0178953	0.247052
SNORD45A	2.28774	4.8829	-0.204996	1.15268	6.69378	0.0179643	0.247546
CCDC164	-2.43004	5.38907	-0.550842	1.46494	6.69708	0.0179646	0.247546
SAMD15	-1.30961	2.47875	0.899407	1.8653	6.68458	0.0180327	0.248253
C15orf39	0.913068	1.88305	5.21943	37.2569	6.67819	0.0180804	0.24832
LPL	4.7053	26.0878	3.72182	13.1941	6.68283	0.0180941	0.24832
AFF1	0.985922	1.98058	5.8476	57.5841	6.6754	0.0181039	0.24832
PCMT1	0.616209	1.53284	6.80015	111.442	6.67491	0.0181049	0.24832
PDCD11	-0.45859	1.3742	7.92082	242.329	6.67019	0.0181403	0.248574
KLHL14	4.77321	27.3451	1.04831	2.0681	6.67277	0.0181693	0.248577
ARHGAP25	-2.95313	7.74428	0.855007	1.80877	6.67213	0.0181742	0.248577
ENC1	-1.66873	3.17935	6.78574	110.334	6.66698	0.0182129	0.248593
SNORD47	1.60688	3.04592	1.69038	3.22742	6.65585	0.0182482	0.248593
STC2	3.10538	8.60623	5.1522	35.5603	6.66192	0.018251	0.248593
C21orf119	-0.946905	1.92773	2.08719	4.2492	6.65535	0.018252	0.248593
DTX2	-0.936168	1.91344	3.11191	8.64528	6.65396	0.0182625	0.248593
CACNG4	-1.56859	2.96614	8.01079	257.923	6.65854	0.0182765	0.248593
GMPR	2.75886	6.76862	3.59394	12.0749	6.65133	0.018331	0.248629
MAPK14	0.567958	1.48242	6.35109	81.6337	6.64434	0.0183354	0.248629
BTN2A2	0.963006	1.94937	3.69578	12.9581	6.6433	0.0183433	0.248629
PPP1R3E	0.913892	1.88412	3.42793	10.7624	6.64289	0.0183464	0.248629
IGF1R	1.17457	2.25726	7.21432	148.5	6.64692	0.0183645	0.248645
SRSF6	0.583011	1.49797	8.06899	268.539	6.63557	0.0184021	0.248926
CCNY	-0.452169	1.3681	6.62883	98.9637	6.62695	0.0184679	0.249379
XAF1	-3.34698	10.1752	-0.670408	1.59152	6.63255	0.0184739	0.249379
SNORD22	1.62275	3.07961	1.07103	2.10094	6.62456	0.0184863	0.249379
REST	2.18004	4.53168	4.20602	18.456	6.62424	0.0185376	0.249825
LOC100507401	1.78428	3.44446	-0.0259097	1.01812	6.61584	0.0185532	0.249825
CD40	4.8686	29.2143	0.530673	1.4446	6.61786	0.0185866	0.250046
DNAJC19	0.721402	1.64878	4.68443	25.713	6.60294	0.0186528	0.250709
RWDD1	0.84992	1.8024	5.20758	36.952	6.58525	0.0187903	0.252123
ADAM21	-1.89692	3.72416	-0.532542	1.44648	6.58501	0.0187922	0.252123
SSR3	0.695536	1.61949	7.74323	214.262	6.56796	0.0189257	0.253684
NUS1	0.913264	1.8833	6.26006	76.6416	6.55813	0.019006	0.254457
NECAP1	-0.639214	1.55748	6.05523	66.4975	6.55628	0.0190179	0.254457
SPCS1	-0.816053	1.76058	6.78149	110.01	6.54636	0.0190993	0.254771
SULF1	3.95695	15.5296	0.464792	1.38012	6.55138	0.0191063	0.254771
URGCP	-0.767923	1.70282	5.40732	42.4392	6.53943	0.0191518	0.254771
HBS1L	0.773287	1.70916	5.89893	59.6697	6.53642	0.0191758	0.254771
ZNF223	-0.925871	1.89983	2.89718	7.44968	6.52951	0.019231	0.254771
YTHDF1	0.565859	1.48027	6.88936	118.551	6.52617	0.0192579	0.254771
MLF1IP	0.891035	1.85451	5.92255	60.6546	6.52556	0.0192627	0.254771
RBM39	0.645283	1.56405	7.59286	193.054	6.52432	0.0192727	0.254771
BTBD3	-0.758026	1.69118	5.74334	53.5696	6.52048	0.0193035	0.254771
FAM35A	1.15879	2.23271	5.06576	33.4925	6.52001	0.0193144	0.254771
MAML3	-0.913935	1.88418	6.16156	71.5836	6.51986	0.0193157	0.254771
SHISA4	-1.5278	2.88346	3.29684	9.82761	6.51911	0.0193173	0.254771
LOC338651	-2.59189	6.02888	0.577164	1.49191	6.51859	0.0193686	0.254771
WNT10B	3.96635	15.6311	-0.480309	1.39504	6.51653	0.0193853	0.254771
MAFF	-1.2383	2.3592	3.19223	9.14021	6.51034	0.0193853	0.254771
COMT	0.735484	1.66496	5.71021	52.3533	6.50977	0.0193899	0.254771
ZNF843	-2.255	4.77334	-1.00289	2.004	6.50897	0.0194035	0.254771
DNAJB6	-0.480364	1.3951	6.97856	126.112	6.50655	0.0194159	0.254771
KCNQ3	-3.56008	11.7948	3.65465	12.5939	6.51202	0.0194217	0.254771
SCARB1	0.903732	1.8709	6.79209	110.821	6.50436	0.0194365	0.254771
RPGRIP1L	0.967915	1.95601	4.22425	18.6907	6.50286	0.0194459	0.254771
FKBP1B	-0.83476	1.78356	4.44225	21.7396	6.50281	0.0194463	0.254771
SLC8A2	-1.95792	3.88502	3.5769	11.9332	6.50833	0.0194516	0.254771
SNORA25	2.33304	5.03868	0.763745	1.69789	6.50165	0.0194557	0.254771
RBFA	0.733209	1.66233	5.06827	33.5506	6.49561	0.0195048	0.255062
L3MBTL3	1.98753	3.96557	3.82273	14.15	6.50082	0.0195125	0.255062
NUCB1	-0.938655	1.91674	7.13584	140.637	6.49485	0.0195304	0.255071
TRIM25	1.32895	2.5122	6.65076	100.48	6.49289	0.0195771	0.255281
PFDN5	-0.582584	1.49753	8.10079	274.525	6.48626	0.0195811	0.255281
MED24	0.8623	1.81793	7.09182	136.411	6.47635	0.0196623	0.256044
RCAN3	-3.75273	13.4799	1.22183	2.33242	6.481	0.0196744	0.256044
MARS	-0.682116	1.60449	8.38466	334.222	6.46787	0.0197321	0.256404
JPH1	2.43102	5.39275	3.95644	15.5242	6.47132	0.019754	0.256404
PCDHB8	-1.9778	3.93893	1.38533	2.61233	6.4643	0.0197616	0.256404
PPM1D	0.742644	1.67324	5.85649	57.94	6.46296	0.0197726	0.256404
CALCOCO1	-0.757466	1.69052	5.79847	55.6561	6.4604	0.0197938	0.256404
ZNF146	1.32414	2.50383	7.0303	130.716	6.46499	0.0198062	0.256404
PYGO2	-0.79313	1.73283	6.90646	119.964	6.45601	0.0198302	0.256489
RNF114	0.531527	1.44546	6.64307	99.9453	6.45114	0.0198706	0.256659
FKBP10	1.11732	2.16944	7.90647	239.93	6.45513	0.0198781	0.256659
MRE11A	1.17506	2.25803	5.79473	55.512	6.45122	0.0199032	0.256699
ADC	-1.78191	3.43881	1.5461	2.92027	6.44212	0.0199457	0.256699
UBQLN4	-0.634823	1.55275	7.00292	128.26	6.43923	0.0199699	0.256699
PNMT	-2.42444	5.36819	1.64864	3.13538	6.44214	0.0199746	0.256699
GALNTL1	1.18413	2.27226	4.86334	29.108	6.438	0.0199861	0.256699
FAM63A	0.72176	1.64919	4.34547	20.3291	6.4344	0.0200103	0.256699
MAP3K9	-1.14595	2.21292	3.8428	14.3482	6.43072	0.0200411	0.256699
ADAMTS16	4.54034	23.269	2.74049	6.68299	6.43508	0.0200553	0.256699
WDR25	-0.915551	1.88629	3.74848	13.4402	6.42866	0.0200584	0.256699
UBOX5	-0.788423	1.72719	4.23974	18.8924	6.42736	0.0200694	0.256699
TIAL1	0.700959	1.62559	6.66144	101.226	6.42698	0.0200726	0.256699
PDCD5	0.704765	1.62988	5.89339	59.4413	6.42192	0.0201152	0.257021
RAP1GDS1	0.606282	1.52233	6.14856	70.9414	6.41784	0.0201496	0.257024
TTF1	-0.608064	1.52421	4.95161	30.9444	6.40824	0.0202309	0.257024
MIR143HG	2.31444	4.97412	0.526381	1.44031	6.4059	0.0202507	0.257024
EXOSC2	0.574177	1.48883	6.37441	82.964	6.40466	0.0202612	0.257024
NACAD	-1.01521	2.02119	6.5744	95.2996	6.40919	0.0202671	0.257024
NADK	0.826592	1.77349	5.72537	52.9063	6.40245	0.02028	0.257024
LOC100294362	-1.28518	2.43713	0.960324	1.94575	6.40216	0.0202825	0.257024
GNG8	-2.49877	5.65202	1.30213	2.46592	6.40656	0.0202871	0.257024
DDIT4	2.00895	4.0249	6.8546	115.728	6.40739	0.020289	0.257024
MBD1	-0.638593	1.55681	6.009	64.4006	6.40133	0.0202896	0.257024
SAP30	0.616098	1.53272	5.27172	38.6318	6.39682	0.0203279	0.257154
LOC148709	-1.23531	2.35432	1.48391	2.79705	6.39504	0.0203431	0.257154
ASB6	-0.669824	1.59088	6.04352	65.9598	6.394	0.020352	0.257154
SLC25A37	0.947153	1.92806	4.44741	21.8175	6.38953	0.0203902	0.257415
ZMYND12	-1.69137	3.22964	-1.00982	2.01366	6.38386	0.0204388	0.257619
SERTAD2	0.717594	1.64444	5.64392	50.0022	6.38358	0.0204412	0.257619
LOC285540	1.23358	2.35151	-0.798796	1.73965	6.37832	0.0204864	0.257967
MPST	0.759656	1.69309	6.66995	101.825	6.37329	0.0205297	0.258144
ACLY	0.752893	1.68517	9.82078	904.374	6.37024	0.0205561	0.258144
C17orf58	0.95789	1.94247	4.16812	17.9775	6.36821	0.0205736	0.258144
TIMM44	0.589634	1.50486	5.99591	63.819	6.36685	0.0205853	0.258144
ATP8B3	-2.26752	4.81496	0.827119	1.77414	6.36689	0.0205951	0.258144
CREB3L2	0.99623	1.99478	6.11748	69.4299	6.36538	0.0206054	0.258144
CDC7	1.14519	2.21176	5.61306	48.944	6.35971	0.0206698	0.258732
UQCRB	1.00079	2.0011	6.89988	119.418	6.34993	0.0207427	0.259278
QTRTD1	0.687899	1.61094	5.4803	44.6409	6.34775	0.0207513	0.259278
FIBIN	4.33295	20.1534	0.192563	1.14279	6.35159	0.0207694	0.259278
FLJ45340	0.82303	1.76912	5.77791	54.8687	6.34405	0.0207837	0.259278
KIAA1967	-0.800917	1.74221	8.14804	283.665	6.33786	0.0208407	0.259508
SNORD25	1.3872	2.61571	1.05289	2.07468	6.33484	0.0208644	0.259508
CCNC	1.05215	2.07362	5.74736	53.719	6.33508	0.0208696	0.259508
C4orf43	0.990302	1.9866	5.23361	37.6247	6.33392	0.0208724	0.259508
JAG2	2.94699	7.71138	4.36158	20.5573	6.32564	0.0209971	0.260768
NPC1	-0.637869	1.55603	5.1536	35.595	6.31842	0.0210091	0.260768
HGSNAT	-0.640826	1.55922	5.48962	44.9303	6.31252	0.0210614	0.261196
PHC1	-0.573733	1.48837	6.29682	78.6197	6.31001	0.0210837	0.261253
S100A13	3.60116	12.1355	4.78869	27.6402	6.30847	0.0211493	0.261648
ADAM12	-3.03453	8.19381	5.34014	40.5083	6.3073	0.0211598	0.261648
SNORA2A	1.30747	2.47507	-1.13714	2.19945	6.30046	0.0211687	0.261648
HNRNPA1	0.626581	1.5439	5.85252	57.7807	6.29633	0.0212056	0.261656
TROVE2	1.25234	2.38228	4.58529	24.0055	6.29587	0.0212171	0.261656
PINX1	0.676861	1.59866	4.67813	25.601	6.29379	0.0212284	0.261656
TBL1X	0.582534	1.49748	6.18983	73.0001	6.29246	0.0212403	0.261656
C6orf164	2.40961	5.3133	-0.221536	1.16597	6.28802	0.0212801	0.261753
DMXL2	1.34339	2.53746	6.40294	84.6209	6.2929	0.0212885	0.261753
SNORD63	2.19665	4.58414	-1.33144	2.51653	6.28552	0.0213026	0.261753
IPW	1.74506	3.35209	5.008	32.178	6.28949	0.021319	0.261753
PDAP1	-0.591391	1.5067	7.98176	252.783	6.27795	0.0213708	0.262169
GDAP2	-0.712819	1.639	4.4404	21.7117	6.27387	0.0214076	0.262403
CAMK2D	0.96141	1.94721	5.27686	38.7698	6.26313	0.0215049	0.263092
SNORA8	1.95171	3.86832	2.2947	4.90653	6.26209	0.0215144	0.263092
PPP1R16A	-0.868874	1.82624	4.40065	21.1216	6.25733	0.0215577	0.263092
NMD3	1.45901	2.74921	6.29622	78.5868	6.26198	0.0215678	0.263092
UCHL3	0.766954	1.70167	4.20534	18.4473	6.2542	0.0215863	0.263092
COX11	0.899806	1.86581	6.20122	73.5787	6.25222	0.0216072	0.263092
PNPLA3	1.72712	3.31066	3.20601	9.22796	6.25142	0.0216136	0.263092
LOC100131691	-1.16505	2.24241	1.23743	2.35778	6.2501	0.0216237	0.263092
TMEM33	0.801011	1.74232	7.13755	140.804	6.25004	0.0216242	0.263092
TM7SF3	-0.485194	1.39977	6.67748	102.358	6.24016	0.0217148	0.263976
TTC40	-2.11384	4.32841	0.580744	1.49562	6.23457	0.021771	0.264272
SH2D3C	-1.56994	2.96892	5.03786	32.8508	6.23935	0.0217749	0.264272
RNF138	1.02107	2.02942	5.38426	41.7662	6.22368	0.0218697	0.265204
ADPRH	-2.98116	7.89622	2.19689	4.58491	6.22543	0.0219034	0.265242
TMCC2	-1.05266	2.07435	4.76846	27.2552	6.21983	0.0219088	0.265242
QRSL1	0.699626	1.62408	5.28825	39.077	6.21602	0.0219378	0.265376
NNT	0.556062	1.47025	7.08259	135.541	6.21175	0.0219776	0.265639
ZNF512B	0.763006	1.69702	6.32574	80.2119	6.20807	0.0220119	0.265836
GNA14	-2.51065	5.69876	-0.855224	1.80904	6.20288	0.0221101	0.266804
C12orf49	-0.638427	1.55663	5.95845	62.1831	6.19468	0.0221372	0.266913
PSPC1	0.600146	1.51587	6.19399	73.2111	6.1911	0.0221708	0.267055
C7orf26	-0.723114	1.65074	5.1711	36.0294	6.18799	0.0222001	0.267055
SCARNA9	1.61361	3.06017	-0.685664	1.60844	6.18641	0.022215	0.267055
SNORD116-4	1.76161	3.39076	1.05678	2.08028	6.18521	0.0222263	0.267055
RPS15A	0.6265	1.54382	9.75111	861.741	6.18381	0.0222395	0.267055
CBS	0.812283	1.75599	8.00278	256.494	6.1806	0.0222699	0.267202
RPS27A	0.529813	1.44374	8.48873	359.221	6.17675	0.0223063	0.267422
DNALI1	-1.46926	2.76879	4.47951	22.3083	6.17491	0.022377	0.267526
RUNX1T1	1.24168	2.36474	5.15363	35.5958	6.17171	0.0223815	0.267526
ZMAT2	0.481017	1.39573	6.6573	100.936	6.16826	0.0223868	0.267526
ARPC4	-0.889061	1.85197	6.49741	90.3471	6.16913	0.0223875	0.267526
TET1	1.43584	2.7054	5.03283	32.7364	6.1609	0.0225104	0.268774
FAM216A	0.633263	1.55107	5.2763	38.7548	6.15249	0.0225373	0.268774
SNORD95	1.55146	2.93114	-1.10034	2.14406	6.14996	0.0225616	0.268774
THRA	1.05473	2.07732	5.83272	56.9935	6.15136	0.0225647	0.268774
TRAFD1	-0.580166	1.49502	6.27002	77.1726	6.14118	0.0226459	0.26895
SKIV2L2	0.940116	1.91868	6.7588	108.293	6.14102	0.0226551	0.26895
LIAS	0.757781	1.69089	4.05341	16.6035	6.13893	0.0226676	0.26895
SPRED3	-1.60369	3.0392	1.15454	2.22614	6.13737	0.0226827	0.26895
SNORD49A	1.57721	2.98393	-1.09242	2.13231	6.13704	0.0226859	0.26895
SLC16A14	1.61203	3.05681	3.45511	10.9671	6.13704	0.0226889	0.26895
SNORD78	1.92421	3.79529	-0.868025	1.82516	6.13189	0.0227357	0.269288
SEC63	1.06037	2.08547	7.48496	179.142	6.12799	0.0228044	0.269886
MCAM	1.49602	2.82064	5.7441	53.5978	6.126	0.0228466	0.270168
ZNF300	1.21209	2.31673	5.34449	40.6304	6.11538	0.0229271	0.270903
COPS7A	-0.643141	1.56173	6.13576	70.3148	6.10939	0.0229546	0.271011
SNORD17	1.6601	3.16038	0.600143	1.51587	6.0939	0.0231066	0.272552
SNX7	-1.12667	2.18354	5.37841	41.5971	6.09749	0.0231254	0.272552
RPS12	0.749704	1.68145	9.88372	944.703	6.08892	0.0231557	0.272552
CEP57	1.43968	2.7126	6.0227	65.0151	6.09216	0.0231779	0.272552
PLOD3	-1.21402	2.31983	6.36306	82.3134	6.09015	0.0231978	0.272552
SNORA64	1.24918	2.37707	-0.33856	1.26449	6.08409	0.0232035	0.272552
METTL16	0.705218	1.63039	6.19308	73.1648	6.08227	0.0232215	0.272552
ZSWIM4	-0.748644	1.68021	5.16658	35.9167	6.08113	0.0232329	0.272552
TTC23	1.29585	2.45521	3.28953	9.77796	6.07874	0.0232565	0.272613
KLHL21	1.03091	2.04332	4.97789	31.5133	6.07371	0.0233086	0.272785
FLJ42709	-1.34272	2.5363	2.50649	5.68236	6.07058	0.0233377	0.272785
VASH2	1.25081	2.37975	5.00895	32.1992	6.07095	0.023362	0.272785
RPL23	0.849137	1.80142	10.0875	1088.04	6.06843	0.0233621	0.272785
KLHDC8B	-0.985328	1.97976	5.69731	51.8872	6.0703	0.0233636	0.272785
NEUROD4	-3.86562	14.577	2.80504	6.98878	6.06935	0.0234043	0.273044
USP36	0.798079	1.73878	6.55704	94.1596	6.0605	0.0234384	0.273226
PCDHB6	-2.75195	6.73625	2.80799	7.0031	6.06296	0.0234682	0.273358
HADHB	-0.47373	1.3887	7.17299	144.306	6.05209	0.0235228	0.273777
FAM101B	-1.13884	2.20203	5.62496	49.3494	6.0442	0.023657	0.27462
MKRN1	-0.547457	1.46151	6.97287	125.615	6.03817	0.0236633	0.27462
HELLS	1.03189	2.0447	4.99184	31.8194	6.03824	0.0236655	0.27462
ANAPC16	0.42396	1.34161	6.28511	77.9839	6.03753	0.0236697	0.27462
INPP5K	-0.914672	1.88514	5.27276	38.6597	6.03336	0.023715	0.27493
KIAA1614	-1.65668	3.15289	1.70239	3.2544	6.02631	0.0237836	0.275509
PLXND1	1.41371	2.66422	6.53625	92.8126	6.02974	0.0238036	0.275524
LRPPRC	0.752399	1.68459	8.5493	374.624	6.02144	0.0238333	0.275651
CEP170P1	1.2515	2.38088	3.06379	8.36164	6.01693	0.0238793	0.275967
FBLN2	-2.42886	5.38468	4.2256	18.7082	6.02033	0.0238995	0.275985
G3BP1	0.637993	1.55616	7.87231	234.316	6.00634	0.023988	0.27679
SPPL3	-0.546033	1.46007	6.3812	83.3555	6.00063	0.0240466	0.277066
POLH	0.674242	1.59576	5.51191	45.63	6.00036	0.0240494	0.277066
RBM17	0.489806	1.40426	6.3604	82.1618	5.99656	0.0240887	0.277302
MIR641	1.2172	2.32494	0.148768	1.10862	5.9933	0.0241224	0.277473
TESK2	-1.6871	3.22008	2.18182	4.53727	5.98037	0.0242565	0.278799
DCXR	1.13042	2.18922	6.21871	74.4761	5.98238	0.0242909	0.278977
STRN3	1.07655	2.10899	4.77705	27.4179	5.97015	0.0243662	0.279606
VTI1B	-0.47587	1.39076	5.58782	48.0952	5.9682	0.0243836	0.279606
BOP1	0.945641	1.92605	3.86547	14.5755	5.96585	0.0244083	0.279672
KAT2A	0.780503	1.71773	6.7471	107.418	5.96271	0.0244411	0.279831
CSNK1G1	-0.662076	1.58236	5.74126	53.4922	5.96081	0.0244611	0.279843
ECEL1	-3.38395	10.4392	1.8547	3.61675	5.96293	0.0244943	0.280006
NUFIP2	1.0441	2.06207	7.34869	162.996	5.95679	0.0245354	0.280248
TRIM52	1.42241	2.68032	3.44567	10.8956	5.94931	0.0245823	0.280248
LOC727896	1.35535	2.55859	0.512091	1.42612	5.94815	0.0245946	0.280248
PDGFC	3.7574	13.5236	1.85879	3.62703	5.95111	0.0246189	0.280248
NF2	0.63585	1.55385	5.69892	51.9451	5.94492	0.0246288	0.280248
EPN1	-0.791493	1.73086	7.36987	165.407	5.94003	0.0246836	0.280248
TFIP11	-0.650384	1.56959	6.06124	66.7751	5.9397	0.0246841	0.280248
SNORD77	1.9748	3.93073	-0.128514	1.09317	5.93547	0.0247291	0.280248
HIF1AN	-0.439988	1.35659	6.60328	97.2265	5.93516	0.0247324	0.280248
SNORD89	1.51095	2.84998	-0.285514	1.21884	5.93424	0.0247422	0.280248
MTNR1A	3.34674	10.1735	-0.443829	1.36021	5.93944	0.0247426	0.280248
HNRNPAB	0.916326	1.8873	8.87911	470.847	5.93486	0.0247434	0.280248
TOR1B	-0.577084	1.49183	5.24948	38.0409	5.93167	0.0247695	0.280329
RAB3IL1	1.38158	2.60553	3.43161	10.7899	5.92487	0.0248421	0.280935
MTF1	-0.749785	1.68154	4.54917	23.412	5.92168	0.0248763	0.281106
C9orf24	-1.28744	2.44094	-0.911105	1.88048	5.91119	0.0249889	0.281444
SUPV3L1	0.447256	1.36344	5.61822	49.1193	5.90905	0.025012	0.281444
ANKRD65	-2.69121	6.45855	1.70603	3.26262	5.91036	0.0250539	0.281444
FAM135A	1.33932	2.53031	4.32096	19.9866	5.9059	0.0250552	0.281444
NBPF4	-3.18191	9.07506	-0.0470732	1.03317	5.90733	0.0250865	0.281444
C1orf124	0.848439	1.80055	4.66067	25.2931	5.90051	0.0251042	0.281444
RAPGEF4	-1.62958	3.09423	3.78828	13.8161	5.9035	0.0251279	0.281444
PDZD7	1.64891	3.13597	2.62236	6.15755	5.89728	0.0251391	0.281444
GALNT12	-2.19543	4.58026	1.06413	2.09091	5.89771	0.0251459	0.281444
CHRFAM7A	-1.6959	3.2398	3.0371	8.20841	5.89697	0.0251536	0.281444
CEBPB	1.19326	2.2867	3.95709	15.5311	5.89391	0.0251758	0.281444
UBE2N	-0.50668	1.42078	7.6144	195.958	5.89232	0.025193	0.281444
PGAM5	-0.542211	1.4562	7.05416	132.897	5.89218	0.0251945	0.281444
DHX34	-0.639854	1.55817	5.02245	32.5018	5.89168	0.0251999	0.281444
LOC100507246	0.894826	1.85939	8.31259	317.935	5.89218	0.0252	0.281444
SLC50A1	-0.644526	1.56323	4.93466	30.5831	5.88901	0.025229	0.281444
PDHA1	0.455234	1.37101	6.8973	119.205	5.88887	0.0252304	0.281444
RAB5B	-0.502471	1.41664	7.01153	129.027	5.88577	0.0252642	0.281476
ATN1	-0.579285	1.49411	7.66011	202.266	5.88315	0.0252928	0.281476
ATG13	-0.63456	1.55246	6.74215	107.051	5.88088	0.0253176	0.281476
C20orf20	0.651249	1.57053	5.26645	38.4909	5.88027	0.0253243	0.281476
ODZ1	3.8322	14.2431	3.06328	8.3587	5.88419	0.0253377	0.281476
NEAT1	2.10708	4.30818	6.88285	118.017	5.88329	0.0253477	0.281476
PLAC8L1	1.30758	2.47526	-0.833476	1.78197	5.87007	0.025436	0.282038
WDR17	1.42726	2.68935	4.41854	21.3852	5.87296	0.0254367	0.282038
C5orf39	3.95074	15.4629	-0.241438	1.18217	5.87342	0.0254557	0.282038
EML3	0.677411	1.59927	5.14431	35.3665	5.86545	0.0254869	0.282172
RPL11	0.871926	1.8301	9.93403	978.233	5.85883	0.0255629	0.282679
MPHOSPH6	0.912495	1.8823	4.33896	20.2375	5.85782	0.0255709	0.282679
SYT6	5.30291	39.4763	3.3217	9.99845	5.8575	0.0256311	0.283132
CHRNB2	-1.34015	2.53178	6.82266	113.194	5.85485	0.0256605	0.283244
C11orf49	-0.724049	1.65181	5.58829	48.1109	5.84648	0.0256966	0.283431
RGL3	-3.12442	8.72053	-0.149319	1.10905	5.84935	0.0257214	0.28349
PHC3	1.33706	2.52636	5.41356	42.6229	5.84549	0.0257644	0.28349
PRKD2	-0.821126	1.76678	5.23075	37.5504	5.8396	0.0257732	0.28349
CDCA7	0.517322	1.4313	6.54883	93.6252	5.83866	0.0257836	0.28349
S1PR1	3.84543	14.3744	1.62799	3.09082	5.83669	0.0258625	0.28349
PWWP2A	0.855944	1.80994	5.15986	35.7497	5.83137	0.0258651	0.28349
TET2	0.849059	1.80133	5.15088	35.5278	5.83046	0.0258753	0.28349
FIGF	4.48598	22.4086	3.46458	11.0393	5.83417	0.0258906	0.28349
DPH5	0.701234	1.6259	5.9866	63.4082	5.829	0.0258916	0.28349
METTL3	-0.60155	1.51735	5.9996	63.9821	5.82745	0.025909	0.28349
GNS	-0.609024	1.52523	7.53163	185.032	5.82707	0.0259133	0.28349
SREK1	1.12845	2.18623	5.78809	55.2573	5.82435	0.0259872	0.283749
CD320	0.874478	1.83334	6.01282	64.5711	5.81725	0.0260268	0.283749
SLC39A8	2.14291	4.41653	3.40752	10.6112	5.81936	0.026057	0.283749
SIX1	4.91383	30.1447	2.37045	5.17103	5.81912	0.0260596	0.283749
FAM172A	-0.696665	1.62075	5.55944	47.1583	5.81405	0.0260598	0.283749
ZFP41	-0.661723	1.58197	4.59697	24.2007	5.81212	0.0260816	0.283749
TMEM120B	0.680232	1.6024	6.17642	72.3249	5.80909	0.0261159	0.283749
C14orf133	-0.598365	1.514	5.32685	40.1367	5.80815	0.0261265	0.283749
PPIH	-0.614484	1.53101	5.44183	43.4665	5.80679	0.0261419	0.283749
SAT1	1.33596	2.52443	2.96693	7.81873	5.8064	0.0261463	0.283749
UBE2K	0.703117	1.62802	7.24618	151.816	5.80622	0.0261484	0.283749
NUDCD3	-0.770865	1.70629	7.54947	187.335	5.80284	0.0261898	0.28399
C1orf21	-0.786065	1.72437	6.86259	116.371	5.79714	0.0262546	0.28441
ATM	1.63593	3.10788	6.45292	87.6037	5.80079	0.0262671	0.28441
EPAS1	-2.1488	4.4346	7.278	155.202	5.79805	0.0262983	0.284474
CHD9	1.29685	2.45692	5.87957	58.8745	5.79688	0.0263116	0.284474
PARP16	0.82185	1.76767	4.51406	22.849	5.78955	0.0263381	0.284551
SLC25A4	0.840492	1.79066	5.74031	53.4573	5.7846	0.0263947	0.284955
MREG	0.802977	1.7447	4.4719	22.1909	5.77757	0.0264753	0.28538
HIP1	-0.846951	1.7987	6.91036	120.289	5.77745	0.0264849	0.28538
HHIPL1	-1.98902	3.96967	0.0226939	1.01585	5.77521	0.0265055	0.28538
PLXNA3	0.85433	1.80792	5.38016	41.6476	5.77443	0.0265114	0.28538
ZNF804A	1.25122	2.38042	4.42733	21.5159	5.77314	0.0265344	0.285419
TMEM38A	-1.14753	2.21534	3.45657	10.9782	5.76527	0.0266171	0.2861
SLMO2	1.23657	2.35638	5.94058	61.4177	5.76246	0.0267073	0.28686
PEA15	-0.875238	1.83431	7.20628	147.674	5.74909	0.0268256	0.287922
NOS1	-3.59105	12.0507	5.03901	32.877	5.74667	0.0268909	0.288413
NOL3	0.980766	1.97351	4.35473	20.46	5.73899	0.0269229	0.288546
TFDP2	0.911698	1.88126	6.94391	123.119	5.73769	0.0269463	0.288559
FOXD1	3.64254	12.4886	3.04944	8.27892	5.74049	0.0269632	0.288559
MTDH	0.915613	1.88637	7.34118	162.15	5.73305	0.0270008	0.288753
SYCP2L	3.02183	8.12195	3.09728	8.55804	5.73246	0.0270574	0.289148
PIRT	-4.06762	16.7678	3.37314	10.3613	5.7298	0.0270887	0.289153
DAND5	-2.9742	7.85823	0.537136	1.45109	5.72909	0.0270971	0.289153
SMARCD1	-0.599504	1.5152	8.01677	258.993	5.71787	0.0271715	0.289471
LIMK1	-0.95074	1.93286	6.26772	77.05	5.72056	0.0271806	0.289471
LOC729234	-1.01192	2.01659	2.30304	4.93497	5.71576	0.0271965	0.289471
SIGIRR	-1.78556	3.44751	2.37996	5.20523	5.71529	0.0272053	0.289471
KIFAP3	-0.705522	1.63073	5.91836	60.4788	5.71032	0.0272611	0.289855
KCNQ1OT1	1.73558	3.33013	2.69365	6.46948	5.70705	0.0272999	0.290059
FAM161B	-0.843832	1.79481	2.82354	7.07898	5.70298	0.0273484	0.290191
NFKBIE	-1.21847	2.32699	4.31374	19.8869	5.70485	0.0273517	0.290191
MATR3	0.775127	1.71134	9.15944	571.827	5.7004	0.0273791	0.290262
DERL2	-0.618231	1.53499	4.76052	27.1056	5.69885	0.0273977	0.290262
UNC119	-0.888737	1.85155	4.48564	22.4033	5.69502	0.0274435	0.290539
DEDD	-0.626642	1.54397	5.7999	55.7115	5.69321	0.0274652	0.29056
KIAA1586	1.16976	2.24975	4.59856	24.2273	5.68933	0.0275186	0.290916
RPL7A	0.556407	1.4706	10.6893	1651.21	5.68059	0.0276168	0.291029
KDM1A	0.752148	1.6843	8.74686	429.604	5.68027	0.0276206	0.291029
MRPL40	0.703464	1.62841	5.21255	37.0794	5.67985	0.0276257	0.291029
GLUD2	0.676714	1.59849	3.32667	10.033	5.67953	0.0276295	0.291029
FZD8	2.84232	7.17172	3.05795	8.32787	5.68403	0.0276339	0.291029
KLHL8	0.959182	1.94421	5.58054	47.853	5.67831	0.0276475	0.291029
SPATA2L	-0.91403	1.8843	3.22086	9.32342	5.67003	0.0277445	0.291841
MRPL3	0.525053	1.43899	7.19903	146.934	5.66485	0.0278072	0.292293
HS3ST4	5.84654	57.5419	1.5231	2.87407	5.66704	0.0278393	0.292422
GPR126	5.6339	49.656	4.35619	20.4806	5.6654	0.0278592	0.292423
ADCK3	0.688929	1.61209	6.52871	92.329	5.65776	0.0278935	0.292438
ZNF721	1.24541	2.37086	3.51751	11.4519	5.65721	0.0279003	0.292438
LRRC41	-0.64504	1.56378	6.70658	104.444	5.65225	0.0279608	0.292864
RSPH3	-0.804789	1.74689	2.32064	4.99554	5.64877	0.0280034	0.293053
IPO11	0.663137	1.58352	5.89076	59.3329	5.64608	0.0280364	0.293053
LINC00472	2.51465	5.71458	-0.25141	1.19037	5.64598	0.0280409	0.293053
ODZ2	2.52366	5.7504	2.23985	4.72349	5.64616	0.0280583	0.293053
TXNDC17	-0.631972	1.54968	5.54023	46.5346	5.64078	0.0281014	0.293199
SLC7A6	0.797379	1.73794	6.53259	92.5777	5.63993	0.028112	0.293199
MTRR	0.763653	1.69778	4.94943	30.8978	5.63483	0.0281747	0.293433
EIF2AK1	-0.490993	1.40541	8.43229	345.439	5.63237	0.028205	0.293433
ZNF200	-0.692436	1.61601	4.34824	20.3682	5.63148	0.0282161	0.293433
BRSK1	-0.835299	1.78423	5.67068	50.9384	5.63052	0.0282311	0.293433
ORMDL1	0.665173	1.58576	5.61934	49.1576	5.63004	0.0282339	0.293433
PRNP	2.58601	6.00437	5.90666	59.9906	5.63219	0.0282663	0.293478
HBQ1	1.5599	2.94834	1.09343	2.13381	5.62647	0.0282779	0.293478
SNORD60	1.33251	2.51841	-0.161551	1.11849	5.62139	0.028341	0.293925
ZC3H7A	0.56797	1.48244	6.27295	77.3295	5.61711	0.0283941	0.29427
DDX47	-0.568304	1.48278	6.83207	113.935	5.61511	0.028419	0.294321
PHRF1	-0.617145	1.53384	6.47487	88.947	5.60363	0.0285624	0.295473
GPR107	-0.442676	1.35912	7.38591	167.256	5.603	0.0285703	0.295473
ZC3H10	-0.544831	1.45885	4.06677	16.7578	5.59689	0.0286469	0.29584
ZNFX1-AS1	0.943492	1.92318	6.93202	122.108	5.59709	0.0286627	0.29584
VPS25	0.773235	1.7091	6.60243	97.1692	5.59501	0.0286706	0.29584
USP15	1.46786	2.76612	5.42188	42.8694	5.59826	0.0286891	0.29584
BRD9	-0.482505	1.39717	6.00146	64.0649	5.59216	0.0287064	0.29584
C1orf74	-0.688885	1.61204	3.48467	11.1941	5.59061	0.028726	0.29584
ATP6V0B	-0.931541	1.90731	7.23285	150.419	5.59075	0.0287692	0.296078
C9orf43	-1.12845	2.18624	-0.288351	1.22124	5.58401	0.0288093	0.296185
LOC400680	-2.20357	4.60618	-0.326644	1.25409	5.58467	0.0288298	0.296185
EEF1E1	1.30195	2.46561	2.77369	6.83853	5.5816	0.0288398	0.296185
RUVBL2	-0.768561	1.70357	7.74187	214.059	5.5781	0.0288874	0.296467
STK38L	0.989542	1.98555	5.3329	40.3054	5.57575	0.0289172	0.296567
TM7SF2	-0.861107	1.81643	4.83085	28.4598	5.57186	0.0289634	0.296651
MSTO2P	1.14623	2.21334	1.8607	3.63184	5.5689	0.0290011	0.296651
MX2	-3.95551	15.5141	3.62239	12.3153	5.57058	0.0290394	0.296651
FAM84B	4.06201	16.7027	3.95755	15.5361	5.56902	0.0290592	0.296651
CPT1C	-1.19258	2.28561	6.47952	89.2337	5.56816	0.0290701	0.296651
RRP1	0.60604	1.52208	6.12003	69.5524	5.56305	0.0290757	0.296651
TUBGCP5	0.654131	1.57367	5.13571	35.1563	5.56232	0.029085	0.296651
NDUFB8	0.547663	1.46172	7.04652	132.195	5.56172	0.0290927	0.296651
C1orf38	-1.22263	2.33371	1.78278	3.44088	5.56066	0.0291063	0.296651
PYGM	3.01137	8.06331	2.68658	6.43784	5.56173	0.0291524	0.296732
SLC16A6	3.01521	8.08477	1.30892	2.47757	5.5573	0.0291946	0.296732
U2SURP	1.10487	2.1508	7.39442	168.245	5.55826	0.0291968	0.296732
HIATL1	-0.732065	1.66102	6.17502	72.2547	5.55196	0.0292178	0.296732
ATP11C	1.06901	2.09799	5.77489	54.754	5.55407	0.0292251	0.296732
KIAA0415	-0.829121	1.7766	4.98497	31.6684	5.54922	0.029253	0.296732
ZCCHC4	0.715959	1.64257	3.94862	15.4402	5.54907	0.0292549	0.296732
POR	-0.809745	1.7529	6.4673	88.4813	5.53722	0.029415	0.29709
ZCRB1	0.52835	1.44228	5.73957	53.4298	5.5364	0.0294185	0.29709
ACOT13	0.668416	1.58933	4.49906	22.6126	5.53628	0.0294201	0.29709
MMP16	1.11356	2.16379	4.54824	23.3969	5.5354	0.0294348	0.29709
ANAPC13	0.445877	1.36214	5.74065	53.4696	5.53514	0.0294349	0.29709
TRPC4	-3.07308	8.41569	0.437841	1.35458	5.53872	0.0294485	0.29709
SIPA1L3	-0.593868	1.50929	5.25855	38.2808	5.5335	0.0294561	0.29709
PHLDA2	4.02068	16.231	1.38269	2.60755	5.53766	0.0294621	0.29709
NOP58	1.10118	2.14529	6.48183	89.3769	5.53695	0.0294714	0.29709
CNTN5	3.81169	14.0421	1.72361	3.30261	5.52389	0.0296411	0.29835
JMY	1.93579	3.82589	5.17205	36.0532	5.52345	0.0296469	0.29835
UAP1L1	0.942059	1.92127	5.19319	36.5852	5.51808	0.0296571	0.29835
NMB	-1.01457	2.02031	2.11525	4.33266	5.51195	0.029737	0.298586
STARD3NL	-0.534241	1.44818	6.35671	81.9522	5.51193	0.0297373	0.298586
SYNDIG1	3.34159	10.1372	2.29319	4.90139	5.51551	0.0297507	0.298586
BAG3	1.67505	3.1933	4.54871	23.4044	5.51403	0.02977	0.298586
KCNJ5	-2.1618	4.47473	-0.583773	1.49876	5.51033	0.0297817	0.298586
CALD1	0.998971	1.99857	7.19874	146.905	5.50709	0.0298355	0.29868
DCUN1D4	1.34098	2.53323	6.01206	64.5373	5.50889	0.0298374	0.29868
TMEM132D	-4.35254	20.4289	4.16208	17.9023	5.5078	0.0298519	0.29868
SPAG6	-2.422	5.35915	2.49996	5.6567	5.49509	0.0300195	0.299885
ACAD10	-0.640677	1.55906	5.31952	39.9333	5.48919	0.0300371	0.299885
MRS2	0.553024	1.46716	5.52641	46.0909	5.48852	0.030046	0.299885
LOC441204	-2.7126	6.55503	1.08172	2.11656	5.49162	0.0300654	0.299885
C5orf28	1.6099	3.0523	3.04734	8.26684	5.48642	0.0300739	0.299885
DCUN1D5	0.868637	1.82594	5.95271	61.9361	5.48442	0.0301037	0.299921
SPATA2	-0.561303	1.4756	4.36656	20.6284	5.47931	0.0301684	0.299921
PDIA2	2.61001	6.10507	2.18526	4.54809	5.48153	0.0301737	0.299921
PLS3	1.15803	2.23152	6.15798	71.4062	5.48309	0.0301787	0.299921
GSTA4	0.664341	1.58484	5.9579	62.1595	5.47782	0.0301882	0.299921
SNORA44	1.84021	3.58062	-1.13085	2.18987	5.47699	0.0301993	0.299921
NIT1	-0.505122	1.41924	4.90706	30.0036	5.47315	0.0302506	0.299935
LONP2	0.419806	1.33775	6.09004	68.1217	5.46931	0.030302	0.299935
SNORD116-20	1.71408	3.28087	-1.06824	2.09687	5.46926	0.0303026	0.299935
GPR162	-1.01858	2.02593	4.73014	26.5408	5.46933	0.0303103	0.299935
DIO3	-2.85499	7.23496	1.42854	2.69174	5.47299	0.0303134	0.299935
RNF10	-0.460824	1.37633	7.33508	161.465	5.46647	0.03034	0.299935
AMY2B	2.12872	4.37328	0.872759	1.83116	5.46625	0.030343	0.299935
GLIPR2	0.980418	1.97304	4.90919	30.0479	5.46267	0.0303914	0.300211
RABL5	-1.10378	2.14917	5.33022	40.2305	5.4607	0.0304783	0.300516
C11orf65	1.91126	3.76138	-1.00651	2.00904	5.45301	0.0305211	0.300516
AGFG2	-1.0012	2.00167	3.80735	13.9999	5.4521	0.0305334	0.300516
ZNF423	-1.2526	2.3827	5.1204	34.7852	5.452	0.0305956	0.300516
LMX1B	-3.93886	15.3361	4.24079	18.9063	5.45184	0.0305979	0.300516
CHL1	-3.04203	8.23649	2.99605	7.97814	5.45097	0.0306096	0.300516
UBE3D	0.867498	1.8245	3.12948	8.7512	5.44571	0.0306199	0.300516
LOC100289509	1.93651	3.82779	-0.610977	1.52729	5.4454	0.0306241	0.300516
SNORA81	1.55304	2.93434	-1.09564	2.13708	5.4453	0.0306254	0.300516
PLA2G12A	1.11489	2.16578	4.46265	22.0492	5.44344	0.0306539	0.300516
RPL9	0.597335	1.51292	9.15797	571.247	5.4415	0.0306769	0.300516
EVPL	3.1923	9.14064	1.14659	2.2139	5.44536	0.0306856	0.300516
CELSR1	3.71802	13.1593	2.14799	4.43208	5.44494	0.0306913	0.300516
HLTF	1.40572	2.64949	7.07034	134.396	5.44313	0.0307158	0.300516
TUBE1	1.08558	2.12223	4.27472	19.3561	5.43648	0.0307451	0.300516
PMS2P4	-0.906321	1.87426	1.87703	3.67318	5.43345	0.0307865	0.300516
GALNT8	-2.55128	5.86155	0.0807026	1.05753	5.43677	0.0308023	0.300516
ADCY1	-1.07922	2.1129	6.48631	89.655	5.43563	0.0308179	0.300516
GOLGA1	-0.64235	1.56087	4.84955	28.831	5.42937	0.0308421	0.300516
MLX	0.623975	1.54112	6.46163	88.1341	5.42901	0.030847	0.300516
UCP2	0.835651	1.78466	6.13978	70.511	5.42905	0.0308498	0.300516
RNU86	1.20847	2.31093	-1.05085	2.07176	5.42606	0.0308873	0.300543
NCDN	-0.593949	1.50937	6.15226	71.1237	5.42418	0.0309131	0.300543
ITGA7	-1.92505	3.79751	4.06801	16.7724	5.42861	0.0309137	0.300543
KIAA1683	-2.03297	4.09248	1.32796	2.51047	5.42103	0.0309651	0.300845
LOC284454	1.51252	2.85307	2.78102	6.87337	5.41398	0.0310532	0.301254
GLCE	1.32173	2.49965	5.50865	45.5269	5.41704	0.0310724	0.301254
EIF1AX	0.921057	1.8935	6.68312	102.759	5.41339	0.0310736	0.301254
EIF2D	0.705848	1.6311	5.76381	54.3351	5.41139	0.0310889	0.301254
SNORD83A	1.61819	3.0699	-0.858065	1.81261	5.40474	0.0311807	0.301945
TUBG2	0.89488	1.85946	3.84113	14.3316	5.40269	0.031209	0.302021
GLI4	-0.873345	1.83191	2.89197	7.42284	5.39867	0.0312648	0.302363
LAMC3	3.73005	13.2695	2.50583	5.67976	5.4011	0.0312926	0.302388
MAOB	-3.29865	9.83997	2.70065	6.50094	5.39996	0.0313083	0.302388
TRAPPC1	-0.759666	1.6931	6.38307	83.4634	5.39262	0.0313521	0.302399
SPAG1	-1.20867	2.31125	1.6339	3.10351	5.39018	0.0313828	0.302399
HNRNPA3	0.445469	1.36176	9.45377	701.245	5.3899	0.0313867	0.302399
SLC31A2	-0.977689	1.96931	2.48012	5.57946	5.38956	0.0313915	0.302399
MEF2A	0.798512	1.73931	5.44689	43.6192	5.38647	0.0314345	0.302616
TMEM126A	0.743197	1.67388	4.15678	17.8367	5.3824	0.0314914	0.302966
TSHR	2.88906	7.40788	0.070765	1.05027	5.38065	0.0315514	0.303274
YAP1	4.23213	18.793	4.12864	17.4922	5.38158	0.0315645	0.303274
CNOT10	-0.57761	1.49237	5.73039	53.0907	5.37273	0.0316271	0.3035
ASUN	1.01188	2.01654	5.20314	36.8384	5.37217	0.0316422	0.3035
EIF3I	-0.631341	1.549	8.41835	342.118	5.37035	0.0316605	0.3035
BTN2A3P	1.3292	2.51263	0.727836	1.65615	5.36965	0.0316703	0.3035
MLXIP	0.540497	1.45447	6.52035	91.7956	5.36791	0.0316948	0.303538
NAT16	-2.73971	6.67938	1.55719	2.94279	5.36974	0.0317308	0.303686
C16orf79	-0.783829	1.72169	1.87018	3.65579	5.36106	0.0317916	0.30407
AZGP1	-3.46492	11.042	3.33674	10.1032	5.36032	0.0318639	0.304216
GHITM	0.427983	1.34535	7.65576	201.657	5.35464	0.0318824	0.304216
C8orf58	-0.895016	1.85963	3.16373	8.96143	5.35309	0.0319044	0.304216
ZNF410	-0.565151	1.47954	6.06998	67.1809	5.353	0.0319057	0.304216
KIAA0825	-1.26096	2.39655	0.697797	1.62203	5.35165	0.0319249	0.304216
PSTK	0.901281	1.86772	2.10626	4.30575	5.34802	0.0319765	0.304216
NEBL	-1.91307	3.76611	2.51788	5.72739	5.349	0.0319945	0.304216
CASP4	4.63981	24.93	1.24928	2.37722	5.35	0.0320104	0.304216
C19orf77	-2.18284	4.54045	-0.685258	1.60799	5.3465	0.03203	0.304216
MAMLD1	-2.61204	6.11368	1.3075	2.47512	5.34856	0.0320309	0.304216
DAZAP2	-0.532209	1.44614	7.56007	188.716	5.34033	0.0320862	0.304216
IPPK	-0.611077	1.5274	4.40843	21.2359	5.33934	0.0321004	0.304216
AGPAT4	0.790646	1.72985	5.62495	49.3491	5.33893	0.0321062	0.304216
RWDD4	0.853877	1.80735	3.82924	14.214	5.33548	0.0321555	0.304216
CCDC136	1.36621	2.57792	6.21001	74.0286	5.33962	0.0321585	0.304216
CDK5RAP1	0.54185	1.45584	5.61663	49.0652	5.33408	0.0321757	0.304216
ZBTB49	-0.737831	1.66767	2.52119	5.74056	5.33389	0.0321783	0.304216
CYCS	0.754128	1.68661	8.01112	257.98	5.33208	0.0322043	0.304216
CEBPD	1.98188	3.95007	1.10519	2.15128	5.33047	0.0322273	0.304216
C6orf162	1.01344	2.01872	3.60925	12.2037	5.32903	0.0322481	0.304216
ARHGAP36	-3.17955	9.06023	8.19074	292.185	5.33287	0.0322551	0.304216
IPO13	-0.578019	1.4928	5.73579	53.29	5.32507	0.032305	0.304216
UTP15	0.863151	1.81901	4.63653	24.8734	5.32409	0.0323191	0.304216
GPR160	2.28966	4.88942	-0.871125	1.82909	5.32418	0.0323213	0.304216
HDAC2	0.783055	1.72077	8.44917	349.506	5.32149	0.032359	0.304216
DNAJA4	-3.4445	10.8868	2.32813	5.02155	5.32515	0.0323662	0.304216
CABYR	-0.853178	1.80648	3.16105	8.9448	5.31967	0.0323829	0.304216
RBM7	1.05627	2.07955	4.25283	19.0646	5.31959	0.032384	0.304216
MOSPD3	-0.865134	1.82151	4.46822	22.1345	5.31634	0.0324311	0.304464
ZC3H8	0.789348	1.72829	4.03554	16.399	5.31448	0.0324579	0.304523
NHLRC2	1.0194	2.02708	4.91196	30.1057	5.30982	0.032529	0.304995
GRIA4	2.47746	5.56915	4.81436	28.1362	5.30864	0.0326051	0.305365
CXXC4	1.36157	2.56964	4.70692	26.117	5.30831	0.0326098	0.305365
LOC100499405	-1.56773	2.96438	-0.606147	1.52219	5.3019	0.0326406	0.30546
ACTR3C	-1.03647	2.05121	0.199965	1.14867	5.29719	0.0327093	0.305763
HLX	1.76105	3.38946	3.48973	11.2335	5.29905	0.0327144	0.305763
PITPNM1	-0.790933	1.73019	5.6843	51.4216	5.29276	0.0327776	0.306159
RPL23P8	0.976413	1.96757	3.98566	15.8418	5.29061	0.0328056	0.306227
SPTB	-1.92604	3.80011	3.77258	13.6665	5.29105	0.0328617	0.30627
NCOA4	0.540574	1.45455	7.22002	149.087	5.28636	0.0328679	0.30627
CYP20A1	0.531305	1.44524	4.44862	21.8358	5.28605	0.0328724	0.30627
SLC1A3	3.95641	15.5238	3.14505	8.84618	5.28667	0.0329261	0.306441
CDH18	2.07515	4.21388	1.43015	2.69475	5.28135	0.0329415	0.306441
ARL2BP	0.727323	1.65556	6.2469	75.9461	5.28056	0.0329531	0.306441
ATP1B3	0.478001	1.39281	7.28749	156.225	5.27807	0.0329898	0.306569
WDFY2	-0.601962	1.51778	4.58742	24.0409	5.27666	0.0330107	0.306569
RAB2B	-0.44726	1.36345	5.79721	55.6075	5.27541	0.0330292	0.306569
TBP	-0.480063	1.3948	5.03673	32.8252	5.26792	0.03314	0.307229
RSPO2	4.44784	21.8239	0.854657	1.80833	5.271	0.0331573	0.307229
DPY19L3	0.799126	1.74005	5.85722	57.9694	5.2648	0.0331862	0.307229
CNTD2	-2.21647	4.64754	-0.668677	1.58961	5.26606	0.0332037	0.307229
TRNT1	0.962839	1.94914	4.58566	24.0116	5.26018	0.0332549	0.307229
KIAA0408	1.77768	3.42875	-1.14234	2.20739	5.25988	0.0332594	0.307229
ENAH	0.897222	1.86248	8.02826	261.065	5.25999	0.0332696	0.307229
PITPNA	-0.693473	1.61717	6.73775	106.725	5.25862	0.033278	0.307229
HMGN5	3.68608	12.8713	1.93236	3.81678	5.26221	0.0332877	0.307229
SNORA9	1.22398	2.33591	0.369753	1.29213	5.25558	0.0333233	0.307231
IGSF1	-2.20707	4.61738	4.52102	22.9594	5.25832	0.0333456	0.307231
VCL	0.957149	1.94147	6.66647	101.58	5.25595	0.0333504	0.307231
ZNF267	1.50551	2.83925	2.75521	6.75152	5.24316	0.0335092	0.308466
SCPEP1	0.916307	1.88728	5.99174	63.6344	5.24263	0.0335262	0.308466
LIN7B	-0.869172	1.82661	1.67086	3.18405	5.23342	0.0336558	0.309466
DUSP4	-1.87387	3.66514	7.52031	183.586	5.23533	0.0336902	0.309589
TOP1MT	1.07942	2.11318	5.46512	44.1738	5.22957	0.033748	0.309848
ECHDC1	0.821421	1.76715	5.40556	42.3872	5.2265	0.0337604	0.309848
GON4L	-0.433351	1.35037	6.19821	73.4254	5.22417	0.0337956	0.309953
SNORD6	2.44968	5.46294	-0.341667	1.26722	5.22356	0.0338138	0.309953
FICD	-0.852871	1.80609	1.28247	2.43255	5.21662	0.0339103	0.310304
AMD1	0.664553	1.58508	7.14467	141.501	5.21648	0.0339124	0.310304
PNN	1.11512	2.16613	7.32845	160.725	5.21798	0.0339531	0.310304
TOB2P1	-1.42127	2.6782	1.23328	2.35101	5.21286	0.0339676	0.310304
LYRM4	0.510101	1.42415	5.74796	53.7411	5.21253	0.0339726	0.310304
GNB2L1	0.691111	1.61453	10.7259	1693.63	5.21216	0.0339783	0.310304
STAT3	0.758914	1.69222	6.87801	117.622	5.20456	0.0340943	0.311071
NSMCE4A	0.52669	1.44062	5.11753	34.7161	5.2039	0.0341044	0.311071
FOXN2	1.24867	2.37622	4.88922	29.6348	5.19939	0.0342295	0.311629
EIF3A	0.824053	1.77037	8.65551	403.245	5.19555	0.034236	0.311629
SATB2	2.79568	6.94357	3.76524	13.5972	5.19866	0.0342485	0.311629
SUDS3	-0.561402	1.4757	6.64822	100.303	5.19441	0.0342501	0.311629
HCCS	-0.602439	1.51828	5.17912	36.2303	5.18664	0.0343698	0.312298
LMO1	-1.73041	3.31822	4.16622	17.9539	5.18507	0.034458	0.312298
TTC30B	-0.912461	1.88225	2.83327	7.12688	5.18086	0.0344592	0.312298
NBR1	0.564663	1.47904	7.22078	149.166	5.18077	0.0344608	0.312298
SLC5A7	-3.57788	11.9412	2.88235	7.37351	5.18411	0.0344728	0.312298
ING4	-0.681548	1.60386	5.32672	40.1332	5.17993	0.0344737	0.312298
C7orf63	-1.56454	2.95783	0.271595	1.20714	5.17534	0.034545	0.312298
HNF4G	2.16224	4.4761	0.544414	1.45843	5.17194	0.0345979	0.312298
TXNRD1	0.634909	1.55284	8.60201	388.563	5.17144	0.0346056	0.312298
ICA1L	-0.882154	1.84313	3.20206	9.20273	5.17067	0.0346175	0.312298
FAM13C	1.40121	2.64122	3.20029	9.19144	5.16993	0.0346291	0.312298
ALDH9A1	-0.560338	1.47461	6.29445	78.4909	5.16908	0.0346423	0.312298
CABLES2	-0.719688	1.64683	4.3583	20.5107	5.1688	0.0346467	0.312298
EIF4B	0.619663	1.53652	9.6289	791.747	5.16783	0.0346619	0.312298
GRPEL1	0.744638	1.67555	5.8695	58.4649	5.16695	0.0346755	0.312298
RBBP6	0.76081	1.69444	5.83587	57.1179	5.16687	0.0346768	0.312298
TBX18	3.90633	14.9942	1.90423	3.74308	5.17002	0.0346917	0.312298
FGD5-AS1	-0.629274	1.54679	7.55574	188.15	5.1651	0.0347045	0.312298
FAM120B	-0.509476	1.42353	5.59561	48.3555	5.16321	0.0347339	0.312372
EPRS	0.795227	1.73535	8.38954	335.353	5.16063	0.0347778	0.312577
TNNT1	-2.2728	4.83259	3.1438	8.83852	5.16254	0.0348086	0.312663
ABCC1	0.600395	1.51613	7.44601	174.37	5.15611	0.0348452	0.312802
CHD3	1.05522	2.07803	8.07317	269.319	5.15387	0.0349446	0.313373
CHKA	0.469283	1.38442	5.42723	43.0288	5.14936	0.0349513	0.313373
NOSIP	-0.74447	1.67536	6.08734	67.9943	5.14677	0.0349945	0.31357
HMOX1	1.60242	3.03652	2.335	5.04551	5.1426	0.0350579	0.31381
GJC2	-1.52195	2.87179	0.758032	1.69118	5.14222	0.0350638	0.31381
FAM82A2	0.744233	1.67508	5.63535	49.706	5.13899	0.0351151	0.314078
GATSL3	-0.991061	1.98765	1.71695	3.28741	5.13662	0.0351525	0.314168
RBM15	0.746071	1.67722	4.52845	23.0781	5.13566	0.0351678	0.314168
PHF17	0.688054	1.61111	5.94317	61.5282	5.13176	0.0352296	0.314278
ATP6V0A2	-0.551279	1.46538	5.91938	60.5215	5.13108	0.0352405	0.314278
KIAA0753	-0.578666	1.49347	4.75559	27.0131	5.13086	0.0352439	0.314278
CRCP	-0.580012	1.49486	6.75085	107.698	5.12909	0.0352721	0.31434
RFWD2	-0.794665	1.73467	6.23327	75.2317	5.12547	0.0353389	0.314539
JRKL	1.498	2.82452	4.14586	17.7022	5.12855	0.0353452	0.314539
SNORD28	1.843	3.58755	0.57146	1.48603	5.12367	0.0353585	0.314539
MDM2	3.11193	8.64535	8.89611	476.426	5.12518	0.0353988	0.314708
CHST2	2.26863	4.81864	5.04805	33.0837	5.12211	0.0354479	0.314955
TRAPPC11	0.688743	1.61188	5.63352	49.6432	5.11528	0.0354926	0.314979
GRM7	-2.53377	5.79082	0.253884	1.19241	5.11927	0.0354933	0.314979
ASAP2	-0.721631	1.64905	6.1755	72.2788	5.11199	0.0355454	0.315204
CARKD	-0.557323	1.47154	5.96919	62.6477	5.10911	0.0355915	0.315204
TSPAN2	-2.76619	6.80309	2.14435	4.42094	5.11296	0.0355945	0.315204
PHGDH	0.958398	1.94315	8.54889	374.518	5.10694	0.0356636	0.315204
ESRRB	-3.21778	9.30355	1.09212	2.13187	5.10762	0.0356802	0.315204
BCAT1	1.14411	2.21009	8.55535	376.199	5.10599	0.0357064	0.315204
AHSA1	-0.612108	1.52849	7.66341	202.729	5.10093	0.0357234	0.315204
CHRM3	-2.221	4.66217	3.07672	8.43695	5.10467	0.0357277	0.315204
KIAA0528	0.949115	1.93069	6.01525	64.6799	5.102	0.0357312	0.315204
FAM66D	-1.54359	2.91519	0.326567	1.25403	5.10025	0.0357344	0.315204
PSMA1	0.468838	1.38399	7.20783	147.833	5.09872	0.0357591	0.315204
AQP2	-3.32173	9.99861	1.2602	2.39529	5.09838	0.0358294	0.315204
TTC3	1.04952	2.06984	8.25015	304.469	5.09568	0.0358731	0.315204
R3HDM4	-0.641507	1.55996	5.37169	41.4037	5.09145	0.0358767	0.315204
ZDHHC19	-2.08814	4.25198	-1.09114	2.13043	5.09192	0.0358943	0.315204
PALM2	4.78732	27.6138	2.03161	4.08861	5.09395	0.035901	0.315204
KCNH1	-2.0706	4.20061	5.40285	42.3077	5.09324	0.0359126	0.315204
GPAA1	-0.767872	1.70276	6.3315	80.5325	5.08936	0.0359142	0.315204
SNORD1A	1.97428	3.92931	-1.02417	2.03379	5.08604	0.0359646	0.315204
SNHG8	1.0297	2.0416	5.61639	49.0571	5.08804	0.0359655	0.315204
ROBO1	1.14806	2.21615	6.28472	77.9634	5.08988	0.0359671	0.315204
TFAP4	0.598208	1.51383	5.12983	35.0133	5.07993	0.0360641	0.315392
HNRNPH3	0.523515	1.43745	8.11194	276.654	5.07937	0.0360734	0.315392
RPS6KC1	-0.601663	1.51746	5.80606	55.9499	5.07844	0.0360885	0.315392
GSTO1	0.705452	1.63066	6.48313	89.4572	5.07832	0.0360904	0.315392
DDC	-1.77686	3.4268	7.95781	248.621	5.08166	0.0361009	0.315392
THUMPD2	1.09731	2.13956	4.04857	16.5479	5.0767	0.0361169	0.315392
CCAR1	0.881088	1.84176	6.59066	96.3797	5.07262	0.0361945	0.315728
OBFC2A	1.69481	3.23734	2.63141	6.19631	5.07049	0.0362185	0.315728
CLP1	-0.499813	1.41403	4.6872	25.7626	5.06994	0.0362275	0.315728
SLC37A4	0.731456	1.66031	5.65933	50.5391	5.06746	0.0362683	0.315728
DSEL	-1.21272	2.31774	3.43961	10.8499	5.0673	0.0362709	0.315728
ZNF330	0.783964	1.72185	5.75455	53.9874	5.06652	0.0362837	0.315728
MC1R	0.965677	1.95298	3.29546	9.8182	5.05898	0.0364078	0.316569
ZNF3	-0.674696	1.59626	6.56082	94.4066	5.05641	0.0364503	0.316569
LOC399744	-1.02944	2.04123	2.07007	4.19908	5.05547	0.0364657	0.316569
NIM1	2.51609	5.72031	-0.776259	1.71268	5.05432	0.0364942	0.316569
LOC100506939	-2.15814	4.46339	0.0749161	1.0533	5.05274	0.0365484	0.316569
ZDHHC1	-1.27174	2.41453	2.21304	4.63652	5.04682	0.036609	0.316569
TRIP13	-0.589217	1.50443	6.57874	95.5865	5.045	0.0366393	0.316569
ACACA	0.677781	1.59968	8.27198	309.111	5.04231	0.0366839	0.316569
EPOR	-0.894524	1.859	3.77926	13.73	5.04001	0.0367223	0.316569
EXOSC9	0.534658	1.4486	5.77173	54.6343	5.03834	0.03675	0.316569
FKBP11	0.776545	1.71302	3.75432	13.4947	5.0382	0.0367525	0.316569
PRPF4B	0.959574	1.94474	6.53036	92.4346	5.04036	0.036754	0.316569
KIAA1161	-1.04235	2.05957	3.28597	9.75385	5.03493	0.036807	0.316569
ZNF354C	1.58283	2.99558	3.68518	12.8632	5.03641	0.0368109	0.316569
CHMP2A	-0.705041	1.63019	6.53799	92.9248	5.03304	0.0368385	0.316569
CHML	1.15412	2.22548	6.03104	65.3918	5.03585	0.036857	0.316569
DTX3	-0.562523	1.47685	6.3651	82.4303	5.03101	0.0368725	0.316569
NKRF	0.571184	1.48574	4.94517	30.8067	5.02909	0.0369046	0.316569
PHF19	-0.69977	1.62425	6.40355	84.6567	5.02888	0.0369081	0.316569
GHRLOS2	1.37129	2.58701	-0.780934	1.71824	5.02876	0.0369102	0.316569
EFS	-2.37062	5.17165	4.99513	31.8922	5.03025	0.0369508	0.316569
LINS	0.971017	1.96022	3.57493	11.9168	5.02574	0.0369608	0.316569
GORASP1	-0.554195	1.46835	5.21342	37.1019	5.02552	0.0369645	0.316569
NLRC5	2.78354	6.88541	2.00473	4.01313	5.02919	0.0369684	0.316569
SMPD1	-0.813041	1.75691	3.96142	15.5778	5.02438	0.0369836	0.316569
GALNTL4	2.98845	7.93621	2.98261	7.90417	5.0279	0.03699	0.316569
ATG10	-0.700428	1.62499	3.48264	11.1784	5.02331	0.0370016	0.316569
QSOX2	0.662777	1.58313	6.52541	92.1177	5.02236	0.0370175	0.316569
RNF25	-0.758927	1.69223	4.92015	30.277	5.01977	0.0370612	0.316569
FAM133B	1.37233	2.58888	-0.69686	1.62097	5.01953	0.0370652	0.316569
RMND5A	0.730879	1.65965	6.66654	101.585	5.01895	0.037075	0.316569
IMPDH2	0.662295	1.5826	8.42822	344.467	5.01822	0.0370872	0.316569
GALNT13	1.62661	3.08787	5.40713	42.4335	5.02119	0.0371029	0.316569
RIOK2	0.981418	1.97441	4.58372	23.9793	5.01586	0.037127	0.316569
CCDC111	0.666664	1.5874	3.91957	15.1324	5.01469	0.0371468	0.316569
ACRBP	-1.29511	2.45396	-0.0002991	1.00021	5.01434	0.0371526	0.316569
TMPRSS5	1.15005	2.21922	-0.791685	1.73109	5.00943	0.0372356	0.317094
CHRNA3	-1.08106	2.11558	8.64469	400.231	5.01134	0.037269	0.317194
SLC5A3	1.09454	2.13545	5.99965	63.9847	5.00959	0.0372986	0.317264
CHMP7	-0.527468	1.4414	6.12631	69.8557	5.00151	0.0373699	0.317687
FDX1	0.894598	1.85909	3.80154	13.9437	4.99602	0.0374633	0.317794
SLC38A9	-0.498188	1.41244	4.5079	22.7517	4.9956	0.0374705	0.317794
PLD5	-1.54442	2.91687	3.2661	9.62039	4.9961	0.0374958	0.317794
PUS7L	1.56726	2.96342	4.15523	17.8176	4.9974	0.0375056	0.317794
RHOG	-0.692277	1.61583	4.37892	20.8059	4.99345	0.0375071	0.317794
LUM	3.92132	15.1508	4.98229	31.6095	4.99705	0.0375116	0.317794
ETNK2	-1.56421	2.95716	4.79167	27.6973	4.99453	0.0375546	0.317975
RABL2A	-0.758455	1.69168	3.66795	12.7105	4.98634	0.0376287	0.318267
ZNF292	1.1453	2.21192	5.5982	48.4424	4.98998	0.0376322	0.318267
PRDX1	0.715918	1.64253	8.86049	464.807	4.98387	0.037671	0.318338
CCDC78	1.7247	3.30511	1.98662	3.96307	4.98215	0.0377005	0.318338
PCNXL3	-0.673577	1.59502	6.20041	73.5374	4.98187	0.0377054	0.318338
SIPA1	-1.08169	2.11651	3.77034	13.6453	4.97763	0.0377781	0.31877
NCSTN	-0.727453	1.65571	6.85597	115.838	4.97554	0.0378177	0.318901
SLC39A10	1.29981	2.46196	6.73759	106.713	4.97806	0.0378368	0.318901
DZANK1	-0.656206	1.57593	2.99726	7.98484	4.97184	0.0378778	0.319064
LOC100506207	-1.44129	2.71564	0.0476861	1.03361	4.96827	0.0379395	0.319201
TCEAL4	0.561371	1.47567	5.94871	61.7647	4.9681	0.0379424	0.319201
KIAA0664	0.53047	1.4444	7.25151	152.378	4.96715	0.0379589	0.319201
NAA25	0.982658	1.9761	6.27144	77.2487	4.96506	0.0380452	0.319745
PPP2R2A	0.513334	1.42735	6.33148	80.5313	4.96072	0.0380703	0.319773
RPL19	0.711533	1.63754	10.8084	1793.25	4.95532	0.0381642	0.319983
MMS22L	0.854951	1.8087	4.93104	30.5063	4.95379	0.0381908	0.319983
MBLAC2	1.1037	2.14905	4.20017	18.3813	4.95332	0.0382014	0.319983
HIST1H2BN	1.65587	3.15114	-0.386562	1.30727	4.95292	0.0382058	0.319983
FMNL2	0.843419	1.7943	6.5098	91.1268	4.9532	0.0382104	0.319983
MLLT4-AS1	1.7245	3.30466	0.520665	1.43462	4.95098	0.0382397	0.319983
C3orf80	2.11778	4.34025	1.77241	3.41625	4.95077	0.038247	0.319983
RABEPK	0.746055	1.6772	5.48148	44.6777	4.94927	0.0382695	0.319989
CEBPG	0.934829	1.91166	6.51718	91.5939	4.94971	0.038296	0.32003
ZFP62	0.86441	1.82059	4.81506	28.15	4.94506	0.0383431	0.320242
ZNHIT3	0.51837	1.43234	5.8442	57.4487	4.94326	0.0383746	0.320323
NXPH1	2.43829	5.41998	3.78602	13.7945	4.94362	0.0384347	0.320409
ZNF124	0.890605	1.85395	4.27159	19.3142	4.93905	0.0384484	0.320409
AAMP	-0.500884	1.41508	7.2562	152.874	4.93896	0.03845	0.320409
GCSH	0.863569	1.81953	3.98126	15.7935	4.93653	0.0384926	0.320584
GALT	0.729553	1.65813	4.17118	18.0156	4.93446	0.0385291	0.320707
PPP4C	-0.646149	1.56498	6.85004	115.364	4.93199	0.0385726	0.320888
WDR48	-0.647354	1.56629	6.20348	73.6943	4.92981	0.038611	0.320977
SHFM1	0.518372	1.43234	6.48696	89.6952	4.92889	0.0386272	0.320977
SCAF1	-0.823421	1.7696	6.86313	116.415	4.92918	0.0386486	0.320977
CPSF3	-0.589169	1.50438	7.27597	154.984	4.92542	0.0386885	0.320996
HDAC11	-1.01933	2.02697	3.61081	12.2169	4.92394	0.0387146	0.320996
DYNC1LI2	0.584599	1.49962	7.53274	185.174	4.92385	0.0387162	0.320996
MMADHC	0.442537	1.35899	6.45466	87.7093	4.92051	0.0387754	0.321307
GDPD1	2.72721	6.62174	6.53891	92.9841	4.92081	0.0388368	0.321635
SPG7	1.02328	2.03253	6.16106	71.5591	4.91633	0.0389162	0.321932
WDR36	0.908766	1.87744	6.36226	82.2679	4.91344	0.0389267	0.321932
FAM20B	-0.5191	1.43306	7.21299	148.363	4.91135	0.0389381	0.321932
JAM2	1.30784	2.4757	4.73615	26.6517	4.90863	0.0390533	0.321965
PRKX	0.690315	1.61364	5.98767	63.4553	4.90404	0.0390684	0.321965
CUL5	1.39989	2.63881	5.70217	52.0626	4.90669	0.0390879	0.321965
NTSR1	4.40992	21.2578	0.98758	1.98286	4.90534	0.0391121	0.321965
PTPN23	-0.731136	1.65995	6.36665	82.519	4.90147	0.0391181	0.321965
ZCCHC12	-1.78466	3.44537	3.02992	8.16762	4.905	0.0391182	0.321965
GOLGA2P5	-1.14851	2.21685	2.62078	6.15083	4.90095	0.0391237	0.321965
SLC35C2	-0.579441	1.49427	6.03345	65.5013	4.90049	0.039132	0.321965
LOC202781	0.840858	1.79112	3.24652	9.49071	4.90013	0.0391385	0.321965
ANKRD23	1.1248	2.18072	1.90269	3.73911	4.89757	0.0391843	0.322163
IDE	0.702032	1.62679	5.65481	50.3812	4.89342	0.0392588	0.322234
CELF6	-1.28892	2.44346	3.07069	8.40176	4.89097	0.0393029	0.322234
FLJ20021	1.10399	2.14948	1.6256	3.0857	4.88779	0.03936	0.322234
TMEM220	-2.02321	4.06488	1.78339	3.44234	4.8894	0.0393604	0.322234
AP2S1	-0.821526	1.76727	6.70872	104.599	4.88812	0.0393809	0.322234
KLHDC8A	-2.19909	4.59191	3.57296	11.9006	4.88609	0.0394579	0.322234
UBXN4	0.728144	1.65651	6.67757	102.365	4.8814	0.0394755	0.322234
C8orf59	0.603237	1.51912	4.7315	26.5657	4.88055	0.0394908	0.322234
C6orf108	0.914485	1.8849	4.88958	29.6422	4.87921	0.0395151	0.322234
RNF32	-1.5008	2.83	-0.289599	1.2223	4.87832	0.0395313	0.322234
BOC	2.47397	5.55569	3.10178	8.58475	4.88189	0.0395337	0.322234
METTL8	0.818178	1.76318	4.7211	26.375	4.87812	0.0395349	0.322234
CREB3L4	0.708858	1.63451	5.38162	41.6897	4.87676	0.0395595	0.322234
MRPL19	0.562268	1.47659	6.23	75.0613	4.87526	0.0395866	0.322234
ARC	1.4904	2.80967	4.52311	22.9928	4.87877	0.0395901	0.322234
TTC31	-0.507685	1.42177	5.31188	39.7224	4.87443	0.0396017	0.322234
IFT20	-0.548739	1.46281	4.37817	20.7951	4.8701	0.0396804	0.322234
C2orf47	0.532381	1.44631	4.27425	19.3499	4.86977	0.0396864	0.322234
WDR43	0.905299	1.87293	6.74404	107.191	4.87108	0.0396921	0.322234
MAPK11	-1.04471	2.06295	5.00333	32.074	4.87212	0.0396977	0.322234
ELOVL6	0.666641	1.58737	5.58096	47.867	4.86704	0.0397361	0.322234
RNF44	0.361806	1.28503	6.86243	116.359	4.86673	0.0397418	0.322234
PSEN2	-0.888759	1.85158	4.65082	25.1209	4.8662	0.039754	0.322234
TRIP6	4.08437	16.9636	3.64379	12.4994	4.86897	0.0397683	0.322234
SLC2A12	2.5667	5.92451	1.02496	2.0349	4.86668	0.0397688	0.322234
DYNC2H1	1.68351	3.21208	4.84268	28.6941	4.86682	0.0398073	0.322234
TEK	-3.06236	8.35337	0.312837	1.24215	4.86497	0.0398412	0.322234
SMARCC2	-0.518233	1.4322	7.84324	229.642	4.86106	0.0398453	0.322234
COCH	0.831083	1.77902	6.06648	67.0179	4.86114	0.0398475	0.322234
USP4	-0.648412	1.56744	6.01346	64.5997	4.86091	0.039848	0.322234
TMEM204	4.19378	18.3001	1.71065	3.27309	4.85925	0.0399456	0.322846
MEIS3P1	-1.51394	2.85589	2.32373	5.00626	4.85356	0.0399825	0.32286
LOC100506233	1.31913	2.49516	2.9038	7.48397	4.85294	0.039994	0.32286
ALDH1A3	-2.9018	7.4736	4.47905	22.3012	4.85558	0.0400129	0.32286
SLC35B4	-0.586644	1.50175	6.71302	104.911	4.84899	0.0400666	0.322942
MVK	-0.758845	1.69214	5.15156	35.5446	4.84897	0.0400669	0.322942
CD2AP	1.30538	2.47149	4.62476	24.6713	4.84575	0.0401937	0.323735
DOT1L	0.352573	1.27684	6.52867	92.3261	4.84125	0.0402091	0.323735
TMEM115	-0.879964	1.84033	5.64336	49.9827	4.83893	0.0402784	0.324116
HYI	-2.08713	4.24902	1.84549	3.59375	4.83704	0.0403298	0.324353
DIP2A	0.70474	1.62985	5.34057	40.5203	4.8306	0.0404065	0.324648
FBXO36	-0.820445	1.76595	2.92123	7.57492	4.82994	0.0404187	0.324648
DUS2L	0.697725	1.62194	4.62411	24.6601	4.82866	0.0404425	0.324648
NFIA	1.84665	3.59665	4.14492	17.6907	4.83115	0.0404639	0.324648
ZMYND8	0.751099	1.68307	6.68091	102.602	4.8266	0.0404833	0.324648
SMPDL3A	1.88257	3.68731	2.07948	4.22655	4.82484	0.0405135	0.324648
LOC100506776	3.5451	11.673	0.818283	1.76331	4.82713	0.0405386	0.324648
OTUD7B	0.533348	1.44728	5.30572	39.5531	4.82211	0.0405645	0.324648
OSGIN1	2.34974	5.09732	1.30259	2.46671	4.82262	0.0405645	0.324648
C11orf31	-0.665551	1.58617	6.18419	72.7155	4.81874	0.0406274	0.324975
FGF14	-1.46577	2.7621	4.12681	17.47	4.81816	0.0407059	0.325427
MATK	4.23131	18.7824	0.432034	1.34913	4.81581	0.0407499	0.325549
C11orf54	1.12024	2.17384	4.81346	28.1187	4.8129	0.0407653	0.325549
TSC22D1	-0.529512	1.44344	6.96684	125.091	4.80771	0.040834	0.325836
ZMYND10	-1.35336	2.55506	0.609371	1.52559	4.80711	0.0408454	0.325836
SLC9A7P1	-2.03121	4.08749	-1.39073	2.62212	4.8061	0.0408908	0.325936
BDKRB2	-1.95596	3.87974	2.25253	4.76519	4.80638	0.0409021	0.325936
PSD3	1.01939	2.02707	6.44495	87.1212	4.80587	0.0409365	0.325978
TPRG1L	-0.873444	1.83203	4.70104	26.0109	4.8016	0.0409516	0.325978
AMN	2.66828	6.35672	0.55018	1.46427	4.80111	0.0409974	0.326102
HSPBP1	-0.844523	1.79567	6.14403	70.7193	4.7979	0.0410487	0.326102
RPS2P32	-1.19781	2.29391	1.86934	3.65366	4.79614	0.0410522	0.326102
FAT3	2.20202	4.60124	3.7196	13.1738	4.79956	0.0410555	0.326102
UHRF1BP1	0.690811	1.61419	6.26329	76.8137	4.7924	0.041123	0.326183
MED23	0.658939	1.57892	5.13546	35.1501	4.79166	0.0411369	0.326183
NEK7	1.46211	2.7551	4.87927	29.4311	4.79446	0.0411521	0.326183
CPZ	3.05266	8.29743	-0.331191	1.25805	4.79301	0.0411794	0.326183
SNORD42A	1.29872	2.46011	-1.1356	2.1971	4.78916	0.0411844	0.326183
TMEM134	-0.752919	1.6852	3.23185	9.39473	4.78746	0.0412168	0.326183
PFN4	-0.942333	1.92163	-0.188773	1.13979	4.78726	0.0412204	0.326183
SEPSECS	0.976705	1.96797	3.93137	15.2566	4.78344	0.0412931	0.326482
UNC119B	-0.517259	1.43123	7.01657	129.479	4.78295	0.0413025	0.326482
ALDH3B1	3.78662	13.8003	2.98242	7.9031	4.78496	0.0413324	0.326543
CHAC2	0.914076	1.88436	3.11841	8.68432	4.76794	0.0415893	0.328005
APEX1	0.59752	1.51311	8.41065	340.298	4.76695	0.0416084	0.328005
TIMM23	-0.580887	1.49577	5.9066	59.9878	4.76493	0.0416473	0.328005
NECAP2	-0.687379	1.61036	5.19882	36.7284	4.7649	0.0416477	0.328005
ABHD10	0.675221	1.59684	5.31523	39.8147	4.76477	0.0416504	0.328005
PKN3	1.00427	2.00592	4.6758	25.5597	4.76494	0.0416507	0.328005
WSCD1	-2.72042	6.59067	2.66703	6.35122	4.76423	0.041729	0.328417
RPL23A	0.650728	1.56996	9.72805	848.073	4.75972	0.0417475	0.328417
HAUS3	0.934946	1.91182	4.46278	22.0512	4.7563	0.0418135	0.328548
GTF3C3	0.516947	1.43092	6.44147	86.9112	4.75578	0.0418236	0.328548
TMEM104	-0.841892	1.7924	5.94448	61.5839	4.7564	0.0418381	0.328548
CHCHD6	1.17549	2.2587	5.47529	44.4862	4.75779	0.0418532	0.328548
ZNF385B	3.59325	12.0692	0.705235	1.63041	4.75288	0.0419481	0.329117
CWC27	1.03071	2.04304	4.56165	23.6153	4.74357	0.042064	0.329127
TECPR2	-0.742479	1.67305	4.87443	29.3326	4.74242	0.0420824	0.329127
C11orf96	-1.79046	3.45925	5.10956	34.5247	4.74568	0.0420877	0.329127
TAF12	-0.675115	1.59672	4.73028	26.5433	4.74177	0.0420952	0.329127
MED15	-0.529955	1.44388	6.32596	80.2238	4.74175	0.0420955	0.329127
SDC2	1.05728	2.08101	6.61503	98.0215	4.74498	0.0421013	0.329127
C2orf15	-1.45217	2.73619	-0.481642	1.39633	4.73935	0.0421422	0.329127
ALDH1L2	2.46807	5.53304	6.00525	64.2332	4.74273	0.042145	0.329127
RTN4R	1.18538	2.27424	4.203	18.4174	4.73924	0.042154	0.329127
FASTKD1	0.864722	1.82099	5.16479	35.8721	4.73761	0.0421763	0.329127
NUDCD2	0.530281	1.44421	5.06148	33.393	4.73638	0.0422002	0.329127
LIX1	4.12745	17.4778	4.76157	27.1253	4.73802	0.0422368	0.329127
PRRC2A	3.67279	12.7533	1.80831	3.50232	4.73716	0.0422536	0.329127
ABCA5	2.56302	5.90942	3.53785	11.6145	4.73675	0.0422616	0.329127
LOC619207	3.3	9.84915	3.31326	9.94011	4.73332	0.0423287	0.329477
SOX2	4.69596	25.9194	2.59411	6.03814	4.7278	0.0424368	0.330144
SNORA56	1.63866	3.11377	-0.949202	1.9308	4.72129	0.0424958	0.330428
ERCC3	-0.568794	1.48328	6.61361	97.925	4.71521	0.0426157	0.331186
ARMC6	0.706119	1.63141	6.52233	91.9215	4.71235	0.0426721	0.331346
ZNF879	1.16557	2.24322	1.7707	3.41219	4.71189	0.0426812	0.331346
C14orf43	0.64557	1.56436	5.36074	41.0906	4.70897	0.042739	0.331621
TRRAP	-0.542493	1.45649	7.80181	223.14	4.707	0.042778	0.331749
DKK3	-0.980356	1.97295	6.13231	70.1471	4.70772	0.0428327	0.331999
PRPF4	-0.608452	1.52462	6.75009	107.641	4.69989	0.0429191	0.332243
SNAPC3	0.695823	1.61981	6.30104	78.85	4.69937	0.0429295	0.332243
C14orf79	-1.02329	2.03255	2.89431	7.43486	4.69926	0.0429318	0.332243
MSRB3	-3.36978	10.3372	2.99537	7.97439	4.69981	0.0429899	0.332269
LOC100507250	3.43279	10.7988	1.43078	2.69592	4.69846	0.0430168	0.332269
PNISR	1.12566	2.18201	6.45717	87.8624	4.69591	0.0430675	0.332269
HMHA1	2.89052	7.41539	2.13986	4.4072	4.69582	0.0430693	0.332269
GNAS	-0.553231	1.46737	11.1586	2286.01	4.69222	0.043072	0.332269
SNORA55	1.20566	2.30643	-0.765497	1.69996	4.69163	0.0430839	0.332269
RTDR1	-1.27322	2.417	-0.758571	1.69181	4.69118	0.0430927	0.332269
TLE6	-1.48495	2.79908	2.76058	6.7767	4.68774	0.0431654	0.332604
MTHFD1	0.701632	1.62634	8.03886	262.989	4.68676	0.0431813	0.332604
LOC100306951	-0.755876	1.68866	3.52011	11.4725	4.68224	0.043272	0.332914
DCAF16	0.639487	1.55778	6.57889	95.5966	4.68146	0.0432876	0.332914
POP5	-0.587682	1.50283	4.33387	20.1662	4.6799	0.043319	0.332914
LOC100129175	-2.11709	4.33818	-0.0799952	1.05701	4.68161	0.0433342	0.332914
QKI	0.934109	1.91071	6.77405	109.444	4.6816	0.0433343	0.332914
SNORA33	1.11124	2.16031	-0.337678	1.26372	4.67676	0.043382	0.333107
UBE2G2	-0.420728	1.3386	7.15085	142.109	4.67499	0.0434177	0.333171
TBC1D2	-1.07703	2.10969	2.02946	4.08253	4.67411	0.0434355	0.333171
LOC100131096	2.99812	7.98959	1.83969	3.57932	4.67482	0.0434906	0.333341
LIN28B	1.45003	2.73213	6.14845	70.9364	4.67386	0.0435099	0.333341
LOC401074	-2.2573	4.78096	0.212693	1.15885	4.67309	0.0435255	0.333341
MCEE	0.841997	1.79253	2.20065	4.59686	4.66806	0.0435576	0.333415
SRP9	0.66579	1.58644	8.10143	274.647	4.66264	0.0436674	0.333779
APCDD1L	-1.93059	3.81211	0.0555716	1.03927	4.66154	0.0437036	0.333779
SELK	-0.555953	1.47014	4.99254	31.835	4.65878	0.043746	0.333779
NT5C2	-0.491219	1.40563	6.10007	68.597	4.65567	0.0438093	0.333779
BAZ1A	1.07676	2.1093	6.51727	91.5997	4.65902	0.0438105	0.333779
SMAD5	0.773503	1.70942	6.73109	106.233	4.65524	0.0438217	0.333779
CASP8AP2	1.08495	2.1213	5.02237	32.5001	4.65604	0.0438375	0.333779
PRPF39	1.30281	2.46709	5.00456	32.1012	4.6576	0.0438395	0.333779
USP28	0.657077	1.57688	5.27025	38.5926	4.65408	0.0438416	0.333779
MXD3	0.929011	1.90397	4.59884	24.2319	4.65387	0.0438458	0.333779
GCFC1	1.08812	2.12597	5.98305	63.2526	4.65688	0.043854	0.333779
EFNB3	-1.03614	2.05074	5.97764	63.0157	4.65383	0.0439162	0.33408
MGAT4B	0.821783	1.76759	6.54856	93.6081	4.64501	0.0440368	0.334825
LOC440944	1.07958	2.11343	3.68728	12.882	4.63701	0.0441912	0.335757
ZDHHC13	-0.749326	1.68101	4.94535	30.8105	4.63634	0.0442048	0.335757
LSM14A	0.605463	1.52147	7.28349	155.793	4.63255	0.044283	0.336061
LRRC47	-0.676602	1.59837	6.3283	80.3539	4.63133	0.0443082	0.336061
PODN	2.11806	4.34111	0.79764	1.73826	4.63127	0.0443132	0.336061
LOC401320	1.0349	2.04898	3.34144	10.1362	4.62874	0.0443615	0.33614
C21orf49	1.4612	2.75338	-0.105553	1.07591	4.62837	0.0443693	0.33614
SNORD57	1.54111	2.91018	-1.14039	2.2044	4.6235	0.04447	0.336297
SHC4	-1.30199	2.46569	0.0778595	1.05545	4.62341	0.0444719	0.336297
SLC22A17	-1.16634	2.24442	5.91521	60.3471	4.62598	0.0444884	0.336297
ZNF812	-3.29495	9.81476	1.69174	3.23046	4.62451	0.044519	0.336297
TNS3	-1.29899	2.46057	6.24463	75.8264	4.62428	0.0445238	0.336297
SDC1	-0.928971	1.90392	6.45965	88.0133	4.62414	0.0445267	0.336297
TXLNA	-0.533787	1.44772	7.27866	155.272	4.61855	0.0445727	0.336472
WIBG	-0.726592	1.65473	4.63381	24.8265	4.61724	0.0445999	0.336505
PICALM	0.752221	1.68438	7.1067	137.826	4.61619	0.0446256	0.336528
STAG3	2.6868	6.43885	2.1237	4.3581	4.61367	0.0447441	0.336645
CHRND	-2.48565	5.60088	2.19866	4.59054	4.61328	0.0447523	0.336645
LMCD1	-1.46974	2.76972	3.23826	9.43654	4.61047	0.0447698	0.336645
SCD	0.67677	1.59856	9.91349	964.403	4.60861	0.0447797	0.336645
COMTD1	1.2092	2.31209	2.75139	6.73364	4.60808	0.0447908	0.336645
EXOSC3	-0.458691	1.37429	5.19672	36.675	4.60786	0.0447954	0.336645
EIF2A	0.953147	1.93609	6.93656	122.494	4.61095	0.0448009	0.336645
TMIE	-1.5863	3.00279	1.43968	2.71261	4.60267	0.0449039	0.337182
VRK3	-0.653125	1.57257	4.57995	23.9168	4.602	0.044918	0.337182
ATP1A1	0.820091	1.76552	9.45416	701.43	4.59963	0.0449794	0.337431
SERINC2	-1.74685	3.35625	3.82334	14.156	4.60158	0.0449969	0.337431
DEPDC1B	0.837132	1.7865	5.15763	35.6946	4.59511	0.0450627	0.337753
ZNF276	1.07058	2.10028	4.97717	31.4975	4.5933	0.0451333	0.337921
ATP6V0E1	0.756975	1.68994	5.8465	57.5401	4.59163	0.0451359	0.337921
SSR1	0.529635	1.44356	6.78844	110.542	4.58881	0.0451952	0.337921
FOXK1	0.598665	1.51431	7.03531	131.171	4.58827	0.0452067	0.337921
PRR16	-1.95885	3.88751	2.08491	4.24247	4.58429	0.0453323	0.337921
DEK	0.980444	1.97307	7.46849	177.108	4.58538	0.045338	0.337921
TBC1D9B	0.662191	1.58248	6.47863	89.179	4.58081	0.0453644	0.337921
GLS	1.09179	2.13138	6.94705	123.387	4.58251	0.0453989	0.337921
CYP26B1	2.47366	5.5545	-0.398475	1.31811	4.5803	0.0454026	0.337921
AKR7L	1.06727	2.09546	-0.71336	1.63962	4.57869	0.0454094	0.337921
ABHD8	-1.00378	2.00525	4.1212	17.4022	4.57849	0.0454175	0.337921
C11orf63	-2.1125	4.32441	0.90541	1.87308	4.57949	0.0454428	0.337921
PTMA	0.699236	1.62364	10.9029	1914.64	4.577	0.0454454	0.337921
OLA1	0.613249	1.5297	7.42089	171.361	4.57647	0.0454566	0.337921
KLHL3	0.806411	1.74886	3.36387	10.295	4.57574	0.045472	0.337921
SLC24A6	-1.31203	2.4829	1.82193	3.53554	4.57544	0.0454785	0.337921
ZC3H15	1.04	2.05623	6.40151	84.5367	4.57811	0.0454922	0.337921
GAN	1.08071	2.11508	2.96934	7.83176	4.57455	0.0454973	0.337921
FAM40A	-0.538866	1.45283	6.17157	72.0819	4.57178	0.0455563	0.338189
ZNF507	0.830176	1.7779	5.58838	48.114	4.56853	0.0456295	0.338466
ACACB	-0.968191	1.95639	3.99265	15.9187	4.56545	0.0456914	0.338466
URB1	-0.416061	1.33428	6.82328	113.243	4.56476	0.0457061	0.338466
CDR2L	-0.669332	1.59034	5.72395	52.8544	4.56468	0.0457078	0.338466
DYRK4	-1.58422	2.99846	4.1544	17.8074	4.56697	0.0457294	0.338466
PGM3	0.678125	1.60006	5.67608	51.1293	4.56359	0.0457312	0.338466
ODC1	2.15165	4.44335	10.5244	1472.86	4.56295	0.0458154	0.338919
C15orf57	0.615419	1.532	4.10541	17.2128	4.55359	0.0459456	0.339683
CD72	-1.39725	2.63399	-0.421533	1.33935	4.55181	0.0459838	0.339683
MIR3685	1.52724	2.88234	-0.380397	1.3017	4.55163	0.0459877	0.339683
[truncated: 12,760 more rows]

## Sheet: Upregulated TFs
38 upregulated TFs detected in MYCN-amplified compared to non-MYCN-amplified neuroblastoma cell lines										*Not related with metabolic functions according to Gene Ontology Analysis
BCL6
CREBZF
DLX1
FOXF1
GLI2
GLI3
HES7
HHEX
HLF
KLF4
LHX6
MNX1
MSANTD4*
MTERF3*
MYCN
NFAT5
NFE2L2
NR1D1
NR2F2
NR3C2
OSR2
PITX1
SIX4
STAT5B
TBX1
TCFL5
TRERF1
WT1
ZBTB16
ZFP1
ZNF354A
ZNF354B
ZNF37A
ZNF418
ZNF586
ZNF587B
ZNF639
ZNF814
