# Supplementary material for: MYCN Amplifications and Metabolic Rewiring in Neuroblastoma
Source: Cancers (Basel). 2023 Sep 29;15(19):4803. doi: 10.3390/cancers15194803 (PMC10571721; doi:10.3390/cancers15194803)
Supplement: Supplementary file 1 [file cancers-15-04803-s001.zip › Supplementary Table S2.xlsx]

## Sheet: Inducible peaks
MYCN-ChIP-seq inducible peaks of COG-N-415 cell line (32,749 inducible peaks)						MYCN-ChIP-seq inducible peaks of LA-N-5 cell line (38,777 inducible peaks)						MYCN-ChIP-seq inducible peaks of NB-1643 cell line (30,809 inducible peaks)						MYCN-ChIP-seq inducible peaks of SHEP MYCN-ER cell line (11,308 inducible peaks)
Chromosome	Start	End	Closest gene within 1Mb	Distance from TSS in bp (GREAT)		Chromosome	Start	End	Closest gene within 1Mb	Distance from TSS in bp (GREAT)		Chromosome	Start	End	Closest gene within 1Mb	Distance from TSS in bp (GREAT)		Chromosome	Start	End	Closest gene within 1Mb	Distance from TSS in bp (GREAT)
chr2	16078370	16082547	MYCN	(-227)		chr2	16121246	16128015	MYCN	(+43945)		chr2	16118456	16128483	MYCN	(+42784)		chr11	33753478	33753765	CD59	(+4363)
chr2	16377816	16381509	MYCN	(+298977)		chr2	16375517	16381540	MYCN	(+297843)		chr2	15980049	15988065	MYCN	(-96629)		chr12	124876545	124876729	FAM101A	(+102927)
chr2	16121282	16124572	MYCN	(+42241)		chr2	16078357	16082628	MYCN	(-193)		chr2	16207609	16214825	MYCN	(+130531)		chr13	98795173	98795366	FARP1	(-235)
chr2	16124760	16127588	MYCN	(+45488)		chr2	16402338	16407368	MYCN	(+324167)		chr2	16381749	16388125	MYCN	(+304251)		chr15	59664097	59664355	MYO1E	(+873)
chr2	16029313	16032064	MYCN	(-49997)		chr2	15981888	15985057	MYCN	(-97213)		chr2	16375853	16381559	MYCN	(+298020)		chr15	68115597	68115899	SKOR1	(+3706)
chr2	16189964	16192355	MYCN	(+110474)		chr2	16233274	16235648	MYCN	(+153775)		chr2	16366119	16372969	MYCN	(+288858)		chr16	80604037	80604334	DYNLRB2	(+29332)
chr2	16375528	16377579	MYCN	(+295868)		chr2	16263512	16266776	MYCN	(+184458)		chr2	16401647	16407434	MYCN	(+323855)		chr2	56089741	56090161	EFEMP1	(+61323)
chr2	16082962	16084627	MYCN	(+3109)		chr2	16360416	16363518	MYCN	(+281281)		chr2	16078311	16082611	MYCN	(-225)		chr7	559047	559372	PDGFA	(-179)
chr2	16217562	16219185	MYCN	(+137688)		chr2	15870149	15873484	DDX1	(+140515)		chr2	16263538	16268558	MYCN	(+185362)		chr7	30175143	30175315	MTURN	(+803)
chr2	16152628	16154627	MYCN	(+72942)		chr2	16053393	16055961	MYCN	(-26009)		chr2	16058970	16063938	MYCN	(-19232)		chr21	35907083	35907322	KCNE1	(-23590)
chr2	16233860	16235315	MYCN	(+153902)		chr2	15730842	15732922	DDX1	(+580)		chr2	16359706	16364049	MYCN	(+281192)		chr1	110453184	110453575	CSF1	(+125)
chr17	74536434	74541628	PRCD	(+2859)		chr2	16502095	16504347	FAM49A	(+343881)		chr2	16232528	16237004	MYCN	(+154080)		chr1	166885139	166885504	TADA1	(-39758)
chr3	128126665	128133086	DNAJB8	(+55935)		chr2	15700433	15703097	NBAS	(-311)		chr2	16082916	16086674	MYCN	(+4109)		chr10	133488793	133489120	PPP2R2D	(-258998)
chr7	806922	809344	HEATR2	(+41795)		chr2	16082884	16084633	MYCN	(+3073)		chr2	16129930	16134190	MYCN	(+51374)		chr11	45201803	45202220	PRDM11	(+33118)
chr2	16054207	16055561	MYCN	(-25802)		chr2	16029366	16031993	MYCN	(-50006)		chr2	16175429	16179607	MYCN	(+96832)		chr11	123487232	123487495	SCN3B	(+37948)
chr17	73028238	73033124	ATP5H	(+12377)		chr2	16190272	16192275	MYCN	(+110588)		chr2	16346995	16350587	MYCN	(+268105)		chr12	123450895	123451065	OGFOD2	(-8147)
chr2	16209315	16210448	MYCN	(+129196)		chr2	17041838	17044340	FAM49A	(-195987)		chr2	15972948	15976751	MYCN	(-105836)		chr13	52733601	52733921	NEK3	(-2141)
chr2	91760357	91764261	NONE			chr2	16384306	16386424	MYCN	(+304679)		chr2	16029254	16032147	MYCN	(-49985)		chr13	80622980	80623245	SPRY2	(+290681)
chr2	232570758	232575022	PTMA	(-336)		chr2	16575132	16576856	FAM49A	(+271108)		chr2	15964168	15967572	MYCN	(-114816)		chr14	74253766	74254069	ELMSAN1	(-26917)
chr2	16383188	16384210	MYCN	(+303013)		chr2	16398534	16400549	MYCN	(+318856)		chr2	16217558	16220791	MYCN	(+138489)		chr15	37049711	37050002	MEIS2	(+342229)
chr17	41399697	41401203	TMEM106A	(+36556)		chr2	16688717	16690284	FAM49A	(+157601)		chr2	16252601	16255601	MYCN	(+173415)		chr15	70800503	70800711	UACA	(+255325)
chr2	16382075	16383019	MYCN	(+301861)		chr2	15524775	15526814	NBAS	(+175659)		chr2	16244545	16247612	MYCN	(+165393)		chr17	77020217	77020396	C1QTNF1	(+54)
chr19	2425333	2428707	TIMM13	(+872)		chr2	16407662	16409407	MYCN	(+327849)		chr2	16189165	16192273	MYCN	(+110033)		chr17	79124426	79124733	AATK	(+15237)
chr10	80979796	80984498	PPIF	(-125087)		chr2	16515562	16517404	FAM49A	(+330619)		chr2	16398500	16401331	MYCN	(+319230)		chr2	106361108	106361457	NCK2	(-71)
chr12	6641655	6645132	GAPDH	(+301)		chr2	16217565	16219216	MYCN	(+137705)		chr2	16172603	16174939	MYCN	(+93085)		chr20	33104086	33104593	DYNLRB1	(+126)
chr17	61517044	61521061	CYB561	(+4492)		chr2	16844618	16846935	FAM49A	(+1325)		chr2	16053376	16055953	MYCN	(-26021)		chr22	26981410	26981690	TPST2	(+4577)
chr2	16132903	16134017	MYCN	(+52774)		chr2	16084713	16086489	MYCN	(+4915)		chr2	16164767	16167324	MYCN	(+85360)		chr4	169555578	169555801	PALLD	(+137435)
chr2	16366896	16367855	MYCN	(+286690)		chr2	15920977	15923025	MYCN	(-158685)		chr2	16425439	16427963	MYCN	(+346015)		chr5	138677915	138678122	PAIP2	(-112)
chr17	47072330	47076325	IGF2BP1	(-446)		chr2	16173130	16174723	MYCN	(+93241)		chr2	16137222	16139940	MYCN	(+57895)		chr6	26225351	26225631	HIST1H3E	(+108)
chr3	128203542	128209742	GATA2	(+5386)		chr2	16573281	16574605	FAM49A	(+273159)		chr2	15977339	15979855	MYCN	(-102089)		chr7	134896287	134896557	WDR91	(-136)
chr2	16180472	16181360	MYCN	(+100230)		chr10	80979726	80983947	PPIF	(-125397)		chr2	16153595	16155884	MYCN	(+74054)		chr7	150715337	150715541	ATG9B	(+6147)
chr3	183965822	183968379	ALG3	(-342)		chr2	16245197	16246798	MYCN	(+165312)		chr2	15909736	15912390	MYCN	(-169623)		chr8	121341578	121341855	MRPL13	(+115909)
chr17	75369548	75374110	SEPT9	(+94337)		chr11	69457723	69466151	CCND1	(+6082)		chr2	16103909	16106170	MYCN	(+24354)		chr9	124113655	124113879	STOM	(+18716)
chr2	16028229	16029079	MYCN	(-52032)		chr2	16381770	16383041	MYCN	(+301720)		chr2	16241708	16243670	MYCN	(+162003)		chr9	136223316	136223580	SURF2	(+20)
chr17	79977821	79982343	STRA13	(+712)		chr2	15980100	15981770	MYCN	(-99751)		chr2	16502079	16504338	FAM49A	(+343893)		chrX	117973315	117973610	ZCCHC12	(+15710)
chr17	62501069	62503831	DDX5	(+189)		chr14	19932185	19934925	OR4Q3	(-282032)		chr2	16142882	16145293	MYCN	(+63402)		chr13	98868460	98868739	RNF113B	(-39081)
chr17	61508286	61512080	CYB561	(+13362)		chr2	232570645	232575092	PTMA	(-357)		chr2	16274521	16276926	MYCN	(+195038)		chr15	67134775	67134970	SMAD6	(+140307)
chr2	232327835	232330446	NCL	(+164)		chr14	19640304	19643283	OR11H12	(+264272)		chr2	16026956	16029171	MYCN	(-52622)		chr3	52279704	52280104	PPM1M	(-321)
chr3	128901106	128903498	CNBP	(+451)		chr2	15523421	15524629	NBAS	(+177429)		chr2	16197215	16199157	MYCN	(+117500)		chr6	44703349	44703677	CDC5L	(+348251)
chr16	29187662	29191733	LAT	(+193551)		chr2	15934997	15936705	MYCN	(-144835)		chr2	16067506	16069578	MYCN	(-12144)		chr1	39974724	39974973	BMP8A	(+17531)
chr2	16213936	16214619	MYCN	(+133592)		chr3	128126823	128132064	DNAJB8	(+56367)		chr2	16180492	16182783	MYCN	(+100952)		chr1	247241696	247242191	ZNF670	(+113)
chr11	2008002	2012787	MRPL23	(+41887)		chr2	16383169	16384201	MYCN	(+302999)		chr2	15959305	15961527	MYCN	(-120270)		chr10	35698266	35698503	CCNY	(+72583)
chr17	75445766	75449119	SEPT9	(+169951)		chr2	15986057	15987730	MYCN	(-93792)		chr2	232570525	232575026	PTMA	(-450)		chr11	111957326	111957711	TIMM8B	(+3)
chr17	38254432	38257594	NR1D1	(+965)		chr17	47072301	47076347	IGF2BP1	(-450)		chr2	16014541	16016667	MYCN	(-65082)		chr12	65919495	65919755	MSRB3	(+247202)
chr16	4320696	4324253	TFAP4	(+601)		chr16	21529459	21532561	METTL9	(-79787)		chr2	16407653	16409418	MYCN	(+327850)		chr15	63542528	63542979	APH1B	(-26999)
chr4	57300901	57303977	PAICS	(+135)		chr2	16500286	16501517	FAM49A	(+346200)		chr2	16222127	16224046	MYCN	(+142401)		chr15	81528423	81528747	IL16	(+10844)
chr17	56083029	56085875	SRSF1	(+255)		chr2	16210080	16211453	MYCN	(+130081)		chr2	16417912	16419995	MYCN	(+338268)		chr16	19097892	19098247	COQ7	(+19149)
chr17	59460410	59464107	TBX2	(-14998)		chr17	17107260	17110540	PLD6	(+729)		chr2	16515446	16517489	FAM49A	(+330634)		chr18	46523543	46523730	SMAD7	(-46556)
chr17	39966577	39969655	LEPREL4	(+739)		chr22	16199953	16202589	OR11H1	(+248534)		chr2	15988191	15990259	MYCN	(-91461)		chr19	17218877	17219160	MYO9B	(+32428)
chr19	5090694	5094943	KDM4B	(+123687)		chr2	16219355	16220781	MYCN	(+139382)		chr2	15870464	15872366	DDX1	(+140113)		chr19	58038539	58038940	ZNF549	(-21)
chr17	2302372	2305438	MNT	(+507)		chr3	128213579	128217069	GATA2	(-3296)		chr2	16148134	16149946	MYCN	(+68354)		chr2	139537685	139537865	NXPH2	(+143)
chr10	103876448	103881586	LDB1	(+1193)		chr2	16789615	16790841	FAM49A	(+56874)		chr17	47072146	47076825	IGF2BP1	(-288)		chr5	72252211	72252519	FCHO2	(+557)
chr3	128175270	128179172	DNAJB8	(+8590)		chr12	46660336	46664205	SLC38A1	(+524)		chr7	807129	809299	HEATR2	(+41876)		chr6	4806284	4806576	CDYL	(+29761)
chr10	103892222	103894613	PPRC1	(+631)		chr2	16207759	16209001	MYCN	(+127694)		chr2	15804616	15806753	DDX1	(+74383)		chr6	134273082	134273341	TBPL1	(-1121)
chr12	46660494	46663933	SLC38A1	(+581)		chr16	4320691	4324268	TFAP4	(+596)		chr2	16097406	16099160	MYCN	(+17597)		chr7	43341826	43342134	HECW1	(+189782)
chr10	104178320	104182130	FBXL15	(+654)		chr2	16367011	16368149	MYCN	(+286894)		chr2	16391068	16392870	MYCN	(+311283)		chr7	76141650	76141910	UPK3B	(+2035)
chr2	16208020	16208645	MYCN	(+127647)		chr11	69449956	69454317	CCND1	(-3718)		chr2	15924723	15926551	MYCN	(-155049)		chrX	103357420	103357649	ZCCHC18	(+333)
chr6	3226827	3230562	TUBB2B	(-726)		chr2	15965745	15967462	MYCN	(-114082)		chr2	16240067	16241623	MYCN	(+160159)		chr11	118758494	118758794	CXCR5	(+4169)
chr2	16210570	16211186	MYCN	(+130192)		chr2	43451254	43455125	ZFP36L2	(+558)		chr2	16091372	16092991	MYCN	(+11496)		chr15	29138056	29138377	APBA2	(+7097)
chr11	10324014	10329962	ADM	(+357)		chr17	73029254	73032082	ATP5H	(+12390)		chr2	16500163	16501690	FAM49A	(+346175)		chr17	15471427	15471735	TVP23C	(-4723)
chr17	49230158	49232053	NME2	(+155)		chr4	83349701	83352573	HNRNPDL	(-118)		chr2	16430719	16432473	MYCN	(+350910)		chr18	46478207	46478411	SMAD7	(-1228)
chr19	10763445	10766781	ILF3	(+176)		chr2	85764774	85767671	MAT2A	(-65)		chr2	16170195	16171429	MYCN	(+90126)		chr2	99061189	99061611	INPP4A	(+79)
chr1	113497763	113500355	SLC16A1	(-374)		chr2	16370320	16371517	MYCN	(+290233)		chr2	16270149	16271596	MYCN	(+190187)		chr2	113240702	113240894	TTL	(+1067)
chr5	170814131	170816333	NPM1	(+580)		chr4	57300927	57303964	PAICS	(+142)		chr2	16505666	16507297	FAM49A	(+340620)		chr2	241519267	241519831	CAPN10	(-6584)
chr2	198363459	198366008	HSPE1	(+16)		chr2	15937051	15938711	MYCN	(-142805)		chr2	16202628	16203969	MYCN	(+122613)		chr21	9594521	9594925	NONE
chr11	1998417	2002671	MRPL23	(+32036)		chr17	2302323	2305441	MNT	(+530)		chr2	16230405	16231780	MYCN	(+150407)		chr21	9968296	9968702	NONE
chr17	61512225	61515763	CYB561	(+9551)		chr9	86593965	86596754	HNRNPK	(-176)		chr2	15793653	15795177	DDX1	(+63113)		chr3	136538658	136538903	SLC35G2	(+920)
chr2	16219911	16220650	MYCN	(+139595)		chr2	232327897	232330563	NCL	(+75)		chr2	16330156	16331581	MYCN	(+250183)		chr4	108745360	108745560	SGMS2	(-259)
chr11	1974677	1978731	MRPL23	(+8196)		chr6	3226236	3230575	TUBB2B	(-437)		chr2	16341028	16342501	MYCN	(+261079)		chr1	26362521	26362766	SLC30A2	(+9980)
chr2	85764812	85767852	MAT2A	(+44)		chr8	37887266	37889907	EIF4EBP1	(+728)		chr2	16334801	16336153	MYCN	(+254791)		chr1	159861411	159861641	CCDC19	(+8427)
chr8	37887278	37889924	EIF4EBP1	(+742)		chr17	39966805	39970122	LEPREL4	(+391)		chr2	16237097	16238402	MYCN	(+157064)		chr10	73533215	73533444	C10orf54	(-75)
chr19	47287667	47292180	SLC1A5	(+1927)		chr10	70090293	70092979	HNRNPH3	(-196)		chr7	5463647	5469335	TNRC18	(-3314)		chr12	9600335	9600537	KLRB1	(+160046)
chr17	61850253	61852288	DDX42	(+48)		chr16	29622737	29625775	SPN	(-50324)		chr2	15815116	15816479	DDX1	(+84496)		chr12	58329913	58330146	XRCC6BP1	(-5330)
chr1	67894506	67897001	SERBP1	(+315)		chr5	113696363	113699887	KCNN2	(+1483)		chr2	15950307	15951976	MYCN	(-129544)		chr12	110993274	110993559	PPTC7	(+27708)
chr9	86594101	86596702	HNRNPK	(-218)		chr17	74538036	74541665	PRCD	(+3679)		chr2	16076455	16077969	MYCN	(-3474)		chr12	122502786	122503030	MLXIP	(-13720)
chr16	21529243	21531728	METTL9	(-80311)		chr17	62501235	62503908	DDX5	(+67)		chr2	15887671	15889255	DDX1	(+157161)		chr13	30881284	30881707	KATNAL1	(+125)
chr2	16173635	16174602	MYCN	(+93433)		chr15	82335269	82339356	MEX3B	(+1169)		chr2	16397120	16398258	MYCN	(+317003)		chr13	30995691	30995887	KATNAL1	(-114168)
chr17	1664775	1668403	SERPINF1	(+1336)		chr2	198363336	198365998	HSPE1	(-51)		chr2	16089373	16090585	MYCN	(+9293)		chr17	19065082	19065278	EPN2	(-75474)
chr17	79924134	79926588	NOTUM	(-6192)		chr1	113497734	113500460	SLC16A1	(-412)		chr2	16216051	16217334	MYCN	(+136007)		chr17	57930623	57930894	TUBD1	(+39537)
chr2	91844450	91848323	NONE			chr12	31476589	31479471	FAM60A	(+1276)		chr2	16374447	16375750	MYCN	(+294413)		chr18	26202376	26202649	CDH2	(-445103)
chr6	44213272	44216090	HSP90AB1	(-922)		chr17	56083530	56085527	SRSF1	(+178)		chr2	15758455	15759641	DDX1	(+27746)		chr18	45853419	45853815	ZBTB7C	(-161680)
chr17	8088515	8093750	C17orf59	(+2431)		chr2	15793504	15794877	DDX1	(+62889)		chr2	16226273	16227460	MYCN	(+146181)		chr18	55404997	55405160	ATP8B1	(+65248)
chr4	141071323	141075929	MAML3	(+1712)		chr2	16397146	16398194	MYCN	(+316984)		chr7	5632368	5637081	FSCN1	(+2271)		chr19	48837241	48837503	EMP3	(+8790)
chr17	7475555	7478239	EIF4A1	(+753)		chr2	16816428	16817856	FAM49A	(+29960)		chr17	59487385	59490745	C17orf82	(-47)		chr19	50036811	50037196	RCN3	(+6129)
chr17	80287747	80291386	SECTM1	(+2307)		chr2	15977793	15978766	MYCN	(-102406)		chr17	73029551	73032121	ATP5H	(+12222)		chr2	120189048	120189552	TMEM37	(-145)
chr9	92218011	92221878	GADD45G	(+17)		chr12	6642411	6644974	GAPDH	(+600)		chr3	128126718	128132061	DNAJB8	(+56421)		chr20	16331172	16331542	KIF16B	(+222721)
chr9	136498455	136503446	DBH	(-531)		chr2	16235809	16237002	MYCN	(+155720)		chr2	16251463	16252480	MYCN	(+171286)		chr21	34602236	34602755	IFNAR2	(+217)
chr12	110905761	110907577	GPN3	(-143)		chr11	10324004	10330144	ADM	(+443)		chr2	16106274	16107491	MYCN	(+26197)		chr3	59803862	59804133	NONE
chr2	16084713	16085377	MYCN	(+4359)		chr2	74739724	74743889	TLX2	(+196)		chr17	62501092	62503833	DDX5	(+176)		chr5	43040495	43040717	ANXA2R	(+2666)
chr17	76835605	76837636	USP36	(+131)		chr1	67894618	67897112	SERBP1	(+204)		chr2	16510147	16511719	FAM49A	(+336169)		chr5	156938757	156939060	NIPAL4	(+51882)
chr17	74732859	74734788	SRSF2	(-409)		chr2	15975390	15976383	MYCN	(-104799)		chr2	16140335	16141531	MYCN	(+60247)		chr5	177540400	177540728	N4BP3	(+120)
chr17	76929450	76932713	TIMP2	(-9613)		chr2	206548735	206552096	NRP2	(+3192)		chr2	232328062	232330621	NCL	(-37)		chr7	143892451	143892800	CTAGE4	(+12067)
chr17	45726266	45728497	KPNB1	(+178)		chr17	1664904	1668398	SERPINF1	(+1398)		chr1	113497807	113500488	SLC16A1	(-463)		chr8	144536736	144537044	MAFA	(-24314)
chr7	45024939	45026928	MYO1G	(-7237)		chr14	50099710	50102338	DNAAF2	(+924)		chr1	67894558	67897081	SERBP1	(+249)		chrX	49022736	49023069	PLP2	(-5370)
chr20	2632275	2635102	NOP56	(+898)		chr11	125981126	125986281	CDON	(-50517)		chr2	15962565	15963542	MYCN	(-117632)		chrX	130712853	130713225	OR13H1	(+35089)
chr19	11590895	11594231	ELAVL3	(-715)		chr2	16703346	16704605	FAM49A	(+143126)		chr2	16134584	16135658	MYCN	(+54435)		chr1	23729529	23729759	TCEA3	(+21589)
chr19	13260464	13264545	IER2	(-284)		chr6	86351087	86354097	SYNCRIP	(+411)		chr17	56083265	56085844	SRSF1	(+152)		chr1	85312991	85313270	LPAR3	(+18711)
chr12	31477144	31479565	FAM60A	(+951)		chr19	11589736	11593852	ELAVL3	(+54)		chr2	15971179	15972350	MYCN	(-108921)		chr1	241576714	241577006	RGS7	(-56330)
chr7	26238880	26242543	CBX3	(-70)		chr5	89769089	89771100	MBLAC2	(+490)		chr2	16373127	16374134	MYCN	(+292945)		chr1	242153417	242153645	MAP1LC3C	(+8844)
chr2	16085548	16086092	MYCN	(+5134)		chr21	28215116	28219181	ADAMTS1	(+579)		chr2	15829362	15830602	DDX1	(+98680)		chr10	88963279	88963588	GLUD1	(-108811)
chr19	5719029	5721555	LONP1	(+9)		chr22	46479515	46484333	PPARA	(-64575)		chr2	16111368	16112392	MYCN	(+31194)		chr11	34460366	34460686	CAT	(+54)
chr17	27916847	27920229	ANKRD13B	(-1948)		chr17	49230342	49231861	NME2	(+151)		chr2	16117098	16118233	MYCN	(+36980)		chr13	114429993	114430333	TMEM255B	(-32053)
chr19	5790147	5791626	DUS3L	(+362)		chr12	110905804	110907695	GPN3	(-224)		chr2	15937075	15938546	MYCN	(-142875)		chr14	73603086	73603483	PSEN1	(+130)
chr16	85645901	85649868	GSE1	(+1063)		chr3	128901150	128903406	CNBP	(+475)		chr16	4320905	4324331	TFAP4	(+458)		chr17	61700109	61700340	MAP3K3	(+423)
chr14	19640593	19643074	OR11H12	(+264312)		chr19	10763470	10766701	ILF3	(+149)		chr2	16432560	16433901	MYCN	(+352545)		chr2	127841454	127841854	BIN1	(+23277)
chr3	167812379	167814659	GOLIM4	(+244)		chr2	16955845	16957301	FAM49A	(-109471)		chr2	15789068	15790292	DDX1	(+58378)		chr20	48755163	48755494	TMEM189-UBE2V1	(+14845)
chr11	829184	832858	CD151	(-1822)		chr8	143695925	143699790	ARC	(-1025)		chr1	245316404	245320949	KIF26B	(+390)		chr3	184429642	184429872	MAGEF1	(+79)
chr8	24812657	24815544	NEFM	(+43576)		chr15	68520492	68524241	CLN6	(-287)		chr17	45726298	45728433	KPNB1	(+162)		chr5	172751087	172751371	STC2	(+5277)
chr16	31190853	31193119	FUS	(+555)		chr2	16197681	16198583	MYCN	(+117446)		chr2	16200977	16202139	MYCN	(+120872)		chr6	16129083	16129462	MYLIP	(-83)
chr1	110880359	110883172	RBM15	(+638)		chr8	24770127	24772912	NEFM	(+995)		chr2	16087628	16088725	MYCN	(+7491)		chr6	144471423	144471734	STX11	(-84)
chr2	16198164	16198639	MYCN	(+117716)		chr2	27485319	27488688	SLC30A3	(-877)		chr2	16339623	16340560	MYCN	(+259406)		chr7	106416094	106416410	PIK3CG	(-89672)
chr17	40074025	40076176	ACLY	(+139)		chr2	17025099	17026233	FAM49A	(-178564)		chr2	16462549	16463675	MYCN	(+382426)		chr1	27561070	27561328	WDTC1	(+40)
chr8	24770043	24773330	NEFM	(+1162)		chr2	70312991	70315962	PCBP1	(-108)		chr2	16352102	16353140	MYCN	(+271935)		chr11	12101695	12102068	MICAL2	(-30256)
chr2	16197595	16198072	MYCN	(+117148)		chr6	44213398	44215930	HSP90AB1	(-939)		chr22	39915206	39918565	ATF4	(+317)		chr13	100633125	100633292	ZIC2	(-817)
chr19	1438013	1440518	RPS15	(+880)		chr17	26644672	26646866	TMEM97	(-352)		chr2	15920438	15921723	MYCN	(-159605)		chr14	77227903	77228263	VASH1	(-449)
chr16	88792637	88796412	CTU2	(+21654)		chr17	75445997	75448909	SEPT9	(+169961)		chr2	16094202	16095274	MYCN	(+14052)		chr15	71146201	71146610	LARP6	(+92)
chr22	41841563	41844850	TOB2	(-180)		chr7	92461240	92465994	CDK6	(-386)		chr16	85645915	85651638	GSE1	(+1955)		chr15	74275625	74275865	STOML1	(+8944)
chr5	89769170	89771146	MBLAC2	(+427)		chr2	16937751	16938920	FAM49A	(-91234)		chr2	16260183	16261124	MYCN	(+179968)		chr18	34879543	34879936	CELF4	(+266260)
chr2	16105219	16105753	MYCN	(+24800)		chr17	45726376	45728521	KPNB1	(+245)		chr2	15776912	15778337	DDX1	(+46323)		chr19	1102544	1102821	GPX4	(-1253)
chr14	50099596	50102330	DNAAF2	(+985)		chr14	77491677	77495679	IRF2BPL	(+1356)		chr7	99697826	99700260	AP4M1	(-137)		chr2	64977906	64978124	SERTAD2	(-96968)
chr17	26644704	26646855	TMEM97	(-341)		chr3	183966026	183968295	ECE2	(-322)		chr1	59247330	59251526	JUN	(+357)		chr2	114040671	114040882	PAX8	(-4250)
chr21	28214905	28218193	ADAMTS1	(+1179)		chr16	29187743	29190055	LAT	(+192752)		chr19	13260438	13265712	IER2	(+286)		chr2	236236432	236236861	AGAP1	(-166104)
chr18	46064846	46068306	CTIF	(+1047)		chr6	101846631	101851842	GRIK2	(+2573)		chr2	16057798	16058801	MYCN	(-22386)		chr20	2644810	2645016	IDH3B	(-48)
chr17	74552996	74555556	PRCD	(+18104)		chr9	92218546	92221939	GADD45G	(+315)		chr2	16072527	16073490	MYCN	(-7677)		chr22	29168622	29169048	CCDC117	(+173)
chr17	34889837	34891753	MYO19	(+20)		chr14	90916958	90921297	CALM1	(+55801)		chr2	16249410	16250383	MYCN	(+169211)		chr22	35842460	35842668	MCM5	(+46508)
chr12	131197745	131201583	STX2	(+124075)		chr19	18699201	18702123	C19orf60	(+1127)		chr17	2302343	2305435	MNT	(+523)		chr22	39928710	39929046	RPS19BP1	(-18)
chr2	3651458	3654784	COLEC11	(+3625)		chr8	143330197	143333203	TSNARE1	(+152843)		chr2	16229168	16230222	MYCN	(+149009)		chr3	58512258	58512697	ACOX2	(+10568)
chr17	79669311	79671840	ENSG00000262660	(+175)		chr6	139694559	139697229	CITED2	(-137)		chr9	86594078	86596637	HNRNPK	(-174)		chr3	156253031	156253360	SSR3	(+19777)
chr22	39915158	39917297	ATF4	(-341)		chr2	241289849	241293062	GPC1	(-83632)		chr2	16152591	16153415	MYCN	(+72317)		chr5	86563848	86564122	RASA1	(+280)
chr17	8124001	8127971	AURKB	(-12070)		chr12	89744372	89748787	DUSP6	(+468)		chr2	16424517	16425355	MYCN	(+344250)		chr6	26440893	26441137	BTN3A3	(+315)
chr2	242823151	242824919	CXXC11	(+12154)		chr12	85305165	85307431	SLC6A15	(+357)		chr2	85764858	85767905	MAT2A	(+94)		chr8	26466922	26467251	DPYSL2	(+31728)
chrX	41191742	41194262	DDX3X	(+351)		chr12	131197789	131201548	STX2	(+124070)		chr12	46660476	46663893	SLC38A1	(+610)		chr9	38672498	38672780	IGFBPL1	(-248195)
chr4	77868982	77872611	SEPT11	(-59)		chr17	27916801	27920242	GIT1	(-1955)		chr1	110880230	110883139	RBM15	(+557)		chr9	134153203	134153535	PPAPDC3	(-11712)
chr11	1989593	1992856	MRPL23	(+22717)		chr15	74583282	74586275	CCDC33	(+56149)		chr6	3226325	3230565	TUBB2B	(-476)		chrX	54501049	54501286	FGD1	(+21431)
chr12	46383446	46386045	SCAF11	(-398)		chr18	46064808	46068282	CTIF	(+1016)		chr2	15905594	15906644	MYCN	(-174567)		chr10	124221057	124221468	HTRA1	(+222)
chr17	62222936	62225125	ERN1	(-16546)		chr17	79829140	79830534	ARHGDIA	(-555)		chr7	26239125	26242472	CBX3	(+17)		chr10	126150314	126150604	LHPP	(+55)
chr2	16263589	16264362	MYCN	(+183290)		chr1	179711535	179714675	FAM163A	(+807)		chr4	57300884	57304041	PAICS	(+159)		chr20	52499680	52499898	BCAS1	(+187344)
chr19	1079390	1082268	POLR2E	(+14769)		chr17	61850631	61852139	DDX42	(+162)		chr2	15930353	15931415	MYCN	(-149802)		chr20	55205183	55205453	TFAP2C	(+960)
chr9	135544836	135546775	DDX31	(-18)		chr4	20252809	20257113	SLIT2	(-226)		chr12	31476479	31479507	FAM60A	(+1313)		chr22	37415555	37415980	MPST	(+66)
chr14	90916949	90920855	CALM1	(+55575)		chr4	5888660	5894258	CRMP1	(+3326)		chr1	149810886	149815457	HIST2H3C	(-407)		chr22	50466132	50466462	IL17REL	(-15209)
chr11	63684581	63688196	RCOR2	(-2073)		chr11	61594061	61597129	FADS2	(+362)		chr12	6641667	6645048	GAPDH	(+265)		chr3	66458271	66458573	LRIG1	(+92934)
chr17	65013764	65017102	CACNG1	(-25273)		chr17	7475416	7477577	EIF4A1	(+353)		chr2	16336707	16337581	MYCN	(+256458)		chr4	188736006	188736353	ZFP42	(-180745)
chr6	139694607	139697177	CITED2	(-135)		chr3	128203846	128208426	GATA2	(+5892)		chr2	198363493	198365729	HSPE1	(-107)		chr5	76034825	76035175	F2R	(+23132)
chr17	58468383	58470671	USP32	(-32)		chr4	52790	54798	ZNF595	(+584)		chr17	74538186	74541648	PRCD	(+3745)		chr6	75994447	75994878	TMEM30A	(+21)
chr3	143689604	143692251	C3orf58	(+288)		chr12	46383510	46386046	SCAF11	(-430)		chr22	41841954	41844789	TOB2	(-345)		chr9	114721938	114722201	UGCG	(+63024)
chr17	7744557	7748617	KDM6B	(+3365)		chr11	79148011	79152897	TENM4	(+1241)		chr7	100805731	100809855	VGF	(+1081)		chr1	59011999	59012346	OMA1	(+299)
chr5	176829234	176832052	PFN3	(-3006)		chr2	242823158	242824843	CXXC11	(+12120)		chr1	143912634	143916605	FAM72D	(-1477)		chr1	154955564	154955908	FLAD1	(-113)
chr19	572120	575589	BSG	(+1290)		chr8	11320909	11325589	FAM167A	(+1027)		chr1	149821792	149825546	HIST2H3A	(-512)		chr10	88726276	88726604	ADIRF	(-1509)
chr17	71305650	71308720	CDC42EP4	(+1129)		chr2	74425077	74426863	MTHFD2	(+281)		chr17	49230263	49231918	NME2	(+140)		chr10	135333731	135334062	CYP2E1	(-13)
chr12	85304970	85307358	SLC6A15	(+491)		chr3	135913766	135916328	MSL2	(-359)		chr1	154971338	154974909	ZBTB7B	(-2171)		chr17	53045997	53046313	COX11	(-9)
chr21	47498704	47501372	COL6A2	(-17973)		chr22	21982828	21984748	YDJC	(+565)		chr2	16196070	16196909	MYCN	(+115804)		chr17	73805272	73805640	UNK	(+24604)
chr7	99697908	99700108	AP4M1	(-172)		chr12	65217978	65220462	TBC1D30	(+868)		chr17	46100573	46103245	COPZ2	(+13230)		chr19	2524855	2525121	GADD45B	(+48863)
chr10	70090239	70092826	HNRNPH3	(-299)		chr10	103892281	103893970	PPRC1	(+339)		chr2	15872463	15873506	DDX1	(+141683)		chr2	238092920	238093142	COPS8	(+99076)
chr8	134581965	134585440	ST3GAL1	(+480)		chr17	74732145	74734336	SRSF2	(+174)		chr17	75445555	75448965	SEPT9	(+169768)		chr20	48429076	48429414	SLC9A8	(-5)
chr2	16370343	16370896	MYCN	(+289934)		chr4	77869421	77872575	SEPT11	(+142)		chr17	61508558	61512046	CYB561	(+13243)		chr3	57789327	57789569	SLMAP	(+47491)
chr11	61594311	61597125	FADS2	(+485)		chr2	16213817	16214634	MYCN	(+133540)		chr2	16422504	16423432	MYCN	(+342282)		chr6	47445698	47446010	CD2AP	(+329)
chr11	62606475	62610256	WDR74	(+915)		chr2	15815234	15816219	DDX1	(+84425)		chr1	89989331	89991277	LRRC8B	(-158)		chr6	99841639	99842138	COQ3	(+191)
chr9	34048332	34050122	UBAP2	(-328)		chr16	88175660	88178385	BANP	(+173399)		chr17	76929159	76932728	TIMP2	(-9475)		chr7	20837483	20837954	SP8	(-11214)
chr17	79224081	79226969	C17orf89	(+12486)		chr2	16400641	16401264	MYCN	(+320267)		chr2	16112925	16113813	MYCN	(+32683)		chr9	127020491	127020709	NEK6	(+358)
chr2	16119078	16119584	MYCN	(+38645)		chr10	111985306	111987424	MXI1	(+19002)		chr2	15903364	15904366	DDX1	(+172563)		chr1	24164967	24165217	HMGCL	(-13143)
chr9	132175739	132179784	NTMT1	(-193401)		chr17	8089238	8093771	C17orf59	(+2059)		chr2	16416428	16417148	MYCN	(+336102)		chr12	132568521	132568718	DDX51	(+60260)
chr2	16212608	16213028	MYCN	(+132132)		chr7	5632327	5634253	FSCN1	(+836)		chr21	28215191	28219112	ADAMTS1	(+576)		chr16	12556607	12556918	CPPED1	(+341111)
chr14	104623635	104626316	KIF26A	(+19916)		chr17	46100681	46103551	COPZ2	(+13023)		chr2	16073692	16074540	MYCN	(-6570)		chr16	57334424	57334664	PLLP	(-15945)
chr17	46124725	46126756	NFE2L1	(+20)		chr7	107641750	107644384	LAMB1	(+633)		chr2	16390098	16390974	MYCN	(+309850)		chr2	72161744	72161978	CYP26B1	(+213306)
chr17	61554834	61557917	ACE	(+1944)		chr20	2632334	2634319	NOP56	(+536)		chr2	15923664	15924593	MYCN	(-156557)		chr2	234881738	234882000	TRPM8	(+55826)
chr16	29622826	29624998	SPN	(-50668)		chr8	82192294	82194343	FABP5	(+721)		chr17	7475562	7477672	EIF4A1	(+473)		chr3	42845803	42846141	HIGD1A	(-47)
chr5	180614488	180619363	TRIM7	(+15246)		chr8	134581992	134585583	ST3GAL1	(+395)		chr1	206135394	206138929	FAM72A	(-1295)		chr5	111165520	111166142	NREP	(+146797)
chr17	74381069	74383718	SPHK1	(+1663)		chr1	245316455	245319951	KIF26B	(-84)		chr19	2425318	2428078	TIMM13	(+1194)		chr9	91148999	91149241	NXNL2	(-896)
chr17	79829138	79830499	ARHGDIA	(-537)		chr17	76835735	76837577	USP36	(+96)		chr15	69109155	69113595	ANP32A	(+1859)		chr1	7283710	7284068	CAMTA1	(+438505)
chr15	69109554	69113544	ANP32A	(+1685)		chr17	59460249	59463086	TBX2	(-15589)		chr15	82335409	82339340	MEX3B	(+1107)		chr1	110091111	110091573	GNAI3	(+109)
chr12	54673094	54675688	HNRNPA1	(-148)		chr2	16119996	16120943	MYCN	(+39784)		chr1	53791318	53793578	LRP8	(+1238)		chr11	66886499	66886657	KDM2A	(-580)
chr14	19932464	19935144	OR4Q3	(-281783)		chr10	102756583	102759511	LZTS2	(-1186)		chr4	141071480	141075915	MAML3	(+1640)		chr13	77903310	77903504	MYCBP2	(-2593)
chr17	73780096	73781954	UNK	(+173)		chr7	45024909	45026742	MYO1G	(-7129)		chr10	103892229	103894261	PPRC1	(+458)		chr14	52780806	52781156	PTGER2	(-132)
chr8	12050720	12052734	FAM86B1	(-98)		chr17	34889899	34891757	MYO19	(-13)		chr2	16096386	16097162	MYCN	(+16088)		chr14	53196607	53196845	STYX	(-174)
chr11	2210590	2212987	TH	(-18754)		chr11	2211301	2212919	TH	(-19075)		chr2	16461327	16462246	MYCN	(+381101)		chr17	66508725	66509004	PRKAR1A	(+297)
chr8	145557705	145560179	SCRT1	(+1001)		chrX	129304325	129306695	RAB33A	(-113)		chr20	62083750	62089677	KCNQ2	(+17277)		chr19	13273747	13273965	IER2	(+11067)
chr20	37062756	37064222	RALGAPB	(-37970)		chr2	16260450	16261187	MYCN	(+180133)		chr2	15996727	15997611	MYCN	(-83517)		chr2	24270244	24270548	C2orf44	(-173)
chr3	160472164	160475401	PPM1L	(-213)		chr14	51559964	51563208	TRIM9	(+1193)		chr7	112030969	112033033	IFRD1	(-58482)		chr22	22307043	22307298	PPM1F	(+38)
chr10	102756827	102759443	LZTS2	(-1098)		chr22	19841418	19843621	GNB1L	(-58)		chr17	61850403	61852276	DDX42	(+117)		chr3	24089528	24089909	NR1D2	(+102968)
chr11	18415387	18417971	LDHA	(-1134)		chr7	44835566	44837461	PPIA	(+235)		chr6	139694279	139697301	CITED2	(-33)		chr3	47563698	47564007	ELP6	(-8602)
chr19	10529114	10531116	PDE4A	(-1216)		chr10	102105620	102108392	SCD	(+125)		chr12	57631848	57637164	NDUFA4L2	(-31)		chr3	72388152	72388708	RYBP	(+107639)
chr6	35435483	35437780	RPL10A	(+447)		chr8	145733410	145735639	MFSD3	(+68)		chr7	107641633	107644241	LAMB1	(+763)		chr1	223406845	223407078	TLR5	(-96333)
chr17	74721802	74723679	JMJD6	(+20)		chr16	2173436	2177506	PKD1	(+10428)		chr10	104178346	104182204	FBXL15	(+704)		chr14	70183240	70183689	SRSF5	(-10152)
chr14	101248789	101251887	DLK1	(+57174)		chr1	59247417	59251482	JUN	(+335)		chr2	16332417	16333205	MYCN	(+252125)		chr14	102780548	102780749	ZNF839	(-5439)
chr3	119812124	119814911	GSK3B	(-1005)		chr14	66973931	66976346	GPHN	(+1014)		chr2	16333515	16334312	MYCN	(+253228)		chr19	13907689	13908093	ZSWIM4	(+1617)
chr5	82768052	82770732	VCAN	(+2108)		chr7	100805622	100809698	VGF	(+1214)		chr1	46767041	46769786	LRRC41	(+866)		chr19	39322302	39322645	ECH1	(+171)
chr12	65217877	65220659	TBC1D30	(+916)		chr8	126441201	126444622	TRIB1	(+349)		chr3	128901264	128903333	CNBP	(+454)		chr2	38374093	38374308	CYP1B1	(-70878)
chr19	1671703	1673825	TCF3	(-20160)		chr9	137028154	137031289	WDR5	(+28512)		chr5	170814082	170816253	NPM1	(+516)		chr2	46166040	46166220	PRKCE	(+287217)
chr1	89989226	89991191	LRRC8B	(-253)		chr17	43971297	43973969	MAPT	(+885)		chr22	24235925	24238515	MIF	(+1029)		chr2	220317668	220318001	SPEG	(+18267)
chr11	808788	810106	RPLP2	(-200)		chr1	110880170	110882997	RBM15	(+456)		chr17	74732871	74734630	SRSF2	(-336)		chr9	66553556	66553915	NONE
chr19	12900664	12904035	JUNB	(+40)		chr16	6068236	6071175	FAM86A	(-921897)		chr16	21529442	21531741	METTL9	(-80205)		chr1	206088186	206088665	FAM72A	(-50031)
chr2	75061170	75063260	HK2	(+1107)		chr15	50646201	50648334	GABPB1	(+82)		chr1	120836015	120839484	FAM72B	(-1255)		chr11	124736279	124736489	ROBO3	(+1102)
chr3	134203990	134205917	CEP63	(+57)		chr9	135544790	135546801	DDX31	(-8)		chr2	15969215	15970028	MYCN	(-111064)		chr15	91475709	91475914	HDDC3	(-36)
chr17	80056798	80058074	FASN	(-1228)		chr17	40074134	40076224	ACLY	(+61)		chr10	80980507	80982433	PPIF	(-125764)		chr17	71189194	71189424	COG1	(+180)
chr5	113696373	113699889	KCNN2	(+1489)		chr22	39915329	39917642	ATF4	(-83)		chr10	70090647	70092835	HNRNPH3	(-91)		chr19	3761611	3761811	APBA3	(-14)
chr10	102105623	102108093	SCD	(-23)		chr2	16369271	16370166	MYCN	(+289033)		chr2	16107680	16108450	MYCN	(+27379)		chr21	16437271	16437490	NRIP1	(-60)
chr16	29464701	29466951	SLX1B	(+4)		chr10	104177908	104180367	PSD	(-237)		chr18	46064811	46068021	CTIF	(+887)		chr5	125936465	125936715	PHAX	(+630)
chr7	150756762	150760196	CDK5	(-2862)		chr19	47288799	47292253	SLC1A5	(+1325)		chr1	228644698	228647563	HIST3H2BB	(+323)		chr5	149518494	149518813	PDGFRB	(+16769)
chr16	30204124	30206236	SLX1A	(-58)		chr3	13615506	13618089	FBLN2	(+26167)		chr7	139043543	139045678	C7orf55-LUC7L2	(-43)		chr6	11771756	11772101	ADTRP	(+7107)
chr14	66973984	66976241	GPHN	(+988)		chr2	15905627	15906613	MYCN	(-174566)		chr1	235666750	235669375	B3GALNT2	(-282)		chr6	169740592	169740834	THBS2	(-86574)
chr2	74425010	74426791	MTHFD2	(+212)		chr2	17002849	17004050	FAM49A	(-156348)		chr2	16268976	16269696	MYCN	(+188650)		chr7	35577072	35577318	HERPUD2	(+157550)
chr6	111195087	111198035	AMD1	(+588)		chr11	61060979	61063197	VWCE	(+808)		chr8	37887375	37889918	EIF4EBP1	(+788)		chr7	44078842	44079162	DBNL	(-5308)
chr19	8372203	8373697	CD320	(+289)		chr2	17033858	17034732	FAM49A	(-187193)		chr17	76835779	76837615	USP36	(+55)		chr1	31296807	31297516	LAPTM5	(-66495)
chr3	101394565	101396572	ZBTB11	(+770)		chr11	8103004	8105739	TUB	(+44192)		chr17	46124840	46126576	NFE2L1	(-13)		chr11	75946851	75947227	WNT11	(-29463)
chr3	135914916	135916172	MSL2	(-856)		chr7	99697876	99699985	AP4M1	(-249)		chr14	50099670	50102374	DNAAF2	(+926)		chr5	171433939	171434110	FBXW11	(-381)
chr16	30075059	30077986	PPP4C	(-10788)		chr17	38254822	38257303	NR1D1	(+915)		chr5	175962488	175965372	RNF44	(+491)		chr1	208136948	208137171	CD34	(-52313)
chr11	62622673	62625090	SLC3A2	(+299)		chr11	808562	810541	RPLP2	(-95)		chr2	16050588	16051424	MYCN	(-29680)		chr11	59578049	59578388	MRPL16	(+126)
chr5	137910260	137912217	HSPA9	(-106)		chr16	31190879	31192750	FUS	(+384)		chr2	15830684	15831481	DDX1	(+99781)		chr2	121672776	121673015	GLI2	(+122911)
chr17	79894023	79896228	PYCR1	(-371)		chr7	26238962	26242494	CBX3	(-54)		chr2	16158403	16159133	MYCN	(+78082)		chr20	50211626	50211904	NFATC2	(-52507)
chr2	70312802	70314652	PCBP1	(-858)		chr1	53791601	53793557	LRP8	(+1107)		chr17	71305762	71308891	CDC42EP4	(+987)		chr5	8906547	8906893	SEMA5A	(+639467)
chr10	70715254	70717254	DDX21	(+370)		chr9	102581626	102584769	NR4A3	(-5811)		chr2	16353814	16354572	MYCN	(+273507)		chr5	37371449	37371679	NUP155	(-281)
chr17	79632208	79634446	CCDC137	(-67)		chr11	63850946	63853457	FLRT1	(-18458)		chr22	29662741	29665475	RHBDD3	(-141)		chr8	109455623	109455824	EMC2	(-129)
chr17	40462423	40465209	STAT5A	(+24251)		chr17	8124054	8127623	AURKB	(-11923)		chr2	16421518	16422239	MYCN	(+341193)		chr9	21335001	21335391	KLHL9	(+183)
chr17	7737690	7740896	KDM6B	(-3929)		chr2	15817545	15818846	DDX1	(+86894)		chr17	49336453	49338771	MBTD1	(-185)		chr9	115142002	115142237	HSDL2	(-97)
chr17	8054029	8058026	PER1	(-275)		chr17	4850839	4854518	PFN1	(-370)		chr17	43224231	43227731	HEXIM1	(+1297)		chr17	42263948	42264266	TMUB2	(-310)
chr3	183851398	183853774	EIF2B5	(-466)		chr12	54673095	54675554	HNRNPA1	(-214)		chr2	15865130	15865905	DDX1	(+134216)		chr5	132072921	132073498	KIF3A	(+120)
chr16	88553370	88555674	ZFPM1	(+34797)		chr11	61582279	61584924	FADS1	(+1032)		chr12	110905805	110907716	GPN3	(-235)		chr6	41703245	41703444	TFEB	(-547)
chr4	83293676	83296110	HNRNPD	(+216)		chr5	115907757	115910931	SEMA6A	(+1286)		chr2	15906742	15907574	MYCN	(-173528)		chr1	12289947	12290230	VPS13D	(-35)
chr9	102581601	102585727	NR4A3	(-5345)		chr17	981018	982845	TIMM22	(+81575)		chr17	79669230	79671568	ENSG00000262660	(-2)		chr19	44066754	44067275	XRCC1	(+13143)
chr4	103747409	103749773	UBE2D3	(+41462)		chr16	85645911	85649898	GSE1	(+1083)		chr14	19932338	19934822	OR4Q3	(-282007)		chr4	108910756	108911373	HADH	(+195)
chr5	138629027	138630725	MATR3	(+539)		chr2	75060626	75062692	HK2	(+551)		chr2	16108590	16109375	MYCN	(+28297)		chr5	176921682	176921861	PDLIM7	(+2812)
chr19	50379209	50381580	TBC1D17	(-287)		chr2	16994541	16995643	FAM49A	(-147990)		chr2	16025968	16026739	MYCN	(-54332)		chr7	116593302	116593554	ST7	(+47)
chr16	2317200	2319541	RNPS1	(-767)		chr2	16254282	16255326	MYCN	(+174118)		chr2	16357982	16358748	MYCN	(+277679)		chr9	100565813	100566250	FOXE1	(-49504)
chr17	74837379	74841442	MGAT5B	(-29318)		chr21	47390636	47394810	COL6A1	(-8928)		chr2	16032384	16033215	MYCN	(-47886)		chr7	1577609	1577806	MAFK	(+7358)
chr19	1604342	1606829	UQCR11	(-106)		chr22	24235943	24238197	MIF	(+879)		chr2	16099482	16100153	MYCN	(+19132)		chr1	33430234	33430645	RNF19B	(-154)
chr5	178862669	178865965	ADAMTS2	(-91886)		chr20	37062573	37064253	RALGAPB	(-38046)		chr22	16200056	16202536	OR11H1	(+248509)		chr1	181057523	181057842	IER5	(+45)
chr11	64035693	64039432	GPR137	(-14248)		chr17	46124708	46126691	NFE2L1	(-21)		chr3	183966159	183968278	ECE2	(-264)		chr13	100153508	100153678	TM9SF2	(-78)
chr19	8007677	8009837	TIMM44	(+48)		chr12	57632455	57636174	NDUFA4L2	(+160)		chr6	44213553	44215869	HSP90AB1	(-892)		chr17	71308097	71308372	CDC42EP4	(+79)
chr17	58676624	58678955	PPM1D	(+246)		chr9	136498456	136502283	DBH	(-1112)		chr7	150065027	150067557	REPIN1	(+403)		chr19	38826265	38826467	CATSPERG	(-49)
chr9	95087164	95088670	CENPP	(+151)		chr4	140476328	140478630	SETD7	(+449)		chr4	77869261	77872299	SEPT11	(-76)		chr9	138884453	138884733	UBAC1	(-31367)
chr17	74704739	74706648	MXRA7	(+1343)		chr15	75742717	75748202	SIN3A	(-1415)		chr19	10763586	10766702	ILF3	(+207)		chr11	6460313	6460562	HPX	(+1856)
chr22	16200047	16202359	OR11H1	(+248602)		chr16	85684722	85686788	GINS2	(+36850)		chr14	19640588	19642959	OR11H12	(+264252)		chr13	111683958	111684224	ARHGEF7	(-83533)
chr2	16385985	16386446	MYCN	(+305530)		chr5	82768116	82770766	VCAN	(+2157)		chr1	62901401	62903859	USP1	(+304)		chr18	11149412	11149767	PIEZO2	(-1003)
chr2	16245390	16246009	MYCN	(+165014)		chr6	35435611	35437875	RPL10A	(+558)		chr1	244997202	244999622	COX20	(-212)		chr2	11029883	11030229	KCNF1	(-22007)
chr3	128215402	128216771	GATA2	(-4059)		chr1	244997235	244999773	COX20	(-120)		chr2	16409940	16410691	MYCN	(+329630)		chr2	64833601	64833969	SERTAD2	(+47262)
chr22	21982362	21984656	YDJC	(+844)		chr22	41842113	41844923	TOB2	(-491)		chr22	19841286	19843546	C22orf29	(-7)		chr2	172289869	172290040	METTL8	(+641)
chr3	129829476	129831660	TRH	(+137420)		chr11	63824736	63828237	FLRT1	(-44173)		chr16	88792518	88796320	CTU2	(+21548)		chr2	196522629	196523055	SLC39A10	(+1371)
chr19	5902789	5904806	FUT5	0		chr17	49242820	49244852	NME2	(+12885)		chr9	135544770	135546700	DDX31	(+53)		chr22	37908569	37908820	CARD10	(+6854)
chr17	76209559	76211046	BIRC5	(+36)		chr2	133109558	133111439	GPR39	(-63648)		chr7	45025098	45026769	MYO1G	(-7237)		chr3	71632335	71632537	EIF4E3	(+142090)
chr14	104688933	104691674	C14orf144	(-20237)		chr17	62222864	62225090	ERN1	(-16492)		chr7	104652834	104656313	KMT2E	(-52)		chr6	30736999	30737592	IER3	(-24965)
chr6	86351225	86353336	SYNCRIP	(+722)		chr2	15849393	15850576	DDX1	(+118683)		chr2	16453096	16454020	MYCN	(+372872)		chr8	144656250	144656439	MROH6	(-1204)
chr17	49336095	49338304	MBTD1	(+227)		chr11	72851687	72854571	FCHSD2	(+177)		chr2	133109873	133111448	GPR39	(-63486)		chr9	38026638	38027023	SHB	(+42377)
chr15	75494196	75497471	C15orf39	(+4601)		chr19	2425345	2428114	TIMM13	(+1162)		chr8	134581688	134585364	ST3GAL1	(+657)		chr1	54872084	54872257	SSBP3	(-79)
chr22	19841397	19843491	GNB1L	(+18)		chr2	16180513	16181391	MYCN	(+100266)		chr2	16343981	16344751	MYCN	(+263680)		chr1	156695658	156695831	ISG20L2	(+2482)
chr2	16088146	16088596	MYCN	(+7685)		chr1	89989288	89991158	LRRC8B	(-239)		chr22	42342005	42343714	CENPM	(+308)		chr1	167789243	167789601	ADCY10	(+93918)
chr3	126852962	126854962	PLXNA1	(+146525)		chr8	143693050	143695730	ARC	(+2443)		chr5	89769041	89770983	MBLAC2	(+573)		chr10	14630067	14630340	CDNF	(+249867)
chr11	61582285	61585028	FADS1	(+977)		chr12	122710005	122713136	DIABLO	(+510)		chr12	46383556	46386007	SCAF11	(-434)		chr14	85938092	85938375	FLRT2	(-58254)
chr19	5689858	5691848	RPL36	(+9660)		chrX	40033009	40036001	BCOR	(-77849)		chr17	49242863	49244866	NME2	(+12914)		chr16	22448796	22449006	CDR2	(-62963)
chr19	56988073	56989813	ZNF667	(-244)		chr11	75061564	75063788	ARRB1	(+73)		chr17	79829129	79830638	ARHGDIA	(-602)		chr16	82688996	82689234	CDH13	(+28545)
chr2	60776217	60778933	BCL11A	(+3058)		chr2	130938573	130942075	SMPD4	(-1)		chr2	16277422	16278083	MYCN	(+197067)		chr17	42174462	42174767	HDAC5	(+26391)
chr17	75475232	75477582	SEPT9	(+198915)		chr5	131593396	131596050	PDLIM4	(+1359)		chr2	16048559	16049307	MYCN	(-31753)		chr2	153302449	153302711	FMNL2	(+110829)
chr20	62087596	62090056	KCNQ2	(+15165)		chr11	73692988	73695489	UCP2	(+113)		chr5	82767257	82770693	VCAN	(+1691)		chr21	38445944	38446142	PIGP	(-932)
chr12	53399655	53401359	EIF4B	(+565)		chr7	139043479	139045575	C7orf55-LUC7L2	(-127)		chr1	94311163	94313932	BCAR3	(+158)		chr4	10108355	10108618	WDR1	(+9997)
chr17	79826794	79828686	ARHGDIA	(+1542)		chr8	24812614	24814540	NEFM	(+43052)		chr3	128204484	128208421	GATA2	(+5575)		chr9	25964165	25964554	CAAP1	(+928442)
chr19	2236126	2237844	SF3A2	(+465)		chr16	29464836	29466974	SLX1B	(+83)		chr1	154192422	154194317	UBAP2L	(+45)		chr9	75172448	75172686	TMC1	(+35850)
chr9	116172119	116173758	POLE3	(+13)		chr9	73033038	73036158	KLF9	(-5058)		chr3	128214158	128216775	GATA2	(-3439)		chrX	54209417	54209619	FAM120C	(+170)
chr3	127842015	127843445	RUVBL1	(-63)		chr19	10529332	10531114	PDE4A	(-1108)		chr2	15820368	15821095	DDX1	(+89430)		chr1	91316979	91317290	BARHL2	(-134341)
chr1	245316440	245319740	KIF26B	(-197)		chr10	52382476	52385386	SGMS1	(-188)		chr7	79081307	79084193	MAGI2	(+140)		chr1	154244719	154245189	HAX1	(-33)
chr16	85657752	85660653	GSE1	(+12381)		chr17	76712446	76714620	CYTH1	(+64843)		chr17	59474733	59477331	TBX2	(-1225)		chr10	43362190	43362406	BMS1	(+84049)
chr19	1864100	1865759	KLF16	(-1363)		chr7	140771046	140775042	TMEM178B	(-988)		chr5	113696398	113699573	KCNN2	(+1344)		chr15	45020696	45021066	TRIM69	(-305)
chr17	74348876	74350759	PRPSAP1	(+412)		chr19	56988117	56989835	ZNF667	(-277)		chr16	31190715	31192801	FUS	(+327)		chr15	75953486	75953707	IMP3	(-12550)
chr5	175962760	175965388	RNF44	(+347)		chr16	30075061	30077851	PPP4C	(-10855)		chr2	16434162	16434962	MYCN	(+353876)		chr16	70749053	70749405	MTSS1L	(-29260)
chr17	40984711	40986117	PSME3	(-74)		chr17	55161973	55164144	AKAP1	(+508)		chr19	47288710	47292266	SLC1A5	(+1363)		chr5	33781473	33781725	ADAMTS12	(+110698)
chr5	154133756	154135375	LARP1	(+42104)		chr2	16111504	16112303	MYCN	(+31218)		chr17	56326336	56328221	LPO	(+11492)		chr1	21051576	21051863	KIF17	(-7210)
chr20	17948219	17950296	MGME1	(-298)		chr2	68545345	68547706	CNRIP1	(+612)		chr2	16420698	16421330	MYCN	(+340328)		chr1	181058273	181058562	IER5	(+780)
chr18	31801857	31805227	NOL4	(-27)		chr3	167812458	167814653	GOLIM4	(+207)		chr3	135913487	135916260	MSL2	(-186)		chr1	201426205	201426396	PHLDA3	(+12011)
chr17	59474786	59476904	TBX2	(-1412)		chr2	220082662	220084469	ABCB6	(+146)		chr1	183385419	183387786	NMNAT2	(+1134)		chr1	232765600	232765963	SIPA1L2	(-68478)
chr7	107641726	107644411	LAMB1	(+631)		chr10	71904909	71906866	TYSND1	(+454)		chr7	91762651	91764567	CYP51A1	(+235)		chr10	70359156	70359511	TET1	(+38921)
chr12	57632620	57635678	NDUFA4L2	(+326)		chr4	83293777	83296013	HNRNPD	(+214)		chr1	45240590	45242842	RPS8	(+607)		chr10	122183661	122183882	PPAPDC1A	(-32694)
chr2	16053482	16053916	MYCN	(-26987)		chr10	104677130	104679677	CNNM2	(+354)		chr1	212780096	212783329	ATF3	(-299)		chr12	79258732	79259108	SYT1	(+471)
chr14	51560041	51563009	TRIM9	(+1254)		chr19	13262373	13265039	IER2	(+917)		chr6	35435653	35438097	RPL10A	(+690)		chr12	125550010	125550403	AACS	(+282)
chr7	139043631	139045582	C7orf55-LUC7L2	(-47)		chr2	16505642	16506525	FAM49A	(+341018)		chr2	16146410	16147079	MYCN	(+66059)		chr18	3297425	3297676	MYL12B	(+35136)
chr10	104677214	104679818	CNNM2	(+466)		chr5	73935215	73938318	ENC1	(+482)		chr2	15782393	15783183	DDX1	(+51486)		chr19	12868385	12868827	BEST2	(+6090)
chr8	82192291	82193953	FABP5	(+524)		chr21	38444087	38446864	PIGP	(-365)		chr19	10528902	10531138	PDE4A	(-1311)		chr19	41196359	41196547	NUMBL	(+103)
chr6	21587068	21589852	SOX4	(-5512)		chr10	101088663	101090707	CNNM1	(+829)		chr17	60704229	60706875	MRC2	(+790)		chr19	46220518	46220735	FBXO46	(+13535)
chr1	228644810	228647936	HIST3H2BB	(+565)		chr19	39339206	39342745	HNRNPL	(-3)		chr14	104688166	104691998	C14orf144	(-20459)		chr2	64587315	64587505	LGALSL	(-93816)
chr14	73392560	73394513	DCAF4	(+497)		chr17	79978953	79981990	STRA13	(+322)		chr1	227126962	227129247	ADCK3	(+42868)		chr2	65586682	65586928	SPRED2	(+72506)
chr3	122785174	122786977	PDIA5	(+159)		chr11	35640425	35642198	FJX1	(+1577)		chr1	109642400	109644312	TMEM167B	(+10931)		chr2	71212082	71212296	ANKRD53	(+6447)
chr17	4850871	4854123	PFN1	(-188)		chr11	18415457	18418025	LDHA	(-1072)		chr20	37062500	37064269	RALGAPB	(-38074)		chr22	41681477	41681695	RANGAP1	(-3068)
chr17	55858885	55861086	CCDC182	(-37313)		chr14	104688241	104691414	C14orf144	(-20713)		chr17	62222868	62224562	ERN1	(-16230)		chr5	169758294	169758567	LCP2	(-33200)
chr2	16216912	16217302	MYCN	(+136421)		chr1	154971406	154974952	ZBTB7B	(-2116)		chr2	15790884	15791708	DDX1	(+59994)		chr7	2001456	2001804	MAD1L1	(+271248)
chr11	2213864	2216513	TH	(-22154)		chr4	103747889	103749805	UBE2D3	(+41206)		chr17	26644585	26646920	TMEM97	(-368)		chr7	41278427	41278635	INHBA	(+464175)
chr19	18699323	18702271	C19orf60	(+1262)		chr10	6243577	6246585	PFKFB3	(+187)		chr2	15849911	15850788	DDX1	(+119048)		chr8	23619021	23619358	NKX2-6	(-55079)
chr16	85415174	85418994	GSE1	(-229738)		chr7	150064952	150066935	REPIN1	(+55)		chr6	86351109	86353359	SYNCRIP	(+769)		chr8	99953190	99953407	STK3	(+1500)
chr22	42341812	42344070	CENPM	(+227)		chr9	95087070	95088661	CENPP	(+100)		chr7	44835417	44837397	PPIA	(+128)		chr10	112327389	112327550	SMC3	(+21)
chr3	136537065	136539396	SLC35G2	(+370)		chr16	88552978	88555687	ZFPM1	(+34608)		chr17	73510491	73512597	CASKIN2	(+120)		chr12	53231163	53231497	KRT79	(-3251)
chr2	208488971	208491440	METTL21A	(-233)		chr11	17372814	17375753	NCR3LG1	(+1011)		chr17	81152434	81154022	METRNL	(+115661)		chr14	54863401	54863841	CDKN3	(-52)
chr7	5632412	5634279	FSCN1	(+892)		chr2	38977212	38979134	SRSF7	(+463)		chr17	74721786	74724080	METTL23	(-17)		chr15	70053330	70053551	RPLP1	(+308318)
chr1	59247473	59251256	JUN	(+420)		chr10	103876712	103879005	LDB1	(+2351)		chr2	60776098	60780386	BCL11A	(+2391)		chr19	893141	893551	MED16	(-128)
chr17	79772199	79773786	GCGR	(+10983)		chr2	70368349	70370886	C2orf42	(+48585)		chr17	39966919	39969959	LEPREL4	(+416)		chr2	112463374	112463676	ANAPC1	(+178742)
chr5	137088856	137091144	HNRNPA0	(+39)		chr5	178863233	178865784	ADAMTS2	(-92078)		chr17	80287785	80291736	SECTM1	(+2113)		chr20	61557742	61558019	DIDO1	(+11393)
chr2	16203465	16203843	MYCN	(+122968)		chr7	112031206	112032792	IFRD1	(-58484)		chr10	102105418	102108025	SCD	(-159)		chr6	126277818	126278086	HINT3	(+25)
chr11	8103013	8105784	TUB	(+44219)		chr18	21976861	21978180	OSBPL1A	(+302)		chr22	46474035	46476684	PPARA	(-71139)		chr6	163042332	163042625	PACRG	(-105685)
chr2	206548928	206552018	NRP2	(+3249)		chr11	35439761	35442357	SLC1A2	(-263)		chr11	1989451	1992801	MRPL23	(+22618)		chr9	139334214	139334435	INPP5E	(-51)
chr17	76878698	76881029	ENSG00000178404	(+19419)		chr17	58468447	58470729	USP32	(-93)		chr17	79987358	79989268	RAC3	(-1187)		chr1	94158837	94159105	BCAR3	(+153735)
chr11	118305054	118307076	KMT2A	(-1140)		chr3	31573112	31575382	STT3B	(-35)		chr1	155163002	155164985	MUC1	(-1288)		chr1	165865585	165865816	UCK2	(+68933)
chr5	154236504	154238901	CNOT8	(-109)		chr15	75493336	75495681	C15orf39	(+3276)		chr1	231296486	231299220	TRIM67	(-863)		chr1	210074097	210074454	SYT14	(-37262)
chr19	41768105	41771375	HNRNPUL1	(-496)		chr3	143689586	143692295	C3orf58	(+301)		chr17	79979805	79982096	STRA13	(-157)		chr10	14051446	14051834	FRMD4A	(+321243)
chr9	38619835	38622705	IGFBPL1	(-196826)		chr8	29205092	29208273	DUSP4	(+1502)		chr8	24770140	24773049	NEFM	(+1070)		chr10	128039116	128039456	ADAM12	(+37738)
chr3	196668064	196670233	NCBP2	(+319)		chr17	7744520	7748440	KDM6B	(+3258)		chr9	92218597	92221660	GADD45G	(+201)		chr11	57200321	57200507	SLC43A3	(-5996)
chr3	186647701	186650218	ST6GAL1	(+686)		chr17	43661529	43664241	PLEKHM1	(-94775)		chr16	30074873	30077894	PPP4C	(-10927)		chr11	128452881	128453179	ETS1	(+4423)
chr19	50178930	50181746	PRMT1	(-191)		chr2	17014711	17015642	FAM49A	(-168075)		chr11	61594335	61596880	FADS2	(+375)		chr14	61939097	61939289	PRKCH	(+150758)
chr16	11944503	11946537	RSL1D1	(-78)		chr20	17948452	17950257	MGME1	(-201)		chr20	2632330	2634648	NOP56	(+698)		chr14	91317378	91317695	TTC7B	(-34776)
chr2	153573356	153575787	PRPF40A	(-77)		chr4	141071339	141074545	MAML3	(+2396)		chr1	148555514	148556985	NBPF15	(-4593)		chr15	71184565	71184937	LRRC49	(-214)
chr11	121592653	121594572	SORL1	(+270701)		chr8	12292881	12295272	FAM86B2	(-225)		chr6	111195135	111197955	AMD1	(+572)		chr17	7589381	7589539	WRAP53	(-159)
chr11	63851011	63853438	FLRT1	(-18435)		chr5	131628758	131630858	SLC22A4	(-328)		chr1	68150534	68152708	GADD45A	(+877)		chr18	21017640	21018022	TMEM241	(+38)
chr13	44359406	44362529	ENOX1	(+76)		chr2	16347095	16347885	MYCN	(+266804)		chr20	36022740	36026950	SRC	(+50288)		chr19	9250949	9251302	ZNF317	(+70)
chr8	12292856	12294572	FAM86B2	(+138)		chr8	70744545	70747609	SLCO5A1	(+1222)		chr16	2316842	2319803	RNPS1	(-719)		chr19	17356528	17356739	NR2F6	(+115)
chr2	16374467	16374968	MYCN	(+294032)		chr10	74032392	74035018	DDIT4	(+27)		chr4	103747373	103749884	UBE2D3	(+41424)		chr2	38375671	38375905	CYP1B1	(-72465)
chr17	17493596	17495555	PEMT	(+438)		chr2	16226570	16227306	MYCN	(+146252)		chr11	79148089	79152562	TENM4	(+1369)		chr2	47100747	47101039	MCFD2	(+42026)
chr17	56326418	56328217	LPO	(+11531)		chr9	92289136	92291856	GADD45G	(+70568)		chr17	57696038	57697760	CLTC	(-320)		chr2	202645400	202645861	ALS2	(+281)
chr17	49242846	49244747	NME2	(+12846)		chr8	97273324	97275415	PTDSS1	(+427)		chr2	16011792	16012411	MYCN	(-68584)		chr20	44519793	44520142	NEURL2	(-42)
chr10	103325144	103327694	POLL	(+21608)		chr3	128208512	128213264	GATA2	(+1140)		chr2	16056502	16057135	MYCN	(-23867)		chr20	62339137	62339432	ZGPAT	(-157)
chr11	73692851	73695403	UCP2	(+225)		chr17	59487662	59490908	C17orf82	(+173)		chr1	144930584	144932784	PDE4DIP	(+63338)		chr3	52443995	52444168	BAP1	(+284)
chr17	17692819	17696199	SREBF1	(+45792)		chr1	149811349	149815153	HIST2H3C	(-486)		chr11	808902	810628	RPLP2	(+118)		chr4	77674321	77674684	SEPT11	(-196353)
chr19	50431881	50433651	NUP62	(-5)		chr22	46473697	46476653	PPARA	(-71324)		chr5	96270201	96272677	LNPEP	(+271)		chr4	109089867	109090127	LEF1	(-419)
chr17	78119634	78122311	EIF4A3	(+9)		chr9	137257583	137260705	RXRA	(+40718)		chr8	145733268	145735975	MFSD3	(+165)		chr6	33422173	33422601	ZBTB9	(+31)
chr17	38508492	38512247	GJD3	(+9697)		chr10	111968813	111971512	MXI1	(+2800)		chr17	75876394	75879745	TNRC6C	(-123067)		chr6	41743748	41743958	FRS3	(+3785)
chr12	56497674	56499504	PA2G4	(+486)		chr16	29180533	29183414	LAT	(+185827)		chr17	8123009	8127543	AURKB	(-11360)		chr7	129074129	129074403	STRIP2	(-8)
chr3	184079582	184081930	POLR2H	(+1250)		chr5	179245566	179248902	SQSTM1	(-525)		chr10	70715198	70717203	DDX21	(+317)		chr9	35111484	35111815	FAM214B	(-79)
chr9	136007956	136009811	RALGDS	(-12321)		chr17	73510304	73512616	CASKIN2	(+204)		chr16	2173258	2176194	PKD1	(+11173)		chr9	84591706	84592027	SPATA31D1	(-11820)
chr17	66031328	66032692	KPNA2	(-66)		chr19	12900681	12903902	JUNB	(-18)		chr2	16255942	16256646	MYCN	(+175608)		chr1	39657811	39658057	MACF1	(+108900)
chr5	73935519	73938097	ENC1	(+441)		chr17	61518514	61520840	CYB561	(+3868)		chr17	8089170	8093722	C17orf59	(+2118)		chr1	162039291	162039794	NOS1AP	(-23)
chr8	11321491	11325435	FAM167A	(+813)		chr14	59950047	59951696	L3HYPDH	(+276)		chr2	16194306	16194920	MYCN	(+113927)		chr1	222060522	222060827	DUSP10	(-145157)
chr17	79818506	79819778	P4HB	(-572)		chr1	227126569	227128586	ADCK3	(+42341)		chr4	140476236	140478763	SETD7	(+428)		chr1	248854979	248855460	OR14I1	(-9591)
chr3	156391632	156394021	TIPARP	(+193)		chr9	139980186	139982223	MAN1B1	(-174)		chr5	176829321	176832186	PFN3	(-3117)		chr10	75255700	75255889	PPP3CB	(-13)
chr17	42147415	42148798	G6PC3	(+4)		chr7	100025385	100028565	MEPCE	(-279)		chr22	24108742	24111355	CHCHD10	(+581)		chr11	101981762	101981919	YAP1	(+649)
chr17	59457286	59459367	TBX2	(-18930)		chr5	96270036	96272300	LNPEP	0		chr2	16247940	16248568	MYCN	(+167568)		chr11	111741959	111742309	ALG9	(-546)
chr10	74032280	74035627	DDIT4	(+276)		chr9	34048208	34049758	UBAP2	(-84)		chr2	16224163	16224773	MYCN	(+143782)		chr12	65563237	65563748	LEMD3	(+142)
chr14	77524142	77526638	IRF2BPL	(-30356)		chr1	185285168	185287016	IVNS1ABP	(+369)		chr14	59950194	59951693	L3HYPDH	(+204)		chr2	38623253	38623506	ATL2	(-18976)
chr19	5621222	5624582	SAFB2	(+89)		chr17	17684505	17688602	SREBF1	(+53747)		chr2	16498459	16499202	FAM49A	(+348271)		chr2	238612393	238612561	LRRFIP1	(+11495)
chr2	27578967	27580488	GTF3C2	(-369)		chr17	73148764	73150993	HN1	(+891)		chr11	61061102	61063307	VWCE	(+691)		chr22	23487519	23487917	RAB36	(+205)
chr20	36022925	36027039	SRC	(+50425)		chr5	137088837	137091099	HNRNPA0	(+71)		chr2	16012630	16013232	MYCN	(-67755)		chr7	48325013	48325263	ABCA13	(+114081)
chr3	128121964	128124949	DNAJB8	(+62354)		chr17	17494029	17495558	PEMT	(+220)		chr2	16428047	16428683	MYCN	(+347679)		chr7	142491128	142491373	PRSS1	(+33921)
chr13	31191001	31192774	USPL1	(-32)		chr19	8372234	8373599	CD320	(+322)		chr17	74348891	74350675	PRPSAP1	(+447)		chr1	20987760	20988093	DDOST	(+73)
chr9	73033036	73036182	KLF9	(-5069)		chr11	118304966	118307245	KMT2A	(-1099)		chr17	79632240	79634575	CCDC137	(+14)		chr1	156895883	156896300	PEAR1	(+32580)
chr14	65228938	65231740	PLEKHG3	(+59185)		chr11	64035883	64039332	GPR137	(-14203)		chr17	34889865	34891782	MYO19	(-9)		chr10	13341968	13342256	PHYH	(-11)
chr12	113622517	113624114	RITA1	(-15)		chr7	91762830	91764710	CYP51A1	(+74)		chr7	100025480	100027819	ZCWPW1	(-348)		chr10	25351357	25351702	THNSL1	(+45943)
chr19	1267075	1269446	C19orf24	(-6765)		chr22	29875603	29877680	NEFH	(+423)		chr2	74425240	74426761	MTHFD2	(+312)		chr10	70748351	70748734	KIAA1279	(+56)
chr8	143330424	143332588	TSNARE1	(+153037)		chr17	48796227	48797607	LUC7L3	(+12)		chr17	43237944	43239581	HEXIM2	(+696)		chr10	99052027	99052353	ARHGAP19	(+223)
chr17	43971886	43974530	MAPT	(+1460)		chr6	20400945	20405078	E2F3	(+614)		chr2	15958259	15958947	MYCN	(-122083)		chr12	12972998	12973238	DDX47	(+6838)
chr3	193852222	193854154	HES1	(-746)		chr4	2963163	2965998	NOP14	(+531)		chr17	79894056	79896200	PYCR1	(-373)		chr12	56401041	56401247	IKZF4	(-299)
chr3	185654541	185656323	TRA2B	(+492)		chr10	81033505	81035474	PPIF	(-72744)		chr12	65217964	65220530	TBC1D30	(+895)		chr13	21900290	21900597	ZDHHC20	(+132979)
chr3	177075956	177078491	TBL1XR1	(-162958)		chr4	24472458	24475369	DHX15	(+112259)		chr1	245132692	245135108	EFCAB2	(+729)		chr16	58767543	58767827	GOT2	(+576)
chr3	150125846	150128953	TSC22D2	(+1278)		chr12	123752377	123755567	CDK2AP1	(+2715)		chr8	29204853	29208305	DUSP4	(+1606)		chr17	80199524	80199779	SLC16A3	(+8089)
chr15	41952222	41954358	MGA	(+680)		chr8	12050764	12052717	FAM86B1	(-112)		chr14	66973918	66976329	GPHN	(+999)		chr19	50316244	50316504	FUZ	(+153)
chrX	153625243	153627589	RPL10	(-155)		chr16	89626667	89628527	RPL13	(+478)		chr3	126852939	126855916	PLXNA1	(+146991)		chr2	73520758	73520994	EGR4	(-47)
chr3	126702676	126705943	PLXNA1	(-3127)		chr19	45594293	45596948	PPP1R37	(-599)		chr2	16517728	16518576	FAM49A	(+328950)		chr20	2632429	2632620	NOP56	(-266)
chr17	75523580	75525589	SEPT9	(+247093)		chr17	49336469	49338720	MBTD1	(-168)		chr2	75061127	75062708	HK2	(+810)		chr3	178866069	178866419	PIK3CA	(-67)
chr3	125634070	125636526	ALG1L	(+20584)		chr1	94311141	94313854	BCAR3	(+208)		chr17	80056795	80058901	FASN	(-1640)		chr3	193587223	193587721	HES1	(-266462)
chr5	96269957	96272305	LNPEP	(-37)		chr19	50178980	50181525	PRMT1	(-276)		chr5	137088632	137091121	HNRNPA0	(+162)		chr5	67629948	67630188	PIK3R1	(+118520)
chr3	140660086	140662025	SLC25A36	(+327)		chr16	2517059	2521344	NTN3	(-2298)		chr11	17372782	17375680	NCR3LG1	(+958)		chr5	133891788	133891949	JADE2	(+30071)
chr17	62971098	62972711	LRRC37A3	(-57002)		chr2	16089370	16090054	MYCN	(+9026)		chr2	178128024	178130382	NFE2L2	(+656)		chr5	149815701	149816014	RPS14	(+13452)
chr10	111985846	111987486	MXI1	(+19303)		chr14	20922570	20924022	OSGEP	(-32)		chr9	127623271	127625054	RPL35	(+77)		chr6	3826322	3826836	FAM50B	(-23041)
chr10	43474812	43477843	RET	(-96147)		chr17	79669205	79671822	ENSG00000262660	(+113)		chr2	16162687	16163357	MYCN	(+82336)		chr6	25279475	25279768	LRRC16A	(-34)
chr2	16012702	16013129	MYCN	(-67770)		chr10	104403918	104406026	TRIM8	(+719)		chr2	16364707	16365286	MYCN	(+284311)		chr6	26156484	26156753	HIST1H1E	(+60)
chr3	126074307	126075833	KLF15	(+1215)		chr12	62996043	62997997	MON2	(+136423)		chr2	16002355	16002935	MYCN	(-78041)		chr7	129465124	129465380	UBE2H	(+127537)
chr12	109535037	109536746	UNG	(+513)		chr16	30204262	30206328	SLX1A	(+57)		chr17	17494229	17495742	PEMT	(+28)		chr7	151453123	151453443	PRKAG2	(+120927)
chr11	65188699	65191110	FRMD8	(+35835)		chr1	149821942	149825539	HIST2H3A	(-440)		chr15	50646133	50648142	GABPB1	(+212)		chr1	17240971	17241164	CROCC	(-7377)
chr17	73974407	73976390	ACOX1	(+45)		chr15	72520895	72524241	PKM	(+1116)		chr11	62606381	62610255	WDR74	(+963)		chr10	74100187	74100424	DNAJB12	(+14601)
chr14	59950097	59951850	L3HYPDH	(+174)		chr17	48286656	48288618	COL1A1	(-8644)		chr13	44359502	44362507	ENOX1	(+39)		chr12	9800533	9800856	CLEC2D	(-21614)
chr8	70745291	70747617	SLCO5A1	(+845)		chr5	71402665	71405023	MAP1B	(+783)		chr8	12050741	12052710	FAM86B1	(-97)		chr12	89785133	89785376	DUSP6	(-38207)
chr1	154192294	154194497	UBAP2L	(+71)		chr17	40984810	40986173	PSME3	(+4)		chr1	185284953	185287177	IVNS1ABP	(+396)		chr17	26578718	26578964	TMEM97	(-67280)
chr17	61626981	61628622	DCAF7	(-59)		chr9	113017369	113019511	TXN	(+480)		chr2	16036099	16036766	MYCN	(-44253)		chr19	6590713	6591154	CD70	(+229)
chr17	39844642	39846422	EIF1	(+387)		chr13	44359373	44362265	ENOX1	(+225)		chr22	46480438	46484294	PPARA	(-64133)		chr20	25477687	25477935	NINL	(+88342)
chr14	24582765	24584844	DCAF11	(-184)		chr4	111116920	111120554	ELOVL6	(+1072)		chr11	69458216	69462365	CCND1	(+4436)		chr4	156313743	156314279	MAP9	(-15889)
chr2	220082680	220084286	ABCB6	(+229)		chr2	97778104	97779795	FAHD2B	(-18374)		chr1	107598555	107600727	PRMT6	(+340)		chr7	5436926	5437187	TNRC18	(+26120)
chr12	1701815	1703305	FBXL14	(+771)		chr6	21586988	21589295	SOX4	(-5830)		chr18	33708662	33710460	SLC39A6	(-280)		chr10	104615821	104616062	C10orf32	(+1962)
chr3	50328572	50330357	IFRD2	(+432)		chr16	1821537	1824021	MRPS34	(+377)		chr20	17948270	17950528	MGME1	(-157)		chr10	122220397	122220681	PPAPDC1A	(+4073)
chr18	33708608	33710343	SLC39A6	(-195)		chr5	180614398	180619316	TRIM7	(+15315)		chr9	34048258	34049752	UBAP2	(-106)		chr12	52541244	52541543	KRT80	(+44390)
chr7	44835494	44837599	PPIA	(+268)		chr11	112831766	112834675	NCAM1	(+1063)		chr2	130938480	130942118	SMPD4	(+24)		chr16	4359835	4360030	GLIS2	(-4829)
chr12	122234878	122237581	RHOF	(-4062)		chr21	47498770	47501109	COL6A2	(-18071)		chr11	2210641	2212937	TH	(-18754)		chr17	80821892	80822097	ZNF750	(-23541)
chr19	58897418	58899745	RPS5	(-74)		chr1	156644568	156648016	NES	(+897)		chr2	242823252	242824822	CXXC11	(+12156)		chr18	362031	362286	THOC1	(-94132)
chr5	179245390	179248107	SQSTM1	(-1010)		chr2	16212546	16213111	MYCN	(+132143)		chr16	29622540	29624994	SPN	(-50813)		chr19	58193244	58193513	ZNF551	(+32)
chr3	128398784	128400593	RPN1	(-29997)		chr3	14443432	14445651	SLC6A6	(+466)		chr17	79826643	79828708	ARHGDIA	(+1606)		chr4	4961091	4961583	CYTL1	(+59862)
chr17	38505911	38508388	GJD3	(+12917)		chr4	39528487	39530081	UGDH	(-46)		chr22	37594025	37596225	C1QTNF6	(-10796)		chr5	16894487	16894833	MYO10	(+41712)
chr19	49139233	49141615	DBP	(+271)		chr20	32254353	32256092	NECAB3	(+6991)		chr4	190228510	190230832	FRG1	(-632272)		chr5	114750249	114750534	CCDC112	(-117864)
chr16	31083983	31086212	ZNF646	(-645)		chr14	105281436	105283278	ZBTB42	(+15107)		chr22	22005489	22007692	SDF2L1	(+10041)		chr6	122931337	122931667	PKIB	(-42375)
chr16	87900980	87903004	SLC7A5	(+1102)		chr9	127623305	127624700	RPL35	(+237)		chr12	85304948	85307314	SLC6A15	(+524)		chr9	131790790	131790993	SH3GLB2	(-313)
chr2	74739590	74742098	TLX2	(-767)		chr8	28258405	28259802	ZNF395	(-15121)		chr8	24812571	24814556	NEFM	(+43039)		chrX	13665858	13666119	TCEANC	(-5318)
chr12	112450250	112452291	ERP29	(+151)		chr11	20408679	20410008	PRMT3	(+268)		chr1	183440121	183442287	SMG7	(-434)		chr1	17076903	17077307	NBPF1	(-137123)
chr10	104404279	104406462	TRIM8	(+1118)		chr5	179049996	179052109	HNRNPH1	(+617)		chr17	27916817	27919331	GIT1	(-1507)		chr1	19253018	19253448	ALDH4A1	(-23958)
chr15	72520929	72524300	PKM	(+1069)		chr6	108880920	108884251	FOXO3	(+517)		chr10	102756470	102759435	LZTS2	(-1280)		chr1	223888785	223889224	CAPN2	(-11029)
chr10	43902732	43904757	HNRNPF	(-11466)		chr19	51226958	51229209	CLEC11A	(+1498)		chr17	38255053	38257316	NR1D1	(+793)		chr10	5593694	5593869	CALML3	(+26858)
chr3	150802825	150805237	MED12L	(-645)		chr17	41400286	41401024	TMEM106A	(+36761)		chr4	52819	54803	ZNF595	(+601)		chr11	61891179	61891661	INCENP	(-25)
chr3	197281318	197283250	BDH1	(+574)		chr8	26369603	26372941	PNMA2	(+336)		chr1	120611098	120612913	NOTCH2	(+234)		chr12	9803415	9803595	CLEC2D	(-18804)
chr17	46047373	46049164	CDK5RAP3	(-138)		chr13	76054720	76056872	TBC1D4	(+454)		chr2	15836832	15837416	DDX1	(+105822)		chr22	38071000	38071346	LGALS1	(-442)
chr5	153895842	153899088	HAND1	(-39641)		chr18	31801866	31803844	NOL4	(+660)		chr9	66457157	66458661	SPATA31A7	(-948299)		chr1	46648911	46649250	TSPAN1	(+8322)
chr3	9974367	9976067	CRELD1	(-323)		chr6	73330730	73333174	KCNQ5	(+432)		chr17	62971138	62972807	LRRC37A3	(-57070)		chr10	99894321	99894676	R3HCC1L	(+71)
chr2	73459675	73462176	CCT7	(-440)		chr9	116171759	116173815	POLE3	(+165)		chr1	46597439	46599457	PIK3R3	(-134)		chr12	26471552	26471885	SSPN	(+123290)
chr17	73511281	73512592	CASKIN2	(-273)		chr3	128175052	128178660	DNAJB8	(+8955)		chr2	153573427	153575669	PRPF40A	(-53)		chr12	122277303	122277663	HPD	(+19282)
chr17	8150462	8153120	CTC1	(-429)		chr1	228644822	228647294	HIST3H2BB	(+250)		chr17	66031372	66032567	KPNA2	(-106)		chr15	44092678	44092924	SERINC4	(-382)
chr2	16385088	16385483	MYCN	(+304600)		chr6	13614470	13616070	NOL7	(-289)		chr2	16141886	16142483	MYCN	(+61499)		chr2	175643286	175643596	CHRNA1	(-14252)
chr6	20401041	20405108	E2F3	(+677)		chr11	44775022	44777528	TSPAN18	(-9701)		chr4	83293609	83295947	HNRNPD	(+331)		chr3	111697543	111698103	ABHD10	(-59)
chr4	2963819	2966176	NOP14	(+114)		chr19	50432097	50433554	IL4I1	(-30)		chr12	113622435	113624031	DDX54	(+51)		chr3	183872988	183873530	DVL3	(+83)
chr17	79231107	79232997	C17orf89	(+19013)		chr11	19733345	19736889	NAV2	(-26)		chr17	48225288	48227404	PPP1R9B	(+1531)		chr5	174220803	174220977	MSX2	(+69354)
chr16	3012480	3015115	KREMEN2	(-147)		chr2	132248272	132251115	MZT2A	(+301)		chr8	82192153	82194124	FABP5	(+541)		chr6	100016367	100016732	CCNC	(+299)
chr19	2782533	2784634	SGTA	(-215)		chr17	8024902	8029788	HES7	(+57)		chr17	75523939	75525568	SEPT9	(+247262)		chr7	229332	229759	FAM20C	(+36577)
chr6	90528230	90530547	MDN1	(+53)		chr2	242253852	242256135	SEPT2	(+479)		chr17	45771371	45773243	TBKBP1	(-323)		chr7	23374299	23374584	MALSU1	(+35623)
chr8	146125969	146127807	ZNF250	(-42)		chr11	10829094	10831293	EIF4G2	(-674)		chr20	42085784	42087460	SRSF6	(+54)		chr1	159750468	159750927	DUSP23	(-95)
chr5	175815006	175816565	NOP16	(-23)		chr17	76929576	76932746	TIMP2	(-9692)		chr19	58897426	58899681	RPS5	(-102)		chr11	45939358	45939792	PEX16	(-195)
chr16	88176249	88178330	BANP	(+173666)		chr22	42341701	42343634	CENPM	(+500)		chr2	15787715	15788470	DDX1	(+56791)		chr11	46385197	46385482	DGKZ	(+2195)
chr12	62995986	62997784	MON2	(+136288)		chr9	37119806	37121216	ZCCHC7	(-25)		chr5	138629048	138630711	MATR3	(+543)		chr11	57298167	57298482	TIMM10	(-87)
chr16	1821749	1824487	MRPS34	(+38)		chr12	49523665	49526104	TUBA1B	(+293)		chr2	38977702	38979115	SRSF7	(+227)		chr17	8339146	8339471	NDEL1	(+130)
chr2	16202977	16203345	MYCN	(+122475)		chr17	7738002	7741060	KDM6B	(-3691)		chr9	102581612	102585654	NR4A3	(-5376)		chr17	47988029	47988210	DLX4	(-58418)
chr16	22308280	22309789	POLR3E	(+305)		chr1	62901466	62903530	USP1	(+172)		chr17	59460448	59463116	TBX2	(-15475)		chr19	10119531	10119773	COL5A3	(+1495)
chr17	78009757	78011097	CCDC40	(-8)		chr3	38495795	38497500	ACVR2B	(+1306)		chr2	15922302	15922954	MYCN	(-158058)		chr2	37311211	37311569	HEATR5B	(+95)
chr21	44494373	44495985	CBS	(+876)		chr2	153573344	153575781	PRPF40A	(-68)		chr19	11591654	11594206	ELAVL3	(-1082)		chr2	47270619	47271203	TTC7A	(+102598)
chr12	3213639	3216909	TSPAN9	(+28731)		chr2	3652627	3654832	COLEC11	(+4234)		chr2	16467084	16467720	FAM49A	(+379700)		chr22	38138427	38138652	TRIOBP	(+45529)
chr17	79987633	79989243	RAC3	(-1062)		chr2	47403031	47404543	CALM2	(-47)		chr22	17639032	17640855	CECR5	(+223)		chr7	107607209	107607526	LAMB1	(+36332)
chr11	17373006	17375648	NCR3LG1	(+1054)		chr9	139219776	139221801	GPSM1	(-1143)		chr2	45168747	45171869	SIX3	(+1406)		chr8	9912065	9912549	MSRA	(+529)
chr17	80453375	80455302	FOXK2	(-23252)		chr17	59474792	59477321	TBX2	(-1200)		chr4	184825956	184828721	STOX2	(+830)		chr13	76056488	76056721	TBC1D4	(-355)
chr17	47269107	47270931	GNGT2	(+16743)		chr7	75987063	75989417	YWHAG	(+108)		chr1	145472472	145475107	LIX1L	(-3295)		chr17	29379314	29379694	NF1	(-42441)
chr2	16104090	16104444	MYCN	(+23581)		chr8	95906593	95909368	CCNE2	(+925)		chr12	131198228	131201603	STX2	(+123823)		chr17	43210144	43210622	ACBD4	(+416)
chr9	33523225	33524890	NOL6	(-50130)		chr20	304382	306122	SOX12	(-987)		chr22	46402142	46404513	WNT7B	(-30319)		chr20	18477718	18478052	RBBP9	(+2)
chr16	89626301	89628844	RPL13	(+454)		chr2	170570907	170574416	KLHL23	(-17694)		chr1	145208544	145210234	NOTCH2NL	(-15210)		chr20	32503485	32503778	RALY	(-77896)
chr8	29205155	29208223	DUSP4	(+1496)		chr17	80056758	80058197	FASN	(-1270)		chr22	21355103	21356958	THAP7	(+344)		chr9	86536302	86536548	KIF27	(-83)
chr8	9759651	9764128	MSRA	(-149888)		chr17	40463176	40465079	STAT5A	(+24563)		chr16	85684734	85686779	GINS2	(+36848)		chr12	56472778	56473265	ERBB3	(-623)
chr1	8937213	8939600	ENO1	(+342)		chr10	70715261	70717094	DDX21	(+294)		chr1	179712612	179714706	FAM163A	(+1361)		chr7	4784586	4784884	AP5Z1	(-30518)
chr9	37119597	37121314	ZCCHC7	(-80)		chr11	121592687	121594627	SORL1	(+270745)		chr1	45805037	45806783	MUTYH	(+150)		chr7	151396332	151396520	PRKAG2	(+177784)
chr8	126441147	126443200	TRIB1	(-389)		chr17	75523985	75525531	SEPT9	(+247266)		chr7	128470454	128473132	FLNC	(+1362)		chr21	34100134	34100453	SYNJ1	(+65)
chr11	69458228	69461015	CCND1	(+3767)		chr1	235667491	235669430	B3GALNT2	(-680)		chr1	155531375	155533660	ASH1L	(-195)		chr4	113206883	113207157	TIFA	(+39)
chr9	127623119	127625283	RPL35	(+39)		chr1	231296953	231299486	TRIM67	(-496)		chr22	31742225	31744149	PATZ1	(-969)		chr5	175788718	175789075	KIAA1191	(+74)
chr15	75931370	75933203	SNX33	(-7960)		chr17	40331945	40333872	KCNH4	(+387)		chr17	45866584	45867999	OSBPL7	(+31844)		chr12	54019874	54020418	ATF7	(+45)
chr5	102594114	102595854	C5orf30	(+581)		chr16	2317316	2319189	RNPS1	(-649)		chr5	179049442	179051823	HNRNPH1	(+1037)		chr21	43460555	43460985	ZBTB21	(-30304)
chr14	23524250	23526553	CDH24	(+1345)		chr17	17693287	17696139	SREBF1	(+45588)		chr17	73257157	73258633	GGA3	(-10)		chr17	33914250	33914594	AP2B1	(+81)
chr9	80911147	80912979	PSAT1	(+4)		chr17	60704020	60707236	MRC2	(+866)		chr7	5609024	5610792	FSCN1	(-22546)		chr6	143382049	143382328	AIG1	(+176)
chr9	34636340	34638128	SIGMAR1	(+534)		chr19	56151013	56153195	ZNF580	(-1314)		chr3	48700209	48701774	CELSR3	(-644)		chr9	36166397	36166768	CCIN	(-2806)
chr16	29180661	29183313	LAT	(+185840)		chr12	113622414	113624146	DDX54	(+4)		chr2	15874574	15875292	DDX1	(+143631)		chr9	131464691	131465080	PKN3	(+84)
chr17	77784778	77786474	CBX8	(-14711)		chr17	81008640	81010331	B3GNTL1	(+200)		chr19	18527098	18530061	SSBP4	(-1585)		chr1	201499987	201500194	CSRP1	(-21507)
chr19	47613858	47617125	ZC3H4	(+1517)		chr3	9973993	9975782	CRELD1	(-652)		chr1	165796728	165798574	UCK2	(+883)		chr14	77924833	77925102	AHSA1	(+595)
chr7	2393209	2394505	EIF3B	(-644)		chr2	172289574	172291455	METTL8	(+81)		chr1	235291153	235292842	TOMM20	(+253)		chr17	28443725	28444052	NSRP1	(+90)
chr10	104473285	104475539	SFXN2	(+115)		chr19	5790384	5791516	DUS3L	(+299)		chr1	155657371	155659812	DAP3	(-257)		chr17	79447252	79447435	ACTG1	(+32463)
chr10	131907921	131910035	GLRX3	(-25685)		chr5	102594071	102595888	C5orf30	(+577)		chr2	15928544	15929165	MYCN	(-151831)		chr19	869523	869828	CFD	(+10223)
chr20	62586754	62589135	UCKL1	(-177)		chr19	50379317	50381654	TBC1D17	(-196)		chr13	76054781	76056914	TBC1D4	(+402)		chr4	2097619	2097975	NAT8L	(+36558)
chr17	46100719	46103557	COPZ2	(+13001)		chr10	103589708	103591586	MGEA5	(-12472)		chr17	78009738	78011139	CCDC40	(+4)		chr1	2166003	2166224	SKI	(+5980)
chr2	16011822	16012259	MYCN	(-68645)		chr11	2213977	2216484	TH	(-22196)		chr5	154236197	154238290	CNOT8	(-568)		chr1	50888797	50889329	DMRTA2	(+109)
chr3	160166953	160168448	TRIM59	(-84)		chr7	2142830	2145510	MAD1L1	(+128708)		chr7	100199785	100202661	PCOLCE	(+1423)		chr1	222662872	222663203	HHIPL2	(+58407)
chr16	85684774	85686775	GINS2	(+36830)		chr7	100485930	100488836	UFSP1	(-44)		chr16	11944522	11946346	RSL1D1	(+8)		chr10	32229814	32230110	ARHGAP12	(-12227)
chr2	68545329	68547732	CNRIP1	(+607)		chr17	57183333	57184915	TRIM37	(-42)		chr1	112281070	112283594	FAM212B	(-286)		chr11	66651190	66651370	LRFN4	(+26307)
chr2	38977707	38979192	SRSF7	(+186)		chr21	38629542	38631159	DSCR3	(+9482)		chr7	1512494	1514815	MICALL2	(-14517)		chr12	95576673	95576951	FGD6	(+34428)
chr1	62901645	62903319	USP1	(+156)		chr21	47294679	47297213	COL6A1	(-105705)		chr1	249151811	249153857	ZNF692	(+225)		chr16	15111121	15111316	NTAN1	(+38702)
chr12	57479726	57482633	NAB2	(-1497)		chr2	9769980	9771698	YWHAQ	(-94)		chr22	21983374	21984840	YDJC	(+246)		chr17	27503693	27503960	MYO18A	(+3603)
chr3	186500611	186502425	EIF4A2	(+182)		chr17	71305689	71308669	CDC42EP4	(+1135)		chr1	156389811	156391842	C1orf61	(+8357)		chr17	81103625	81103932	METRNL	(+66212)
chr18	23806060	23808066	TAF4B	(+1163)		chr1	65612477	65615119	AK4	(+285)		chr17	77784744	77787057	CBX8	(-14986)		chr3	197807521	197807893	LMLN	(+120614)
chr1	183385601	183387923	NMNAT2	(+975)		chr7	2393076	2394626	EIF3B	(-650)		chr2	16064361	16064889	MYCN	(-16061)		chr5	93013109	93013339	POU5F2	(+64119)
chr14	77384390	77387432	ANGEL1	(-106628)		chr21	44494321	44496013	CBS	(+888)		chr9	137256970	137260233	RXRA	(+40176)		chr7	41926545	41926728	INHBA	(-183931)
chr3	50374098	50375685	RASSF1	(+3380)		chr6	40553326	40556681	LRFN2	(+200)		chr1	161423826	161424821	FCGR2A	(-50896)		chr8	97274531	97274716	PTDSS1	(+681)
chr17	57696238	57697925	CLTC	(-137)		chr17	65014033	65017783	CACNG1	(-24798)		chr9	95087225	95088614	CENPP	(+154)		chr9	136371776	136372091	TMEM8C	(+18134)
chr17	79067103	79069632	BAIAP2	(+59406)		chr19	47363021	47364228	AP2S1	(-9376)		chr11	61582451	61584953	FADS1	(+932)		chrX	64910115	64910629	MSN	(+22835)
chr17	73257076	73258623	GGA3	(+35)		chr2	60776246	60778924	BCL11A	(+3048)		chr1	213030743	213032665	FLVCR1	(+107)		chrX	153714328	153714604	UBL4A	(+543)
chr17	59488511	59490549	C17orf82	(+418)		chr16	31469282	31471585	ARMC5	(+117)		chr1	93297333	93298581	RPL5	(+375)		chr13	109568090	109568347	MYO16	(+319719)
chr3	128188897	128190855	DNAJB8	(-4065)		chr10	131908033	131910127	GLRX3	(-25583)		chr17	73780340	73782012	UNK	(+324)		chr17	77397280	77397472	RBFOX3	(+81187)
chr20	3747497	3749665	C20orf27	(-206)		chr17	42401092	42404101	SLC25A39	(-414)		chr2	220082688	220084348	ABCB6	(+194)		chrX	9295449	9295804	TBL1X	(-137421)
chrX	38662555	38665377	MID1IP1	(+980)		chr11	8253611	8256732	LMO1	(+30233)		chr11	118305025	118307181	KMT2A	(-1102)		chr1	26126724	26126942	SEPN1	(+166)
chr3	49058009	49060507	NDUFAF3	(+814)		chr5	126112136	126114708	LMNB1	(+582)		chr11	75917728	75921492	WNT11	(-2034)		chr1	33004942	33005259	ZBTB8A	(+73)
chr17	73267424	73269750	MIF4GD	(-1351)		chr22	29662916	29665479	EWSR1	(-107)		chr1	155579223	155580669	MSTO1	(-70)		chr1	151512823	151513182	TUFT1	(+222)
chr17	57183398	57185003	TRIM37	(-119)		chr4	102267537	102269998	PPP3CA	(-131)		chr2	27579039	27580814	GTF3C2	(-568)		chr1	154378571	154378846	IL6R	(+1040)
chr2	14772681	14775963	NBAS	(+927132)		chr12	57479651	57482660	NAB2	(-1521)		chr2	74739753	74742172	TLX2	(-648)		chr11	47279031	47279290	NR1H3	(-369)
chr17	899240	901147	TIMM22	(-163)		chr9	34636626	34638119	SIGMAR1	(+395)		chr7	92461601	92463733	CDK6	(+564)		chr12	42719658	42719948	ZCRB1	(+104)
chr20	25603212	25605502	NANP	(+454)		chrX	153625379	153627901	RPL10	(+69)		chr2	16511980	16512616	FAM49A	(+334804)		chr15	83182855	83183181	RPS17L	(+26297)
chrX	153990685	153992336	DKC1	(+480)		chr17	56326423	56328155	LPO	(+11502)		chr1	43146646	43148474	YBX1	(-538)		chr15	99645055	99645358	SYNM	(-79)
chr12	58165303	58166952	METTL21B	(-255)		chr15	74515191	74518572	CCDC33	(-11748)		chr1	101360106	101362481	EXTL2	(+260)		chr16	87491462	87491663	ZCCHC14	(+34088)
chr5	131628845	131630775	SLC22A4	(-326)		chr21	40684957	40686794	BRWD1	(-131)		chr14	73392043	73394413	DCAF4	(+188)		chr17	43250204	43250425	HEXIM2	(+12248)
chr2	178128044	178130328	NFE2L2	(+673)		chr15	89163780	89166017	AEN	(+372)		chr11	1974829	1978280	MRPL23	(+8047)		chr17	79454869	79455126	ACTG1	(+24809)
chr5	131593387	131595651	PDLIM4	(+1155)		chr14	104602825	104604834	KIF26A	(-1230)		chr15	72521100	72524346	PKM	(+961)		chr18	1508842	1509110	ADCYAP1	(+603866)
chr20	5099422	5101071	TMEM230	(-6514)		chr16	67196580	67198370	HSF4	(+187)		chr2	15857373	15858010	DDX1	(+126390)		chr19	11200111	11200279	LDLR	(+157)
chr16	1660129	1662325	IFT140	(+884)		chr2	70140733	70142933	MXD1	(-370)		chr7	2393065	2394598	EIF3B	(-669)		chr19	38806536	38806925	YIF1B	(-128)
chr9	130211925	130215087	RPL12	(+178)		chr9	130212556	130215249	LRSAM1	(+111)		chr5	102594124	102595741	C5orf30	(+530)		chr2	136288506	136288748	ZRANB3	(+179)
chr3	195807120	195809356	TFRC	(+822)		chr17	75868824	75870470	TNRC6C	(-131490)		chr8	12292964	12294944	FAM86B2	(-102)		chr2	236071346	236071574	SH3BP4	(+184131)
chr4	26320371	26322729	RBPJ	(+218)		chr1	206135052	206138920	FAM72A	(-1471)		chr11	57281172	57283694	SLC43A1	(+826)		chr20	10654927	10655103	JAG1	(-321)
chr9	35656867	35659273	CCDC107	(-241)		chr1	68150526	68152695	GADD45A	(+867)		chr7	136553140	136556068	CHRM2	(+1188)		chr20	32803971	32804213	ASIP	(+21717)
chr7	140772192	140774936	TMEM178B	(-468)		chr9	6680691	6682241	GLDC	(-35816)		chr3	31573261	31574862	STT3B	(-220)		chr20	61863711	61864196	BIRC7	(-3281)
chr5	180648459	180651185	TRIM41	(-468)		chr4	52708283	52711484	DCUN1D4	(+655)		chr5	139088376	139090930	CXXC5	(+61776)		chr3	138153200	138153684	ESYT3	(-13)
chr19	1169302	1171434	SBNO2	(+3914)		chr8	103666693	103669366	KLF10	(+100)		chr17	61627026	61628601	DCAF7	(-47)		chr3	168864096	168864405	MECOM	(-158)
chr13	41634034	41636233	WBP4	(-276)		chr2	178127903	178130407	NFE2L2	(+704)		chr2	15941072	15941620	MYCN	(-139340)		chr3	195351632	195352172	APOD	(-40826)
chr22	29663112	29665427	EWSR1	(-35)		chr15	85523437	85525270	PDE8A	(+683)		chr20	44518665	44520494	CTSA	(-103)		chr5	32585909	32586187	SUB1	(+443)
chr19	3983835	3985783	EEF2	(+658)		chr19	41195783	41198315	NUMBL	(-493)		chr10	104403998	104406238	TRIM8	(+865)		chr5	44808874	44809274	MRPS30	(+47)
chr1	155531498	155533575	ASH1L	(-214)		chr3	52007597	52010482	ABHD14A-ACY1	(-36)		chr12	54673154	54675439	HNRNPA1	(-242)		chr5	49963336	49963661	PARP8	(+727)
chr19	45594259	45596483	PPP1R37	(-849)		chr14	90848780	90850693	CALM1	(-13590)		chr17	61518825	61520887	CYB561	(+3689)		chr5	134544601	134544963	PITX1	(-174794)
chr17	79450088	79452391	ACTG1	(+28567)		chr12	58165274	58166945	METTL21B	(-273)		chr14	51560017	51562900	TRIM9	(+1320)		chr5	148290323	148290599	ADRB2	(+84305)
chr2	16105832	16106138	MYCN	(+25299)		chr13	113862229	113863840	PCID2	(-52)		chr17	79649472	79651186	ARL16	(+625)		chr6	10383714	10384108	TFAP2A	(+31559)
chr14	20922525	20924364	APEX1	(+91)		chr21	32929770	32932551	TIAM1	(+129)		chr2	206549447	206551638	NRP2	(+3319)		chr7	6882155	6882553	CCZ1B	(-15953)
chr4	5890370	5894193	CRMP1	(+2503)		chr2	16374380	16375057	MYCN	(+294033)		chr8	54792089	54795433	RGS20	(+29393)		chr7	129465604	129465807	UBE2H	(+127083)
chr7	112031163	112032862	IFRD1	(-58470)		chr20	9047761	9050377	PLCB4	(-239378)		chr1	156828088	156831469	NTRK1	(-907)		chr8	95003678	95004021	PDP1	(+74675)
chr12	6960127	6962031	CDCA3	(+151)		chr6	108878168	108880830	FOXO3	(-2570)		chr2	16188024	16188670	MYCN	(+107661)		chr8	95907450	95907634	CCNE2	(+1364)
chr1	109642465	109644080	TMEM167B	(+10848)		chr2	73459889	73462188	CCT7	(-327)		chr2	70313190	70314644	PCBP1	(-668)		chr8	103769008	103769229	KLF10	(-100989)
chr17	73851320	73852763	WBP2	(+546)		chr1	165796689	165798616	UCK2	(+885)		chr17	55162702	55164027	AKAP1	(+814)		chr9	94558056	94558463	ROR2	(+154184)
chr2	47403060	47404426	CALM2	(-3)		chr19	47613772	47617127	ZC3H4	(+1559)		chr9	116171739	116173673	POLE3	(+246)		chr9	131266859	131267348	GLE1	(+125)
chr16	30709187	30710878	SRCAP	(-429)		chr2	17024428	17024969	FAM49A	(-177597)		chr12	58165213	58166945	METTL21B	(-304)		chr19	10380187	10380375	ICAM1	(-1230)
chr5	138288414	138291512	LRRTM2	(-78984)		chr16	30885645	30887694	BCL7C	(+19611)		chr21	44494180	44495983	CBS	(+973)		chr2	191514065	191514318	NAB1	(+233)
chr7	2142761	2145522	MAD1L1	(+128736)		chr10	90639604	90640923	STAMBPL1	(+773)		chr17	76209527	76210997	BIRC5	(-5)		chr21	39649351	39649622	KCNJ15	(+20824)
chr16	2173512	2175942	PKD1	(+11172)		chr13	31191044	31192699	USPL1	(-48)		chr6	21587021	21589809	SOX4	(-5557)		chr21	46707746	46708038	POFUT2	(-79)
chr17	27053378	27056160	NEK8	(-1029)		chr3	122785175	122786698	PDIA5	(+20)		chr9	104248092	104249659	TMEM246	(+46854)		chr1	45205262	45205495	KIF2C	(-113)
chr17	46969142	46971078	ATP5G1	(-69)		chr9	80910998	80913027	PSAT1	(-46)		chr17	58468450	58470691	USP32	(-76)		chr1	228532486	228532773	TRIM11	(+61911)
chr11	63823523	63827233	FLRT1	(-45282)		chr11	34378270	34380977	ABTB2	(-69)		chr11	121592723	121594345	SORL1	(+270622)		chr1	235003123	235003395	IRF2BP2	(-257988)
chr3	126422434	126424436	CHCHD6	(+372)		chr2	208488955	208491409	METTL21A	(-209)		chr2	16168529	16169088	MYCN	(+88123)		chr10	12391210	12391670	CAMK1D	(-41)
chr15	68522109	68524419	CLN6	(-1184)		chr12	112450219	112452290	ERP29	(+135)		chr17	79818504	79819871	P4HB	(-618)		chr10	105128342	105128587	TAF5	(+741)
chr3	136579947	136581954	NCK1	(-99)		chr17	40827283	40830843	PLEKHH3	(-94)		chr1	8937235	8939289	ENO1	(+487)		chr10	112411283	112411629	RBM20	(+7301)
chr22	46517599	46519783	PPARA	(-27808)		chr2	2850029	2854095	MYT1L	(-517174)		chr22	19158260	19160195	SLC25A1	(+7115)		chr11	118187362	118187617	CD3E	(+12230)
chr12	125027616	125029671	NCOR2	(-48846)		chr3	115502621	115504479	GAP43	(+161193)		chr3	38495842	38497418	ACVR2B	(+1288)		chr11	118230232	118230401	UBE4A	(-42)
chr17	79519430	79521685	C17orf70	(-1155)		chr4	78977171	78980576	FRAS1	(+150)		chr19	50178842	50181520	PRMT1	(-348)		chr12	33049758	33050104	PKP2	(-241)
chr17	75868651	75870348	TNRC6C	(-131637)		chr4	26320395	26322682	RBPJ	(+207)		chr12	62996032	62997997	MON2	(+136418)		chr12	125478095	125478258	BRI3BP	(-69)
chr12	39298281	39300891	CPNE8	(-153)		chr14	64969718	64972294	ZBTB1	(-286)		chr2	16147239	16147817	MYCN	(+66842)		chr14	93418339	93418595	CHGA	(+29042)
chr1	185284783	185287093	IVNS1ABP	(+523)		chr20	62087562	62089837	KCNQ2	(+15291)		chr5	137910461	137912109	HSPA9	(-152)		chr15	85201558	85201723	NMB	(+153)
chr17	41149995	41151341	RPL27	(+174)		chr17	42147333	42148700	G6PC3	(-86)		chr3	9974024	9976188	CRELD1	(-434)		chr17	8129935	8130205	AURKB	(-16154)
chr17	48943462	48945447	TOB1	(-749)		chr17	79924708	79926529	NOTUM	(-6450)		chr17	76878705	76880799	ENSG00000178404	(+19531)		chr18	9615005	9615313	PPP4R1	(-603)
chr6	153303117	153305223	FBXO5	(-17)		chr17	75876532	75879678	TNRC6C	(-123032)		chr2	70140861	70143002	MXD1	(-271)		chr19	50167782	50168088	BCL2L12	(-888)
chr8	97273051	97275415	PTDSS1	(+290)		chr15	75931649	75933177	SNX33	(-7834)		chrX	40033219	40036013	BCOR	(-77960)		chr2	231577391	231577941	CAB39	(+106)
chr12	6832828	6834392	COPS7A	(+703)		chr1	143912742	143916267	FAM72D	(-1362)		chr12	109535055	109536802	UNG	(+550)		chr2	234873326	234873601	TRPM8	(+47421)
chr19	17970276	17971431	RPL18A	(+169)		chr17	48225278	48227942	PPP1R9B	(+1267)		chr22	46517781	46519695	PPARA	(-27761)		chr20	39631866	39632297	TOP1	(-25376)
chr3	140949282	140950600	ACPL2	(-729)		chr14	73392514	73394508	DCAF4	(+471)		chr2	16145619	16146198	MYCN	(+65223)		chr3	119889132	119889374	GSK3B	(-76740)
chr21	44298647	44299937	WDR4	(+373)		chr4	4407708	4410317	ENSG00000168824	(+59146)		chr2	15858215	15858881	DDX1	(+127246)		chr4	141173785	141174164	MAML3	(-98637)
chr9	135988974	135991712	RALGDS	(+6220)		chr12	115121562	115124005	TBX3	(-1389)		chr14	104602782	104604814	KIF26A	(-1262)		chr5	14178737	14179023	TRIO	(+35069)
chr3	156877424	156878959	CCNL1	(-190)		chr17	74348849	74350684	PRPSAP1	(+463)		chr12	39298105	39300775	CPNE8	(-7)		chr5	92957139	92957365	NR2F1	(+38209)
chr22	24236041	24238168	MIF	(+914)		chr16	58548369	58549974	SETD6	(-220)		chr17	57230942	57233425	SKA2	(+446)		chr5	158768929	158769148	IL12B	(-11144)
chr17	2830923	2834052	RAP1GAP2	(+132756)		chr10	60935417	60937778	PHYHIPL	(+248)		chr10	111985851	111987541	MXI1	(+19333)		chr7	26589222	26589572	SNX10	(+257854)
chr17	1302314	1304024	YWHAE	(+503)		chr12	53399721	53401178	EIF4B	(+508)		chr17	66242986	66244675	AMZ2	(+116)		chr9	84353032	84353373	TLE1	(-48983)
chr3	39424625	39426179	SLC25A38	(+563)		chr17	1531319	1532961	SLC43A2	(-10)		chr1	201617932	201620122	NAV1	(+1650)		chrX	11775901	11776202	MSL3	(-226)
chr17	57969887	57971254	RPS6KB1	(+46)		chr16	30709137	30710879	SRCAP	(-454)		chr3	49058001	49060625	NDUFAF3	(+869)		chr1	209981475	209981755	IRF6	(-2226)
chr19	1860282	1862822	KLF16	(+2015)		chr17	62971199	62972624	LRRC37A3	(-57009)		chr13	31190982	31192553	HMGB1	(-34)		chr2	12458617	12458850	TRIB2	(-398281)
chr11	61060996	61063384	VWCE	(+706)		chr15	69110467	69114036	ANP32A	(+982)		chr7	39988538	39990395	CDK13	(-169)		chr2	113569669	113569956	IL1B	(+24667)
chr19	5079257	5081446	KDM4B	(+111220)		chr11	63932254	63934440	MACROD1	(+186)		chr7	45150529	45152090	TBRG4	(+3)		chr2	241373432	241373610	GPC1	(-1567)
chr11	65263560	65266731	SCYL1	(-27402)		chr4	140097095	140100003	ELF2	(-177)		chr17	74553429	74554902	PRCD	(+17994)		chr5	178214187	178214431	ZNF354A	(-56606)
chr7	128470556	128473505	FLNC	(+1600)		chr2	16105296	16105913	MYCN	(+24919)		chr17	73974419	73976359	ACOX1	(+55)		chr7	2797968	2798158	AMZ1	(+78907)
chr12	43944299	43946364	ADAMTS20	(+392)		chr2	16177145	16177803	MYCN	(+96788)		chr19	5790516	5791416	DUS3L	(+283)		chr7	128471508	128471715	FLNC	(+1181)
chr3	31573001	31574556	STT3B	(-503)		chr16	29818564	29819799	MAZ	(+1265)		chr13	114522461	114525045	GAS6	(+43287)		chr8	22930044	22930422	TNFRSF10B	(-3541)
chr3	51974941	51976855	RRP9	(+59)		chr12	104322593	104325252	HSP90B1	(-189)		chr17	54990622	54992381	TRIM25	(-103)		chr8	49414217	49414563	EFCAB1	(+233401)
chr11	10829145	10831301	EIF4G2	(-703)		chr7	79081210	79084010	MAGI2	(+280)		chr12	49453924	49455147	KMT2D	(-5429)		chr9	135485162	135485598	BARHL1	(+27808)
chr9	137257546	137260682	RXRA	(+40688)		chr9	87282534	87285853	NTRK2	(+728)		chr7	100302814	100304858	POP7	(+160)		chrX	134971209	134971403	MMGT1	(+84916)
chr20	42085758	42087191	SRSF6	(-93)		chr14	35342309	35344121	BAZ1A	(+1638)		chr8	70745272	70747518	SLCO5A1	(+904)		chr1	3692543	3692761	SMIM1	(+3300)
chr9	95055457	95056991	IARS	(-242)		chr8	145558208	145560144	SCRT1	(+767)		chr17	79885546	79887263	MAFG	(-815)		chr1	168348204	168348620	TBX19	(+98134)
chr12	7022768	7025013	ENO2	(-480)		chr17	2614012	2616133	CLUH	(+241)		chr1	182359307	182361749	GLUL	(+813)		chr1	201885795	201886119	SHISA4	(+28121)
chr20	62722948	62724729	OPRL1	(+7470)		chr19	5719538	5721171	LONP1	(-54)		chr1	161695533	161697606	FCRLB	(+5217)		chr10	29910174	29910481	SVIL	(+114402)
chr11	35439826	35442349	SLC1A2	(-292)		chr18	72162822	72164451	CNDP2	(+194)		chr2	16356595	16357053	MYCN	(+276138)		chr12	71055609	71055804	PTPRB	(-24487)
chr7	100025536	100027820	ZCWPW1	(-376)		chr6	153303206	153305479	FBXO5	(-190)		chr1	46015773	46017122	AKR1A1	(+233)		chr12	108954636	108954990	SART3	(+352)
chr17	43024044	43025698	KIF18B	(+208)		chrX	40011581	40015958	BCOR	(-57114)		chr2	47403039	47404483	CALM2	(-21)		chr15	85053511	85053902	ZSCAN2	(-90529)
chr19	18527058	18530065	SSBP4	(-1603)		chr18	33708659	33710466	SLC39A6	(-282)		chr17	77179312	77180917	ENGASE	(+109088)		chr17	8066015	8066313	ENSG00000263620	(+129)
chr2	27592538	27594443	SNX17	(+102)		chr9	88896480	88898209	ISCA1	(+99)		chr2	16013522	16014100	MYCN	(-66875)		chr17	60856387	60856650	MARCH10	(+29176)
chr2	16108843	16109129	MYCN	(+28300)		chr6	166795221	166797965	MPC1	(-107)		chr11	10829166	10831303	EIF4G2	(-715)		chr18	61637529	61637991	SERPINB8	(+601)
chr14	50086866	50088709	MGAT2	(+299)		chr11	62368430	62370776	MTA2	(-291)		chr17	43024067	43025815	KIF18B	(+138)		chr2	64068609	64069007	UGP2	(-36)
chr19	41256032	41258283	SNRPA	(+394)		chr17	79518386	79521397	C17orf70	(-489)		chr5	73935444	73938145	ENC1	(+454)		chr20	17661840	17662123	RRBP1	(+946)
chr19	36704914	36706880	ZNF565	(+86)		chr19	49121941	49123160	SPHK2	(+3)		chr20	35201357	35204114	TGIF2-C20orf24	(-220)		chr20	33865492	33866011	EIF6	(+7036)
chr17	73148574	73150305	HN1	(+1330)		chr19	58897404	58898903	RPS5	(-502)		chr1	153939359	153941312	CREB3L4	(-43)		chr22	35653391	35654000	HMGXB4	(+205)
chr9	88896482	88898356	ISCA1	(+25)		chr3	186647741	186650457	ST6GAL1	(+825)		chr1	155056613	155059164	EFNA3	(+6541)		chr3	44518879	44519248	ZNF445	(+98)
chr9	37464704	37466951	ZBTB5	(-432)		chr17	35305578	35307207	AATF	(+218)		chr2	16238921	16239472	MYCN	(+158511)		chr3	45079137	45079493	CLEC3B	(+11640)
chr7	5609183	5610635	FSCN1	(-22545)		chr9	35657053	35659127	CCDC107	(-221)		chr22	42016192	42018011	DESI1	(-2)		chr5	9150164	9150442	SEMA5A	(+395884)
chr1	235291191	235292900	TOMM20	(+205)		chr1	155163124	155164903	MUC1	(-1308)		chr17	40074102	40076133	ACLY	(+122)		chr5	171529976	171530469	STK10	(+85167)
chr19	4791057	4792783	FEM1A	(+192)		chr4	62065646	62069216	LPHN3	(-429)		chr1	161431019	161432236	FCGR2A	(-43592)		chr7	101737	102295	FAM20C	(-90953)
chr22	19158243	19160219	SLC25A1	(+7112)		chr3	50374196	50375757	RASSF1	(+3295)		chr14	105281438	105283285	ZBTB42	(+15112)		chr7	34182974	34183275	BMPER	(+238602)
chr3	115502483	115504890	GAP43	(+161330)		chr16	88877213	88878868	APRT	(+311)		chr14	104623601	104626474	KIF26A	(+19978)		chr7	100512824	100513052	ACHE	(-19397)
chr9	100394575	100396670	TSTD2	(+234)		chr1	183440015	183442282	SMG7	(-489)		chr9	33523365	33525053	NOL6	(-50281)		chr8	18924962	18925421	PSD3	(-53996)
chr12	120637662	120639871	RPLP0	(+135)		chr3	194407546	194409173	LSG1	(-15154)		chr17	47269105	47270839	GNGT2	(+16790)		chr9	86237802	86238482	IDNK	(+59)
chr4	24584922	24586415	DHX15	(+504)		chr17	65372546	65375670	PITPNC1	(-163)		chr2	16499337	16499887	FAM49A	(+347490)		chr1	242011226	242011594	EXO1	(-72)
chr4	24472718	24475186	DHX15	(+112221)		chr11	1974975	1978330	MRPL23	(+8145)		chr2	208490094	208491734	METTL21A	(-941)		chr10	101666247	101666593	DNMBP	(+103256)
chr22	21355350	21357448	THAP7	(-24)		chr11	62622664	62624295	SLC3A2	(-103)		chr7	100486334	100488397	UFSP1	(-27)		chr12	69139806	69140195	SLC35E3	(+115)
chr1	110161581	110163965	AMPD2	(-503)		chr7	219994	222345	FAM20C	(+28201)		chr17	76252765	76255553	TMEM235	(+26175)		chr13	24734797	24735021	C1QTNF9	(-146395)
chr17	79477709	79479581	ACTG1	(+1162)		chr6	84562540	84564167	RIPPLY2	(+369)		chr1	52520679	52522568	BTF3L4	(-173)		chr15	64648316	64648675	CSNK1G1	(-110)
chr2	16178725	16179048	MYCN	(+98201)		chr22	16192215	16193616	OR11H1	(+256889)		chr5	178862893	178865733	ADAMTS2	(-91882)		chr15	66585834	66586101	DIS3L	(+83)
chr2	16362280	16362689	MYCN	(+281799)		chr17	80415820	80417687	NARF	(+272)		chr10	77159359	77163734	ZNF503	(+117)		chr15	68851993	68852264	CORO2B	(-19444)
chr17	5322240	5324007	NUP88	(+356)		chr17	899522	900818	TIMM22	(-187)		chr5	153854763	153859150	HAND1	(+867)		chr2	64870436	64870742	SERTAD2	(+10458)
chr19	5679501	5681843	C19orf70	(+235)		chr2	676047	677870	TMEM18	(+480)		chr2	16466214	16466811	FAM49A	(+380589)		chr4	7035495	7035748	CCDC96	(+9106)
chr12	3313314	3315698	TSPAN9	(+127963)		chr2	174219022	174221115	CDCA7	(+480)		chr1	78147897	78149568	ZZZ3	(-390)		chr4	8160496	8160770	ABLIM2	(-197)
chr12	3390270	3391986	TSPAN9	(+204585)		chr12	64797781	64799728	XPOT	(+625)		chr17	57183427	57184924	TRIM37	(-94)		chr7	77166184	77166423	PTPN12	(-288)
chr15	74515155	74518321	CCDC33	(-11892)		chr13	110433893	110436985	IRS2	(+3476)		chr1	78443772	78446034	FUBP1	(-133)		chr8	66556640	66557030	MTFR1	(-139)
chr1	173836334	173838086	ZBTB37	(-884)		chr2	240322598	240324019	HDAC4	(-666)		chr9	3525545	3527490	RFX3	(-535)		chr9	97316766	97317151	FBP2	(+39116)
chr11	67571744	67573806	ALDH3B2	(-130673)		chr16	88793182	88794910	CTU2	(+21175)		chr2	68545468	68547720	CNRIP1	(+544)		chr1	120191003	120191245	ZNF697	(-728)
chr5	151150002	151151741	G3BP1	(-599)		chr3	160472301	160475430	PPM1L	(-130)		chr19	5690013	5692518	RPL36	(+10073)		chr1	231175735	231176035	ARV1	(+61090)
chr17	77863057	77864681	CBX4	(-50641)		chr8	9759611	9763359	MSRA	(-150293)		chr14	35342335	35344073	BAZ1A	(+1649)		chr10	11940452	11941081	PROSER2	(+75370)
chr5	179050000	179051815	HNRNPH1	(+762)		chr19	5689944	5692323	RPL36	(+9941)		chr20	34541397	34543073	SCAND1	(+5159)		chr10	91174335	91174761	IFIT5	(+205)
chr12	115121112	115123981	TBX3	(-1152)		chr3	15900437	15902531	ANKRD28	(-206)		chr1	151253525	151255857	ZNF687	(-97)		chr11	73018470	73018630	ARHGEF17	(-784)
chr16	2202807	2205789	TRAF7	(-1468)		chr17	78009742	78011167	CCDC40	(+20)		chr17	80453390	80455308	FOXK2	(-23242)		chr13	97910034	97910471	MBNL2	(+35644)
chr19	4276895	4280596	SHD	(+148)		chr3	49058000	49060408	NDUFAF3	(+760)		chr11	125980959	125984017	CDON	(-49301)		chr17	78735162	78735568	RPTOR	(+216297)
chr9	137028951	137031327	WDR5	(+28929)		chr2	16373494	16374098	MYCN	(+293110)		chr3	143689617	143692351	C3orf58	(+344)		chr2	20423714	20423973	SDC1	(+1350)
chr3	99535820	99537312	CMSS1	(-112)		chr14	77384545	77387733	ANGEL1	(-106856)		chr2	27592644	27594420	SNX17	(+143)		chr2	47304100	47304547	C2orf61	(+78193)
chr12	7079069	7080657	PHB2	(+125)		chr1	8937169	8939706	ENO1	(+311)		chr14	50086707	50088595	MGAT2	(+162)		chr2	112070567	112070812	BCL2L11	(+192184)
chr12	7046281	7047597	C12orf57	(-6247)		chr2	190648395	190649813	PMS1	(-3)		chr9	113017357	113019463	TXN	(+510)		chr2	113463744	113464081	NT5DC4	(-15150)
chr19	56150471	56152327	ZNF580	(-2019)		chr2	96657191	96658893	ANKRD36C	(-501)		chr22	19983824	19987099	ARVCF	(+18869)		chr2	118845652	118846033	INSIG2	(-207)
chr8	22102158	22103770	POLR3D	(+216)		chr20	44518686	44520426	CTSA	(-127)		chr3	167812515	167814521	GOLIM4	(+245)		chr22	39077821	39078234	TOMM22	(+75)
chr19	39340526	39342735	HNRNPL	(-658)		chr17	73780342	73781941	UNK	(+290)		chr17	43323925	43326044	SPATA32	(+14494)		chr22	50587475	50588029	PANX2	(-21408)
chr19	49652039	49654448	HRC	(+5437)		chr8	104426566	104428174	SLC25A32	(-38)		chr1	150253683	150255522	C1orf51	(-626)		chr3	42632216	42632710	SEC22C	(-9009)
chr3	120066803	120068905	GPR156	(-63913)		chr9	33523317	33524995	NOL6	(-50228)		chr19	47614190	47617084	ZC3H4	(+1372)		chr4	148605047	148605536	PRMT10	(+89)
chr2	97778190	97779833	FAHD2B	(-18436)		chr17	41149871	41151365	RPL27	(+124)		chr2	15778933	15779646	DDX1	(+47988)		chr5	40679194	40679356	PTGER4	(-325)
chr10	102820438	102823360	KAZALD1	(+301)		chr2	96873182	96874986	STARD7	(+472)		chr16	31469301	31471104	ARMC5	(-114)		chr6	167040642	167040871	RPS6KA2	(+235282)
chr1	183440032	183442497	SMG7	(-373)		chr2	55275666	55278180	RTN4	(+757)		chr18	29671607	29673624	RNF138	(+798)		chr7	34194863	34195150	BMPER	(+250484)
chr7	30633392	30635060	GARS	(-71)		chr9	77112138	77115916	RORB	(+1746)		chr2	70350818	70352705	PCBP1	(+37177)		chr7	101525366	101525617	CUX1	(+66201)
chr6	13614762	13615977	NOL7	(-189)		chr9	3525511	3527543	RFX3	(-544)		chr6	20401266	20404787	E2F3	(+629)		chr7	105029075	105029367	SRPK2	(+120)
chr22	42016232	42018103	DESI1	(-68)		chr17	79231024	79232725	C17orf89	(+18836)		chr1	173836154	173838100	ZBTB37	(-967)		chr7	128502703	128502997	ATP6V1F	(-108)
chr3	48700249	48701752	CELSR3	(-653)		chr14	24582827	24584580	DCAF11	(-285)		chr14	96967801	96969602	PAPOLA	(-8)		chr8	17013731	17014053	ZDHHC2	(+354)
chr10	103911353	103912909	NOLC1	(+198)		chr17	74536450	74537708	PRCD	(+907)		chr16	1660096	1662269	IFT140	(+928)		chr8	124934327	124934821	FER1L6	(+70347)
chr10	80937284	80940259	ZMIZ1	(+109980)		chr19	18313290	18315238	RAB3A	(+620)		chr9	6680505	6682428	GLDC	(-35817)		chrX	149106564	149106931	MAGEA8	(+96807)
chr16	89990023	89992642	ENSG00000258947	(+1646)		chr10	105036112	105038141	INA	(+207)		chr19	1438022	1440067	RPS15	(+659)		chr1	202777545	202777711	KDM5B	(+970)
chr2	43452039	43453674	ZFP36L2	(+891)		chr16	31083884	31086058	ZNF646	(-772)		chr9	2014527	2018246	SMARCA2	(-5558)		chr10	64503954	64504194	ADO	(-60442)
chr17	61552647	61554262	ACE	(-977)		chr3	185654492	185656429	TRA2B	(+463)		chr7	138792666	138795039	ZC3HAV1	(+541)		chr14	28314550	28314978	FOXG1	(-920286)
chr1	143912626	143915318	FAM72D	(-829)		chr9	100394405	100396715	TSTD2	(+297)		chr10	104473322	104475311	SFXN2	(+20)		chr16	75551208	75551516	CHST5	(+17706)
chr4	52842	54293	ZNF595	(+358)		chr11	11641476	11644055	GALNT18	(+786)		chr11	64035674	64039356	GPR137	(-14296)		chr17	46569965	46570148	HOXB1	(+38302)
chr22	46473834	46476601	PPARA	(-71281)		chr17	40831401	40832627	CCR10	(+1847)		chr4	111117154	111120513	ELOVL6	(+975)		chr2	31624488	31624810	XDH	(+12932)
chr14	90848872	90850698	CALM1	(-13542)		chr8	75232576	75234756	JPH1	(-103)		chr17	58676719	58678783	PPM1D	(+207)		chr4	52977	53320	ZNF595	(-61)
chr17	6346778	6348572	FAM64A	(-86)		chr6	114291167	114292910	HDAC2	(+410)		chr2	16464440	16465074	FAM49A	(+382345)		chr6	79943545	79943868	HMGN3	(+699)
chr3	135968868	135970379	PCCB	(+423)		chr8	22102006	22103269	POLR3D	(-110)		chr2	96873640	96874990	STARD7	(+241)		chrX	153616454	153616622	EMD	(+8981)
chr10	42970312	42972077	ZNF33B	(+162797)		chr11	72523997	72526218	ATG16L2	(-245)		chr5	149109763	149112049	PPARGC1B	(+1032)		chr11	819593	819859	PNPLA2	(+824)
chr6	35694613	35697520	FKBP5	(+293)		chr10	72236992	72239192	PALD1	(-485)		chr16	88876505	88878791	APRT	(+704)		chr11	65990222	65990482	KLC2	(-34413)
chr19	49121847	49123199	SPHK2	(-25)		chr1	245025839	245028345	HNRNPU	(+681)		chr17	48796214	48797603	LUC7L3	(+4)		chr12	50616304	50616505	CERS5	(-55200)
chr12	123717138	123718762	C12orf65	(+487)		chr2	112811763	112814099	TMEM87B	(+131)		chr22	21270986	21272723	CRKL	(+141)		chr14	105553221	105553676	GPR132	(-21682)
chr12	110840168	110842070	ANAPC7	(+416)		chr6	53515988	53517229	KLHL31	(+13897)		chr2	73459888	73462165	CCT7	(-339)		chr16	75339261	75339690	BCAR1	(-39571)
chr7	104652848	104654580	KMT2E	(-912)		chr11	9405489	9407138	IPO7	(+145)		chr8	26369666	26372924	PNMA2	(+313)		chr17	40718996	40719216	MLX	(+16)
chr14	35342319	35344062	BAZ1A	(+1662)		chr10	104473378	104475351	SFXN2	(+68)		chr4	2964140	2966235	NOP14	(-76)		chr17	67323155	67323525	ABCA5	(-98)
chr4	99849148	99851178	EIF4E	(+121)		chr11	122931921	122934343	HSPA8	(-89)		chr1	144593286	144594594	NBPF9	(-217808)		chr18	9743534	9743809	RAB31	(+35510)
chr10	75935844	75937161	ADK	(+25516)		chr2	27579058	27580433	GTF3C2	(-387)		chr22	39714533	39717094	RPL3	(-38)		chr19	3035965	3036321	TLE2	(-6978)
chr14	104602963	104604822	KIF26A	(-1167)		chr16	11944473	11946289	RSL1D1	(+61)		chr17	46079677	46081695	CDK5RAP3	(+32279)		chr3	49840607	49841020	FAM212A	(+127)
chr19	1250785	1253306	MIDN	(+3494)		chr11	57281196	57283611	SLC43A1	(+855)		chr16	29464790	29466933	SLX1B	(+40)		chr5	149838493	149838950	RPS14	(-9412)
chr17	17107262	17109365	PLD6	(+1315)		chr22	31030528	31034006	SLC35E4	(+628)		chr16	30709180	30710993	SRCAP	(-375)		chr5	150460580	150460771	TNIP1	(+321)
chr19	39988307	39990311	DLL3	(-299)		chr9	37464657	37467069	ZBTB5	(-467)		chr16	89626442	89628273	RPL13	(+239)		chr6	12483997	12484322	EDN1	(+193564)
chr6	84562614	84563972	RIPPLY2	(+308)		chr20	3747744	3749699	C20orf27	(-347)		chr16	1821884	1824382	MRPS34	(+23)		chr6	79944309	79944589	HMGN3	(-43)
chr1	155163231	155164902	MUC1	(-1361)		chr6	90528085	90530168	MDN1	(+315)		chr3	64670097	64674344	ADAMTS9	(+1455)		chr7	73265177	73265451	WBSCR27	(-8449)
chr15	89163829	89166018	AEN	(+397)		chr7	151573171	151575529	PRKAG2	(-140)		chr16	30204111	30206229	SLX1A	(-68)		chr8	11720057	11720366	CTSB	(+5526)
chr3	100119307	100120967	TOMM70A	(+105)		chr2	45168789	45171355	SIX3	(+1170)		chr7	77325239	77327295	RSBN1L	(+507)		chr9	100954960	100955324	CORO2A	(-19976)
chr19	36604855	36606608	TBCB	(-156)		chr4	154386668	154388920	KIAA0922	(+293)		chr22	41681283	41682935	RANGAP1	(-3591)		chr1	148598709	148598942	NBPF15	(+37983)
chr11	9405508	9407062	IPO7	(+116)		chr3	126853165	126855534	PLXNA1	(+146913)		chr9	34636425	34638190	SIGMAR1	(+460)		chr16	47494962	47495296	ITFG1	(+56)
chr16	1588397	1590323	TMEM204	(+5786)		chr20	46669613	46671382	SULF2	(-255168)		chr19	50379259	50381539	TBC1D17	(-283)		chr19	54663196	54663559	LENG1	(+242)
chr12	58145023	58146547	CDK4	(+519)		chr2	151341244	151343921	RND3	(+1598)		chr17	79477691	79479862	ACTG1	(+1030)		chr22	32057955	32058328	PISD	(-33935)
chr2	96986466	96988248	ITPRIPL1	(-4578)		chr3	150802726	150805221	MED12L	(-702)		chr1	161416283	161417466	FCGR2A	(-58345)		chr1	87794089	87794349	LMO4	(+68)
chr3	105084948	105087061	ALCAM	(+252)		chr4	1712842	1715074	SLBP	(+324)		chr19	1864104	1865879	KLF16	(-1425)		chr1	236445189	236445548	ERO1LB	(-84)
chr17	76249855	76251638	TMEM235	(+22763)		chr19	18527094	18530114	SSBP4	(-1561)		chr1	226270590	226272525	H3F3A	(+19880)		chr10	99400177	99400776	PI4K2A	(+34)
chr3	113464060	113466587	NAA50	(-203)		chr2	14772620	14776011	NBAS	(+927138)		chr3	197281413	197283232	BDH1	(+535)		chr11	64442922	64443169	NRXN2	(+47614)
chr9	139980188	139981705	MAN1B1	(-432)		chr9	129883731	129885926	ANGPTL2	(+333)		chr17	8150478	8153240	CTC1	(-497)		chr12	8396002	8396289	FAM90A1	(-15932)
chr2	16369426	16369899	MYCN	(+288977)		chr20	34541504	34543164	SCAND1	(+5060)		chr1	154531160	154532326	UBE2Q1	(-634)		chr15	81558286	81558445	IL16	(+40625)
chr22	20198615	20200842	RTN4R	(+56325)		chr5	75378444	75381255	SV2C	(+853)		chr5	141702764	141706453	SPRY4	(-43)		chr15	97034922	97035128	NR2F2	(+161079)
chr16	56965240	56967226	HERPUD1	(+273)		chr3	120066837	120068806	GPR156	(-63881)		chr10	50602849	50606810	DRGX	(-4923)		chr19	1512970	1513271	ADAMTSL5	(+67)
chr1	244997663	244999631	COX20	(+23)		chr8	98787248	98789227	LAPTM4B	(+953)		chr2	85998716	86001105	ATOH8	(+18894)		chr19	14116658	14116852	RFX1	(+342)
chr17	36904687	36907380	PCGF2	(+36)		chr2	15682893	15683991	NBAS	(+18012)		chr17	46047932	46049096	CDK5RAP3	(+107)		chr9	100000443	100000727	CCDC180	(-194)
chrX	153235975	153237844	HCFC1	(+348)		chr9	123836512	123838002	CNTRL	(-33)		chr9	38620057	38622572	IGFBPL1	(-196871)		chr9	136658258	136658492	SARDH	(-53333)
chr8	10696514	10697911	ENSG00000258724	(+144)		chr16	22308348	22310099	POLR3E	(+494)		chr16	58548432	58549846	SETD6	(-253)		chrX	14891229	14891664	MOSPD2	(-116)
chr2	113299286	113301027	POLR1B	(+665)		chr7	136553148	136556400	CHRM2	(+1358)		chr17	899545	900793	TIMM22	(-188)		chr1	109373201	109373449	GPSM2	(-44647)
chr4	7068778	7071277	GRPEL1	(-104)		chr1	154192567	154194314	UBAP2L	(+116)		chr16	30885683	30887681	BCL7C	(+19599)		chr19	13905618	13905986	ZSWIM4	(-472)
chr15	50646969	50648145	GABPB1	(-207)		chr10	112326182	112328388	SMC3	(-164)		chr1	226111210	226112726	PYCR2	(-9)		chr2	237626438	237627074	ACKR3	(+148472)
chr3	13615455	13617853	FBLN2	(+26023)		chr2	70350567	70353039	PCBP1	(+37218)		chr17	43971887	43974052	MAPT	(+1222)		chr7	27150296	27150486	HOXA2	(-7961)
chr19	46194417	46196943	QPCTL	(-61)		chr9	140032361	140033662	GRIN1	(-921)		chr10	71904862	71906885	TYSND1	(+468)		chr7	117824026	117824413	NAA38	(+134)
chr5	134073027	134075140	CAMLG	(-107)		chr1	174967741	174969822	CACYBP	(-87)		chr2	15949574	15950153	MYCN	(-130822)		chr9	127020022	127020265	NEK6	(-98)
chr1	206136447	206139077	FAM72A	(-695)		chr12	49453934	49455219	KMT2D	(-5470)		chr19	41769753	41771386	HNRNPUL1	(+334)		chr1	33899353	33899653	ZSCAN20	(-38743)
chr17	57231012	57233544	SKA2	(+352)		chr13	95952756	95954755	ABCC4	(-73)		chr19	17970289	17972109	RPL18A	(+514)		chr12	27486302	27486675	ARNTL2	(+501)
chr2	96873696	96874978	STARD7	(+219)		chr1	201617143	201620044	NAV1	(+1217)		chr13	41633730	41636318	WBP4	(-386)		chr16	3200502	3200768	ZNF213	(+15606)
chr17	79885545	79887171	MAFG	(-768)		chr14	50358918	50360872	ARF6	(+85)		chr5	115907866	115910206	SEMA6A	(+1594)		chr19	18403045	18403360	JUND	(-10771)
chr17	75084154	75085657	SEC14L1	(+75)		chr1	150253768	150255563	C1orf51	(-563)		chr7	30633554	30635259	GARS	(+110)		chr19	50595713	50596021	VRK3	(-66664)
chr12	12418471	12421021	LRP6	0		chr2	132429368	132431792	MZT2A	(-180585)		chr9	100394598	100396649	TSTD2	(+233)		chr2	239892285	239892469	TWIST2	(+135704)
chr14	100039739	100042452	CCDC85C	(+29267)		chr19	59073123	59075020	UBE2M	(-3745)		chr10	52382582	52385337	SGMS1	(-217)		chr3	195641956	195642191	TNK2	(-19642)
chr19	36544507	36546423	THAP8	(+199)		chr10	119133422	119135989	PDZD8	(+272)		chr6	13614753	13616301	NOL7	(-32)		chr5	33789068	33789350	ADAMTS12	(+103088)
chr11	65600556	65602561	SNX32	(+447)		chr1	245132832	245135040	EFCAB2	(+765)		chr1	246728773	246730412	TFB2M	(+33)		chr8	49427066	49427572	EFCAB1	(+220472)
chr6	17705928	17707567	NUP153	(-130)		chr17	58102097	58104825	HEATR6	(+52831)		chr1	211431619	211433132	RCOR3	(-399)		chr9	116356135	116356476	RGS3	(+149295)
chr10	8093163	8096333	GATA3	(-1908)		chr15	38543360	38545707	SPRED1	(+7)		chr2	31360530	31361999	GALNT14	(-252)		chr22	30601332	30601523	LIF	(+41412)
chr15	74583324	74584727	CCDC33	(+55396)		chr21	45078444	45080747	RRP1B	(+167)		chr17	48943452	48945341	TOB1	(-691)		chr12	120755158	120755750	PLA2G1B	(+10138)
chr17	73284883	73286011	SLC25A19	(-1692)		chr22	20227466	20229614	RTN4R	(+27514)		chr8	11322105	11325457	FAM167A	(+495)		chr14	102783253	102783498	ZNF839	(-2712)
chr9	130889988	130891167	ENSG00000232850	(-34)		chr2	85998510	86000729	ATOH8	(+18603)		chr13	93878863	93881038	GPC6	(+856)		chr18	73967165	73967608	ZNF516	(+239759)
chr20	10413750	10416269	MKKS	(-140)		chr19	54693208	54695682	TSEN34	(-137)		chr17	74381111	74383563	SPHK1	(+1606)		chr19	4867933	4868215	PLIN3	(-294)
chr5	180669635	180671870	GNB2L1	(+456)		chr1	120835549	120839430	FAM72B	(-1515)		chr22	45558388	45560897	NUP50	(-79)		chr19	12949132	12949356	MAST1	(-104)
chr17	79049574	79051196	BAIAP2	(+41423)		chr17	76249866	76251019	TMEM235	(+22459)		chr5	137877979	137879738	ETF1	(+130)		chr2	20251543	20251949	LAPTM4A	(+43)
chr9	37591364	37592933	ENSG00000256966	(+317)		chr7	45150344	45151812	TBRG4	(+235)		chr2	151341672	151343928	RND3	(+1381)		chr5	140027020	140027639	IK	(-25)
chr11	75945335	75947846	WNT11	(-29015)		chr2	99952481	99954506	EIF5B	(-322)		chr1	180471098	180472584	ACBD6	(+248)		chr11	65405320	65405653	SIPA1	(-2105)
chr4	83351341	83352757	ENOPH1	(+334)		chr8	141520243	141522702	CHRAC1	(+76)		chr9	139742123	139744837	PHPT1	(-66)		chr14	71275974	71276434	MAP3K9	(+47)
chr3	179280291	179282009	ACTL6A	(+482)		chr9	23824152	23826859	ELAVL2	(+557)		chr1	161438802	161439632	FCGR2A	(-36003)		chr17	1945193	1945540	OVCA2	(+40)
chr19	923699	925968	ARID3A	(-1166)		chr15	68569213	68571452	FEM1B	(+192)		chr1	228779841	228781194	RHOU	(-90306)		chr19	1095273	1095613	POLR2E	(+155)
chr2	131099396	131101719	CCDC115	(-636)		chr16	22217076	22218991	EEF2K	(+431)		chr15	38543212	38545569	SPRED1	(-136)		chr6	42018211	42018426	TAF8	(+57)
chr17	79039802	79041784	BAIAP2	(+31831)		chr10	25463266	25465958	GPR158	(+621)		chr19	49587924	49589358	SNRNP70	(-39)		chr7	22862318	22862619	TOMM7	(+1)
chr13	37572618	37575227	ALG5	(-419)		chr19	57348784	57352383	PEG3	(+1480)		chr12	56497728	56499600	PA2G4	(+561)		chr7	75831054	75831260	HSPB1	(-100704)
chr17	75876445	75878807	TNRC6C	(-123511)		chr2	91761874	91763310	NONE			chr17	74536387	74537920	PRCD	(+982)		chr9	128003415	128003694	HSPA5	(+54)
chr2	16087622	16087938	MYCN	(+7094)		chr14	65878419	65880684	FUT8	(+2242)		chr9	80911038	80912873	PSAT1	(-103)		chr16	24712142	24712606	TNRC6A	(-28660)
chr1	227126998	227128685	ADCK3	(+42605)		chr17	2238901	2240762	TSR1	(+969)		chr5	71402593	71404986	MAP1B	(+729)		chr17	17140377	17140682	FLCN	(-77)
chr11	122932026	122934311	HSPA8	(-126)		chrX	38662465	38665320	MID1IP1	(+907)		chr8	145557654	145560166	SCRT1	(+1033)		chr19	46320442	46320674	RSPH6A	(-1981)
chr5	77655261	77657434	SCAMP1	(+9)		chr17	74553504	74554946	PRCD	(+18053)		chr1	159894079	159895557	TAGLN2	(+704)		chr10	100174488	100175117	PYROXD2	(+138)
chr17	80821058	80823634	ZNF750	(-23892)		chr2	31360465	31361899	GALNT14	(-169)		chr12	112450442	112452363	ERP29	(+283)		chr12	110436986	110437326	ANKRD13A	(-172)
chr19	55919084	55920553	UBE2S	(-674)		chr17	43224207	43226450	HEXIM1	(+645)		chr17	74704738	74706635	MXRA7	(+1350)		chr17	25708055	25708310	WSB1	(+87077)
chr17	27046430	27048169	RPL23A	(+889)		chr17	79632192	79634339	CCDC137	(-128)		chr20	306616	308885	SOX12	(+1512)		chr17	75304936	75305189	SEPT9	(+27571)
chr19	18043199	18044464	CCDC124	(-2073)		chr7	914945	916467	GET4	(-483)		chr8	95907608	95909460	CCNE2	(+372)		chr1	2144067	2144428	SKI	(-15886)
chr17	80451687	80453216	FOXK2	(-25139)		chr17	19551270	19552613	ALDH3A2	(-122)		chr16	71927848	71930183	IST1	(+394)		chr1	6661886	6662049	KLHL21	(+961)
chr21	34913474	34915998	SON	(-188)		chr12	12419166	12420617	LRP6	(-146)		chr17	73007882	73009356	ICT1	(-150)		chr10	72433478	72433763	ADAMTS14	(+1062)
chr2	61764670	61766789	XPO1	(-312)		chr2	98205922	98207493	COX5B	(-55795)		chr2	15856394	15857064	DDX1	(+125427)		chr12	7058353	7058602	PTPN6	(-1956)
chr19	10811840	10813049	QTRT1	(+318)		chr17	46047718	46049233	CDK5RAP3	(+69)		chr1	53163174	53164852	COA7	(+25)		chr12	51664627	51664927	SMAGP	(-103)
chr2	136742299	136743737	DARS	(+236)		chr8	21695066	21697177	GFRA2	(-49800)		chr14	90848947	90850589	CALM1	(-13559)		chr12	127429210	127429496	NONE
chr14	100029463	100031880	CCDC85C	(+39691)		chr12	22486674	22488952	ST8SIA1	(-165)		chr19	56988141	56989843	ZNF667	(-293)		chr13	42846538	42846792	AKAP11	(+376)
chr14	101142229	101145366	DLK1	(-49366)		chr1	183385716	183388089	NMNAT2	(+834)		chr4	39528542	39530360	UGDH	(-213)		chr15	80452961	80453261	FAH	(+7989)
chr19	796286	797557	PTBP1	(-153)		chr17	55699241	55702025	CCDC182	(+122040)		chr10	21784135	21786556	MLLT10	(-37926)		chr17	7517271	7517490	FXR2	(+804)
chr3	38495884	38497437	ACVR2B	(+1319)		chr17	36904630	36907372	PCGF2	(+69)		chr1	236958057	236959341	MTR	(+89)		chr19	913038	913339	R3HDM4	(+42)
chr19	2899637	2901496	ZNF57	(-329)		chr2	16242445	16242948	MYCN	(+162011)		chr6	17705919	17707481	NUP153	(-82)		chr22	20142876	20143105	ZDHHC8	(+23520)
chr20	62611095	62612921	PRPF6	(-480)		chr9	95055684	95056884	IARS	(-302)		chr21	40685491	40686765	BRWD1	(-383)		chr22	46938205	46938463	CELSR1	(-5267)
chr1	156306865	156309018	CCT3	(+314)		chr2	96986627	96988248	ITPRIPL1	(-4497)		chr8	146126127	146128237	ZNF250	(-336)		chr7	129665793	129666052	ZC3HC1	(+25368)
chr10	89621358	89623519	PTEN	(-431)		chr13	41634001	41636314	WBP4	(-252)		chr2	15970244	15970702	MYCN	(-110213)		chr1	3459700	3460136	MEGF6	(+68141)
chr1	174967875	174970020	CACYBP	(+79)		chr5	170814246	170816090	NPM1	(+516)		chr2	16009862	16010292	MYCN	(-70609)		chr10	133644477	133644843	PPP2R2D	(-103295)
chr2	16026450	16026758	MYCN	(-54082)		chr8	146125649	146127802	ZNF250	(+120)		chr3	13615455	13617756	FBLN2	(+25975)		chr12	124018338	124018621	RILPL1	(-215)
chr1	68150576	68152698	GADD45A	(+893)		chr3	150125874	150128960	TSC22D2	(+1295)		chr17	1302332	1303905	YWHAE	(+553)		chr19	13148095	13148328	NFIX	(+41790)
chr16	31469722	31471107	ARMC5	(+98)		chr10	75935908	75937251	ADK	(+25593)		chr1	150206787	150209431	ANP32E	(+395)		chr1	6550528	6550760	PLEKHG5	(+6512)
chr18	21976741	21978302	OSBPL1A	(+301)		chr2	242447893	242449043	STK25	(-361)		chr10	131908117	131910061	GLRX3	(-25574)		chr1	54411688	54412074	HSPB11	(-279)
chr2	190648319	190649733	PMS1	(-81)		chr11	45069814	45071569	PRDM11	(-98202)		chr5	126112158	126114560	LMNB1	(+519)		chr10	73595857	73596197	PSAP	(+15099)
chr19	2335962	2338025	LSM7	(-8375)		chr11	62648024	62649586	SLC3A2	(+25222)		chr1	110161762	110163969	AMPD2	(-410)		chr10	95218527	95218823	MYOF	(+23276)
chr5	177547487	177549771	N4BP3	(+8185)		chr2	178076697	178078298	HNRNPA3	(+207)		chr17	55859238	55861105	CCDC182	(-37499)		chr13	45389908	45390119	NUFIP1	(+173604)
chr12	104680413	104683092	EID3	(-15764)		chr9	91932919	91933993	SECISBP2	(+35)		chr7	112089997	112091659	IFRD1	(+345)		chr19	43705008	43705331	PSG4	(+4756)
chr17	80230942	80232583	CSNK1D	(-156)		chr20	62611018	62612876	PRPF6	(-541)		chr11	62622722	62625023	SLC3A2	(+290)		chr2	9391724	9391993	ASAP2	(+44965)
chr1	155657548	155659782	DAP3	(-184)		chr9	135994395	135996537	RALGDS	(+1097)		chr5	131628781	131630817	SLC22A4	(-337)		chr2	15317250	15317569	NBAS	(+384044)
chr2	16092065	16092391	MYCN	(+11542)		chr17	79885545	79887130	MAFG	(-748)		chr1	77333043	77335012	ST6GALNAC5	(+902)		chr2	44589615	44589829	CAMKMT	(+619)
chr19	7967615	7968955	MAP2K7	(-491)		chr17	66286426	66289130	SLC16A6	(-521)		chr6	170124784	170126081	PHF10	(-1282)		chr22	24439290	24439666	CABIN1	(+31610)
chr12	51419266	51421046	SLC11A2	(+1902)		chr20	62586868	62588997	UCKL1	(-165)		chr7	86848538	86850506	TMEM243	(+381)		chr4	152245963	152246172	PRSS48	(+47745)
chr17	18217520	18219177	TOP3A	(-42)		chr2	15777386	15778195	DDX1	(+46489)		chr19	50432067	50433665	IL4I1	(-70)		chr5	10249669	10249938	FAM173B	(+194)
chr6	136609881	136611795	BCLAF1	(+151)		chrX	128787615	128789739	APLN	(+256)		chr3	156877146	156879081	CCNL1	(-112)		chr8	144025080	144025416	CYP11B2	(-25989)
chr3	171176663	171179175	TNIK	(+278)		chr18	23806020	23807349	TAF4B	(+785)		chr1	245027006	245028560	HNRNPU	(-10)		chr1	109740987	109741277	SARS	(-15408)
chr9	104248109	104249792	TMEM246	(+46779)		chr22	19419212	19420414	MRPL40	(+388)		chr8	126441162	126443227	TRIB1	(-368)		chr10	71078305	71078723	HK1	(+30014)
chr2	27272094	27274589	AGBL5	(-1207)		chr3	119812533	119815033	GSK3B	(-1270)		chr12	122710096	122713116	DIABLO	(+475)		chr6	111195221	111195436	AMD1	(-644)
chr2	16192796	16193109	MYCN	(+112267)		chr3	46886531	46888789	PRSS42	(-12075)		chr1	203830160	203831389	SNRPE	(+32)		chr7	54907367	54907569	SEC61G	(-79801)
chr15	85523433	85524927	PDE8A	(+509)		chr13	103450969	103453480	BIVM	(+826)		chr13	45150950	45152621	TSC22D1	(-1085)		chr8	131291405	131291694	ASAP1	(+122667)
chr19	3360377	3361394	NFIC	(-5698)		chr17	78120146	78122166	EIF4A3	(-174)		chr9	136007879	136009915	RALGDS	(-12334)		chr1	94147187	94147451	BCAR3	(+165387)
chr19	59069977	59071567	UBE2M	(-445)		chr10	21784390	21786512	MLLT10	(-37821)		chr1	228766459	228767800	RNF187	(+92368)		chr1	94159666	94159902	BCAR3	(+152922)
chr19	10216767	10218121	PPAN-P2RY11	(+373)		chr10	61468472	61470424	SLC16A9	(+389)		chr17	76712731	76714258	CYTH1	(+64881)		chr1	149870997	149871190	HIST2H2AB	(-11628)
chr12	49523710	49525225	TUBA1B	(+710)		chr10	80825963	80828808	ZMIZ1	(-1406)		chr21	47390516	47394657	COL6A1	(-9064)		chr1	210619823	210620050	HHAT	(+117687)
chr5	107006841	107009653	EFNA5	(-1651)		chr15	47475984	47478048	SEMA6D	(-533670)		chr10	32634880	32636544	EPC1	(+401)		chr10	52419942	52420483	SGMS1	(-36470)
chr2	242254137	242256309	SEPT2	(+708)		chr3	127841965	127843557	RUVBL1	(-94)		chr7	73866837	73869798	GTF2IRD1	(+18)		chr12	679015	679297	NINJ2	(+93789)
chr4	62065779	62069103	LPHN3	(-419)		chr2	3486661	3488208	ADI1	(+36072)		chr17	7737692	7740652	KDM6B	(-4050)		chr16	3355454	3355942	TIGD7	(-53)
chr5	115907863	115910263	SEMA6A	(+1567)		chr3	134203898	134205693	ANAPC13	(+69)		chr10	17270257	17272864	VIM	(+1303)		chr16	30389566	30390012	MYLPF	(+3691)
chr11	75918209	75921440	WNT11	(-2249)		chr22	19158463	19159985	SLC25A1	(+7119)		chr1	228748577	228749884	RNF187	(+74469)		chr16	75145142	75145391	LDHD	(+5398)
chr16	87811226	87813182	KLHDC4	(-12649)		chr1	173836336	173838053	ZBTB37	(-899)		chr15	85523483	85525215	PDE8A	(+678)		chr17	17349511	17349801	MED9	(-30644)
chr19	18313686	18315202	RAB3A	(+440)		chr17	48943369	48945336	TOB1	(-647)		chr14	50358972	50360956	ARF6	(+154)		chr19	10538804	10538997	PDE4A	(+7570)
chr12	57080884	57082764	PTGES3	(+260)		chrX	153990665	153992390	DKC1	(+497)		chr7	99678588	99680210	ZNF3	(-2609)		chr19	49649192	49649593	HRC	(+9288)
chr1	155579231	155580727	MSTO1	(-37)		chr2	48541157	48543401	FOXN2	(+430)		chr5	172753944	172756646	STC2	(+1211)		chr2	26395946	26396232	GAREML	(+129)
chr17	42402258	42404057	SLC25A39	(-975)		chr11	33060285	33062029	TCP11L1	(+194)		chr7	148822655	148824870	ZNF425	(-325)		chr2	73613255	73613521	ALMS1	(+502)
chr17	79649647	79651144	ARL16	(+558)		chr22	42228311	42230528	SREBF2	(+311)		chr19	36704874	36706546	ZNF146	(+206)		chr2	200094885	200095155	SATB2	(+227799)
chr2	70140755	70142667	MXD1	(-492)		chr9	99180021	99181885	ZNF367	(-342)		chr10	103911566	103913113	NOLC1	(+407)		chr20	55787531	55787824	BMP7	(+54006)
chr10	112326144	112328411	SMC3	(-171)		chr3	197281280	197283248	BDH1	(+594)		chr2	15939940	15940437	MYCN	(-140497)		chr20	61427664	61427934	MRGBP	(-6)
chr13	47126205	47129101	LRCH1	(+258)		chr17	7209897	7212303	EIF5A	(+782)		chr19	1250800	1253287	MIDN	(+3492)		chr21	30714912	30715166	BACH1	(+43302)
chr5	176237812	176241120	UNC5A	(+1988)		chr19	10612643	10614498	KEAP1	(+846)		chr9	88896565	88898159	ISCA1	(+82)		chr21	46388089	46388396	FAM207A	(+28318)
chr1	212780791	212783328	ATF3	(+48)		chr17	54990655	54992232	TRIM25	(-45)		chr19	2269066	2272405	OAZ1	(+1217)		chr5	173209149	173209382	CPEB4	(-106017)
chr2	28612376	28614942	FOSL2	(-2066)		chr11	75945429	75947763	WNT11	(-29020)		chr6	53516186	53517506	KLHL31	(+13660)		chr8	24791669	24791972	NEFM	(+21296)
chr17	55162721	55164154	AKAP1	(+887)		chr8	146016437	146018374	RPL8	(+566)		chr8	22101974	22103388	POLR3D	(-67)		chr9	5509681	5509995	PDCD1LG2	(-732)
chr17	71227505	71229576	FAM104A	(-31)		chr16	87901817	87903034	SLC7A5	(+668)		chr7	20369342	20371288	ITGB8	(-431)		chr9	117960364	117960609	DEC1	(+56390)
chr2	16219379	16219672	MYCN	(+138840)		chr13	45150995	45152703	TSC22D1	(-1148)		chr7	77427150	77429087	TMEM60	(-222)		chr17	3563085	3563333	TAX1BP3	(+8767)
chr9	123836515	123837769	CNTRL	(-148)		chr10	25304993	25306335	THNSL1	(+77)		chr5	139421233	139423716	NRG2	(+404)		chr19	49149523	49149955	CA11	(-170)
chr17	17109524	17110635	PLD6	(-451)		chr5	180669688	180671727	GNB2L1	(+501)		chr22	28194400	28197024	MN1	(+1774)		chr22	22006379	22006684	SDF2L1	(+9982)
chr22	19996493	19999292	ARVCF	(+6438)		chr13	93878744	93881045	GPC6	(+800)		chr2	15935478	15936017	MYCN	(-144938)		chr3	38496528	38496970	ACVR2B	(+1407)
chr11	20408529	20410015	PRMT3	(+196)		chr17	54910922	54912797	DGKE	(+400)		chrX	41191932	41194304	DDX3X	(+467)		chr6	33558019	33558248	GGNBP1	(+6619)
chr22	27042044	27045796	CRYBA4	(+25992)		chr1	144930830	144932827	PDE4DIP	(+63193)		chr11	9405559	9407131	IPO7	(+176)		chr6	52535713	52536004	TMEM14A	(-48)
chr17	73201040	73202523	NUP85	(-4)		chr2	16196114	16196726	MYCN	(+115734)		chr5	172197234	172199676	DUSP1	(-257)		chr1	10588446	10588934	PEX14	(+53746)
chr3	64670122	64673146	ADAMTS9	(+2042)		chr1	93297326	93298441	RPL5	(+302)		chr19	49121669	49123113	SPHK2	(-157)		chr1	11994652	11994881	PLOD1	(-43)
chr10	43470121	43472825	RET	(-101002)		chr1	52520611	52522610	BTF3L4	(-186)		chr6	153303233	153305459	FBXO5	(-193)		chr1	120925498	120925715	FCGR1B	(+10330)
chr13	93878774	93881340	GPC6	(+962)		chr9	132257914	132259585	NTMT1	(-112413)		chr16	29187866	29190028	LAT	(+192800)		chr10	69895706	69896268	MYPN	(+26993)
chr17	61903849	61905295	PSMC5	(+29)		chr11	62312348	62314448	AHNAK	(+909)		chr1	225614092	225616582	LBR	(+1182)		chr11	63753736	63754178	OTUB1	(+72)
chr2	16265735	16266167	MYCN	(+185265)		chr9	130889248	130891296	ENSG00000232850	(-340)		chr19	5719153	5721109	LONP1	(+170)		chr12	44200025	44200271	TWF1	(-96)
chr20	304335	306125	SOX12	(-1009)		chr12	56497749	56499235	PA2G4	(+389)		chr3	51975228	51977090	RRP9	(-202)		chr13	33769575	33769825	STARD13	(+90192)
chr19	45908655	45910508	PPP1R13L	(+25)		chr16	1660163	1662302	IFT140	(+878)		chr7	140771057	140773804	TMEM178B	(-1601)		chr17	56277479	56277710	EPX	(+7497)
chr6	74229835	74231596	EEF1A1	(+25)		chr4	152020287	152021499	RPS3A	(+168)		chr1	193027607	193029357	UCHL5	(+144)		chr20	21486656	21487132	NKX2-2	(+7770)
chr19	49587890	49589405	SNRNP70	(-32)		chr7	104652881	104654935	KMT2E	(-718)		chr22	40741727	40743422	ADSL	(+68)		chr22	19434788	19435362	C22orf39	(+680)
chr11	71158793	71160379	DHCR7	(-105)		chr11	14664704	14666681	PDE3B	(+424)		chr3	134203959	134205695	ANAPC13	(+38)		chr3	195746462	195746687	TFRC	(+62485)
chr12	49454053	49455379	KMT2D	(-5609)		chr17	74721736	74723477	JMJD6	(+154)		chr6	114291199	114293157	HDAC2	(+271)		chr6	3750901	3751148	PXDC1	(+1235)
chr11	118971845	118973359	C2CD2L	(-5491)		chr1	53991288	53993460	DMRTB1	(+67302)		chr5	1799249	1801980	MRPL36	(-606)		chr6	4136178	4136405	ECI2	(-461)
chr16	1876744	1877871	HAGH	(-113)		chr3	129295521	129297240	PLXND1	(+29280)		chr2	15936106	15936645	MYCN	(-144310)		chr7	68687	68961	FAM20C	(-124145)
chr1	235667542	235669002	B3GALNT2	(-491)		chr4	24584869	24586443	DHX15	(+517)		chr22	21335961	21337038	LZTR1	(+198)		chr7	45007173	45007421	MYO1G	(+11400)
chr8	19674268	19675919	INTS10	(+443)		chr14	103799370	103801867	EIF5	(+280)		chr5	175814966	175816653	NOP16	(-47)		chr7	65512528	65512778	ASL	(-28132)
chr17	2238882	2240678	TSR1	(+1021)		chr14	19924470	19925989	OR4Q3	(-290357)		chr19	36604716	36606949	TBCB	(-55)		chr9	130341307	130341570	FAM129B	(-10072)
chr18	29671606	29673506	RNF138	(+738)		chr16	28833687	28835999	ATXN2L	(+429)		chr16	31083985	31086120	ZNF646	(-690)		chr1	31191582	31191867	MATN1	(+4709)
chr1	150253790	150255805	C1orf51	(-431)		chr20	35201154	35204298	TGIF2-C20orf24	(-230)		chr17	61818505	61820365	STRADA	(-266)		chr1	94713294	94713524	ARHGAP29	(-10288)
chr5	137877907	137879634	ETF1	(+218)		chr9	104248145	104249709	TMEM246	(+46803)		chr1	155292805	155295404	RUSC1	(+3387)		chr10	30025889	30026064	SVIL	(-1247)
chr2	220377400	220380373	ASIC4	(-165)		chr3	49839881	49842325	FAM212A	(+416)		chr2	15948242	15948677	MYCN	(-132226)		chr14	59365239	59365507	DACT1	(+260476)
chr17	7338509	7341597	TMEM102	(+1291)		chr9	86151966	86153862	FRMD3	(+439)		chr21	44298778	44300213	WDR4	(+169)		chr17	39822713	39822971	EIF1	(-22303)
chr2	16120524	16120825	MYCN	(+39989)		chr11	1999133	2001300	MRPL23	(+31709)		chr22	16192160	16193574	OR11H1	(+256938)		chr17	77921385	77921665	TBC1D16	(+88122)
chr7	112089966	112091689	IFRD1	(+345)		chr14	35590715	35592255	PPP2R3C	(+34)		chr2	28612531	28614961	FOSL2	(-1979)		chr2	66662138	66662424	MEIS1	(-251)
chr1	156023755	156025141	LAMTOR2	(-95)		chr19	36705041	36706612	ZNF565	(+156)		chr2	16428815	16429263	MYCN	(+348353)		chr2	121010100	121010481	RALB	(-43)
chr5	149109748	149111825	PPARGC1B	(+913)		chr18	29671668	29673667	RNF138	(+850)		chr1	70032483	70036417	LRRC7	(-191408)		chr20	61436150	61436379	OGFR	(+78)
chr3	14443115	14445495	SLC6A6	(+229)		chr2	136742218	136743776	DARS	(+257)		chr4	24585139	24586424	DHX15	(+391)		chr3	9791881	9792050	OGG1	(+338)
chr17	76253379	76255311	TMEM235	(+26361)		chr10	103911554	103912786	NOLC1	(+237)		chrX	38662588	38665342	MID1IP1	(+979)		chr5	136537638	136537887	SPOCK1	(+297274)
chr8	80523756	80526095	STMN2	(+1539)		chr10	76969387	76971378	VDAC2	(-223)		chr3	119812596	119814732	GSK3B	(-1151)		chr7	30325329	30325519	ZNRF2	(+1501)
chr17	45770569	45772974	TBKBP1	(-858)		chr2	191744951	191747063	GLS	(+454)		chr2	9769664	9771729	YWHAQ	(+48)		chrX	49969019	49969428	CCNB3	(-192)
chr10	81003466	81006801	PPIF	(-102100)		chr12	122234513	122237570	RHOF	(-3874)		chr17	78120146	78122032	EIF4A3	(-107)		chr1	33526238	33526746	ADC	(-20222)
chr2	16211825	16212094	MYCN	(+131274)		chr6	43542881	43544859	POLH	(-17)		chr8	11559472	11563032	GATA4	(-461)		chr10	121485369	121485786	INPP5F	(-31)
chr17	7486149	7487662	MPDU1	(-59)		chr6	35694572	35696370	FKBP5	(+889)		chr11	2429767	2432980	TSSC4	(+9608)		chr10	134036588	134037002	DPYSL4	(+36391)
chr6	109702629	109704666	CD164	(-1)		chr17	3597774	3599936	P2RX5	(+843)		chr1	174967992	174969902	CACYBP	(+78)		chr11	47788238	47788518	FNBP4	(+475)
chr2	44588059	44590111	CAMKMT	(-18)		chr2	65657495	65660605	SPRED2	(+261)		chr1	156023781	156025070	LAMTOR2	(-117)		chr16	9172812	9173019	C16orf72	(-12589)
chr6	133134358	133136411	RPS12	(-195)		chr22	17639135	17641154	CECR5	(+22)		chr15	75931653	75933661	SNX33	(-7590)		chr16	22385706	22386116	CDR2	(+27)
chr11	57281432	57283628	SLC43A1	(+729)		chr22	43685617	43688506	SCUBE1	(+52332)		chr11	133815255	133818675	IGSF9B	(+9915)		chr16	30346069	30346308	CD2BP2	(+20493)
chr17	79679690	79681592	SLC25A10	(+1304)		chr11	65189315	65191740	FRMD8	(+36458)		chr1	109234451	109236218	PRPF38B	(+390)		chr16	56763959	56764486	NUP93	(+206)
chr1	153939324	153941213	CREB3L4	(-110)		chr11	47787636	47790139	FNBP4	(-35)		chr7	151106762	151108048	NUB1	(+68608)		chr16	82672248	82672491	CDH13	(+11800)
chr17	48910981	48913417	WFIKKN2	(-572)		chr14	100029429	100031876	CCDC85C	(+39710)		chr5	154133815	154134806	LARP1	(+41849)		chr2	25143388	25143628	ADCY3	(-800)
chr19	36979744	36981064	ZNF566	(+59)		chr11	506104	508227	RNH1	(-3596)		chr2	16167919	16168401	MYCN	(+87474)		chr2	43302301	43302593	ZFP36L2	(+151301)
chr4	4407953	4409378	ENSG00000168824	(+58799)		chr19	1863847	1865661	KLF16	(-1187)		chr1	46049147	46050824	NASP	(+254)		chr21	37757590	37757927	CHAF1B	(+83)
chr1	249151718	249154263	ZNF692	(+68)		chr8	42009648	42011250	AP3M2	(-15)		chr10	3109730	3111230	PFKP	(+768)		chr21	43429294	43429505	ZBTB21	(+1066)
chr3	15403191	15406228	SH3BP5	(-30574)		chr10	14919942	14921903	SUV39H2	(+35)		chr19	51227150	51229494	CLEC11A	(+1736)		chr3	50264881	50265095	GNAI2	(-8396)
chr17	7788662	7791829	CHD3	(+2122)		chr8	48871918	48874408	MCM4	(-333)		chr7	2143116	2145594	MAD1L1	(+128523)		chr3	52105221	52105549	DUSP7	(-14819)
chr17	79283859	79285831	SLC38A10	(-15740)		chr17	47269070	47270827	GNGT2	(+16813)		chr17	75369523	75371434	SEPT9	(+92987)		chr4	171011019	171011472	AADAT	(-128)
chr8	141520457	141522727	CHRAC1	(+195)		chr2	16416464	16416984	MYCN	(+336038)		chr2	16205592	16206031	MYCN	(+125126)		chr4	186392541	186392930	CCDC110	(+177)
chr17	81008579	81010197	B3GNTL1	(+298)		chr6	111196219	111197945	AMD1	(+1109)		chr1	44411906	44412919	IPO13	(-198)		chr6	33643147	33643763	UQCC2	(+36049)
chr17	80276582	80278378	CD7	(-2002)		chr11	133901975	133904499	JAM3	(-35583)		chr17	2238973	2240678	TSR1	(+975)		chr6	41747604	41747847	FRS3	(-88)
chr1	245132831	245135024	EFCAB2	(+757)		chr8	6565241	6567124	AGPAT5	(+305)		chr11	8102976	8105748	TUB	(+44182)		chr7	36429688	36430074	ANLN	(+466)
chr12	1099054	1100311	ERC1	(-721)		chr16	4664640	4666916	MGRN1	(-9013)		chr17	73148832	73150307	HN1	(+1200)		chr7	144052205	144052516	ARHGEF5	(-72)
chr18	77438789	77439886	CTDP1	(-463)		chr1	107598945	107600674	PRMT6	(+509)		chr6	90528744	90530445	MDN1	(-153)		chr8	99956510	99956819	OSR2	(-5)
chr8	33456030	33458118	DUSP26	(+550)		chr6	160147481	160148624	WTAP	(+1436)		chr5	138940028	138941876	UBE2D2	(+201)		chr1	53611791	53612213	SLC1A7	(-3753)
chr8	95907635	95909345	CCNE2	(+416)		chr14	23770496	23772286	PPP1R3E	(+666)		chr1	228744126	228745376	RNF187	(+69989)		chr1	67390485	67390710	WDR78	(-28)
chr10	111969874	111971501	MXI1	(+3325)		chr20	42085746	42087422	SRSF6	(+16)		chr1	45264611	45266109	PLK3	(-537)		chr1	109940308	109940760	SORT1	(+39)
chr11	35640618	35642246	FJX1	(+1697)		chr5	60626098	60628177	ZSWIM6	(-962)		chr11	62648136	62649575	SLC3A2	(+25273)		chr1	201154010	201154304	IGFN1	(-5796)
chr5	168198737	168201841	PANK3	(-193684)		chr3	128399171	128400413	RPN1	(-30100)		chr11	62311575	62314166	AHNAK	(+1436)		chr11	75525823	75526087	UVRAG	(-257)
chr10	31891310	31893674	ZEB1	(+284391)		chr2	111878559	111880156	BCL2L11	(+852)		chr16	15236139	15239939	RRN3	(-49865)		chr12	4647576	4647990	C12orf4	(-146)
chr5	138939704	138942037	UBE2D2	(+120)		chr6	109702696	109704704	CD164	(-53)		chr2	16199435	16199888	MYCN	(+118976)		chr15	40339968	40340150	SRP14	(-8670)
chr3	194407544	194409118	LSG1	(-15125)		chr3	50328563	50330237	IFRD2	(+497)		chr17	73851205	73852742	WBP2	(+614)		chr19	38893596	38893913	FAM98C	(-20)
chr17	72206017	72208145	TTYH2	(-2572)		chr8	89338837	89341284	MMP16	(-344)		chr10	103877102	103878897	LDB1	(+2210)		chr21	38710958	38711141	DSCR3	(-71217)
chr3	52719819	52721100	GNL3	(+524)		chr17	57696396	57697495	CLTC	(-273)		chr16	25268318	25270182	ZKSCAN2	(+2)		chr7	192309	192597	FAM20C	(-516)
chr8	67340879	67342499	RRS1	(+426)		chrX	41191929	41194184	DDX3X	(+406)		chr7	55432988	55434684	LANCL2	(+695)		chr1	955481	955750	AGRN	(+113)
chr7	45150517	45151895	TBRG4	(+107)		chr3	12525397	12526806	TSEN2	(+92)		chr20	25603628	25605367	NANP	(+313)		chr1	147510324	147510721	NBPF24	(+89026)
chr12	64798267	64799817	XPOT	(+912)		chr12	67662075	67664308	CAND1	(+131)		chr1	156306870	156308916	CCT3	(+363)		chr1	222988353	222988689	BROX	(+102626)
chr8	104426607	104427983	SLC25A32	(+37)		chr17	79987910	79989331	RAC3	(-879)		chr2	15792974	15793509	DDX1	(+61940)		chr12	74931504	74931841	ATXN7L3B	(+122)
chr16	4664647	4667159	MGRN1	(-8888)		chr15	89877101	89879300	POLG	(-123)		chr1	247494363	247496428	ZNF496	(-351)		chr13	49357339	49357832	CYSLTR2	(+76635)
chr17	40332589	40333898	KCNH4	(+52)		chr1	112280877	112283444	FAM212B	(-115)		chr16	2013485	2015711	RPS2	(+263)		chr13	100307526	100308041	CLYBL	(+48861)
chr1	93297338	93298548	RPL5	(+361)		chr15	83679668	83681651	FAM103A1	(+25701)		chr3	129829489	129831483	TRH	(+137338)		chr17	27046473	27046666	RPL23A	(+159)
chr4	129208309	129210257	PGRMC2	(+701)		chr12	43944458	43946465	ADAMTS20	(+262)		chr3	50328772	50330276	IFRD2	(+373)		chr17	36442560	36442805	MRPL45	(-10306)
chr14	105281558	105283274	ZBTB42	(+15166)		chr6	87864449	87865917	ZNF292	(-84)		chr1	154599424	154600778	ADAR	(-19419)		chr17	79520743	79520917	C17orf70	(-1427)
chr20	34251612	34253347	RBM12	(+358)		chr12	118573303	118574802	PEBP1	(+390)		chr11	122931826	122934375	HSPA8	(-58)		chr18	11851210	11851448	CHMP1B	(-66)
chr12	1057953	1059608	RAD52	(+107)		chr3	49394799	49396552	GPX1	(+357)		chr17	79212021	79214332	C17orf89	(+138)		chr19	4694495	4694894	C19orf10	(-24313)
chr19	58789677	58791557	ENSG00000083842	(+300)		chr17	43024275	43025828	KIF18B	(+27)		chr8	146016576	146018531	RPL8	(+418)		chr19	33462756	33463254	CEP89	(-136)
chr8	107281948	107284601	OXR1	(-176877)		chr1	227975263	227977754	PRSS38	(-26885)		chr17	81008583	81010733	B3GNTL1	(+28)		chr2	235889927	235890282	SH3BP4	(+2776)
chr17	43237989	43239439	HEXIM2	(+647)		chr2	16119085	16119636	MYCN	(+38675)		chr3	127841952	127843336	RUVBL1	(+23)		chr3	138634290	138634522	FOXL2	(+31576)
chr19	8570506	8571619	PRAM1	(-3067)		chr17	80169970	80171736	CCDC57	(-164)		chr20	5099435	5100901	TMEM230	(-6435)		chr5	122758864	122759210	CEP120	(-40)
chr14	35590747	35592487	PPP2R3C	(-98)		chr5	133338775	133342063	VDAC1	(+405)		chr2	111878556	111880114	BCL2L11	(+829)		chr6	91078823	91079178	BACH2	(-72540)
chr3	12525445	12526913	TSEN2	(+169)		chr21	44298672	44299909	WDR4	(+374)		chr8	67340517	67342635	RRS1	(+313)		chr6	110008602	110008892	AK9	(+3668)
chr10	103589924	103591357	MGEA5	(-12466)		chr7	148724775	148726393	PDIA4	(+149)		chr19	12901900	12903991	JUNB	(+636)		chr7	23312813	23313078	MALSU1	(-25873)
chr20	34541656	34543143	SCAND1	(+4994)		chr4	7069004	7071124	GRPEL1	(-140)		chr17	6346753	6348658	FAM64A	(-55)		chr7	73892593	73892756	GTF2IRD1	(+24375)
chr1	154973167	154974958	ZBTB7B	(-1232)		chr7	112089861	112091704	IFRD1	(+300)		chr15	66992866	66995716	SMAD6	(-275)		chr8	18991992	18992282	PSD3	(-120941)
chr3	49394630	49396545	GPX1	(+445)		chr14	19649448	19650854	OR11H12	(+272629)		chr20	3747636	3749621	C20orf27	(-254)		chr8	22932153	22932485	TNFRSF10B	(-5627)
chr15	82335595	82338024	MEX3B	(+1672)		chr7	151106312	151107932	NUB1	(+68325)		chr14	19924503	19925991	OR4Q3	(-290340)		chr1	85763497	85764216	BCL10	(-21084)
chr19	15235408	15236821	ILVBL	(+481)		chr3	126074301	126076014	KLF15	(+1127)		chr1	114446668	114448548	AP4B1	(+12)		chr1	145090301	145090494	PDE4DIP	(-95376)
chr3	183734654	183736255	ABCC5	(+348)		chr9	6757216	6759197	KDM4C	(+551)		chr6	87864473	87866121	ZNF292	(+30)		chr12	96883195	96883470	C12orf55	(-32)
chrX	129304358	129306803	RAB33A	(-42)		chr19	41768965	41771157	HNRNPUL1	(-175)		chr1	179851045	179852656	TOR1AIP1	(+404)		chr15	28567133	28567390	HERC2	(+36)
chr2	99952376	99954747	EIF5B	(-254)		chr5	134073319	134075067	CAMLG	(+2)		chr2	16034194	16034646	MYCN	(-46266)		chr19	4402539	4402752	CHAF1A	(-13)
chr16	30885478	30887538	BCL7C	(+19773)		chr17	46969269	46970985	ATP5G1	(-52)		chr4	99849152	99850838	EIF4E	(+289)		chr2	15701274	15701594	NBAS	(+20)
chr19	14529007	14531035	DDX39A	(+158)		chr9	38619806	38622524	IGFBPL1	(-196721)		chr11	67571946	67573999	ALDH3B2	(-130871)		chr2	97001449	97001885	NCAPH	(+142)
chr4	3956117	3958385	ADRA2C	(+189126)		chr12	58145235	58146550	CDK4	(+411)		chr13	47126723	47129024	LRCH1	(+479)		chr22	24059336	24059655	RGL4	(+26448)
chr16	85478194	85480785	GSE1	(-167332)		chr19	10811820	10813184	QTRT1	(+375)		chr3	136537491	136539384	SLC35G2	(+577)		chr22	35772991	35773180	HMOX1	(-3742)
chr7	92462099	92465907	CDK6	(-772)		chr16	87417412	87418691	FBXO31	(-689)		chr13	37572701	37575551	EXOSC8	(-552)		chr1	46050023	46050348	NASP	(+454)
chr10	5726192	5727771	FAM208B	(+181)		chr22	21270937	21273121	CRKL	(+315)		chr9	73033078	73036290	KLF9	(-5144)		chr1	219347083	219347306	LYPLAL1	(+9)
chr11	33060214	33062014	TCP11L1	(+151)		chr3	49710629	49712304	APEH	(+32)		chr4	9153640	9155754	FAM90A26	(-17438)		chr11	82782770	82783124	RAB30	(-39)
chr19	18845231	18847878	CRTC1	(+52067)		chr2	241499409	241500861	DUSP28	(+416)		chr2	242253836	242256237	SEPT2	(+522)		chr12	93985178	93985640	SOCS2	(+21819)
chr1	213030965	213032529	FLVCR1	(+150)		chr10	5854507	5856390	GDI2	(+63)		chr17	59563178	59566001	TBX4	(+30783)		chr16	46722565	46723135	VPS35	(+254)
chr2	133109934	133111422	GPR39	(-63469)		chr15	69744265	69746662	RPLP1	(+341)		chr1	65613401	65615266	AK4	(+821)		chr19	56904593	56905087	ZNF582	(+49)
chr11	66137976	66139697	SLC29A2	(+454)		chr17	58676745	58678835	PPM1D	(+246)		chr4	129208152	129210003	PGRMC2	(+906)		chr3	52321708	52322064	GLYCTK	(+14)
chr3	159481836	159484045	SCHIP1	(-74709)		chr16	2069125	2071011	NPW	(+547)		chr2	190648545	190649858	PMS1	(+95)		chr3	185625205	185625405	TRA2B	(+30619)
chr16	30006506	30008141	HIRIP3	(+433)		chr17	73851344	73852661	WBP2	(+585)		chr6	84562686	84564074	RIPPLY2	(+395)		chr5	139781203	139781423	ANKHD1	(-116)
chr5	71402683	71404435	MAP1B	(+498)		chr21	40554515	40556145	PSMG1	(+447)		chr19	18699300	18702049	C19orf60	(+1140)		chr7	65821253	65821588	TPST1	(+151235)
chr2	86421894	86423452	IMMT	(+220)		chr19	5903252	5904899	FUT5	(-278)		chr7	220038	222084	FAM20C	(+28092)		chr7	135429870	135430279	FAM180A	(+3519)
chr9	135994252	135996323	RALGDS	(+1275)		chr16	30006271	30008038	INO80E	(+540)		chr17	27046322	27048166	RPL23A	(+833)		chr9	140446250	140446630	MRPL41	(+789)
chr12	57913422	57916497	DDIT3	(-660)		chr22	20198779	20200460	RTN4R	(+56434)		chr1	115299421	115300905	CSDE1	(-7352)		chr1	148928180	148928357	NBPF16	(+188826)
chr15	69744305	69746720	RPLP1	(+390)		chr3	126859537	126861701	PLXNA1	(+153182)		chr14	64969705	64972267	ZBTB1	(-306)		chr11	64794820	64795164	SNX15	(+112)
chr14	93259891	93261355	GOLGA5	(+47)		chr2	20646245	20648126	RHOB	(+351)		chr16	30006261	30008264	HIRIP3	(+494)		chr3	9791368	9791660	OGG1	(-114)
chr12	21809767	21811152	LDHB	(+268)		chr5	176829230	176832039	PFN3	(-2998)		chr12	110840261	110842068	ANAPC7	(+370)		chr7	65516130	65516372	ASL	(-24534)
chr11	62647951	62649628	SLC3A2	(+25207)		chr4	128885381	128887373	C4orf29	(-84)		chr1	155051448	155053840	EFNA3	(+1296)		chr8	26240227	26240577	BNIP3L	(-12)
chr12	6797390	6799106	ZNF384	(+428)		chr21	34696536	34698137	IFNAR1	(+128)		chr1	100816507	100819203	CDC14A	(-192)		chr1	44324030	44324365	ARTN	(-74794)
chr5	126112158	126114541	LMNB1	(+510)		chr17	1302336	1303913	YWHAE	(+547)		chr22	20103654	20105166	TRMT2A	(+408)		chr12	120933691	120934113	DYNLL1	(+26249)
chr1	165796706	165798642	UCK2	(+906)		chr6	53408868	53410767	GCLC	(+109)		chr1	200638381	200639922	DDX59	(-55)		chr13	44888015	44888264	SERP2	(-59838)
chr10	21784256	21786451	MLLT10	(-37918)		chr1	249151758	249153635	ZNF692	(+362)		chr11	66383256	66385154	RBM14-RBM4	(+108)		chr14	77843291	77843638	SAMD15	(-11)
chr4	164415177	164416628	TMA16	(+290)		chr2	29117122	29118775	WDR43	(+440)		chr5	134073012	134074954	CAMLG	(-208)		chr17	76136482	76136809	C17orf99	(-5788)
chr16	57517301	57520172	DOK4	(+1670)		chr17	40020865	40022082	KLHL11	(+210)		chr17	46969275	46970924	ATP5G1	(-79)		chr22	51038620	51038820	MAPK8IP2	(-411)
chr2	223519973	223521790	FARSB	(+174)		chr2	16178597	16179084	MYCN	(+98155)		chr17	3597943	3599853	P2RX5	(+800)		chr4	89513425	89513973	HERC3	(+125)
chr5	131131875	131133501	ENSG00000273217	(-12)		chr14	104890665	104892573	C14orf180	(-154402)		chr9	130889985	130891338	ENSG00000232850	(+50)		chr4	123844091	123844315	SPATA5	(-26)
chr19	38144904	38147313	ZFP30	(+204)		chr16	69140390	69142669	HAS3	(+87)		chr4	62066182	62069253	LPHN3	(-142)		chr5	149865837	149866091	NDST1	(-21710)
chr8	42009584	42011321	AP3M2	(-11)		chr7	5608824	5610630	FSCN1	(-22727)		chr17	40984906	40986182	PSME3	(+56)		chr5	173809542	173809871	ENSG00000170091	(+337100)
chr19	42805982	42807619	PAFAH1B3	(+128)		chr22	42016149	42017975	DESI1	(+38)		chr1	159915141	159916287	IGSF9	(-328)		chr7	101453484	101453669	CUX1	(-5714)
chr6	160209732	160212069	TCP1	(-120)		chr1	235291175	235292579	TOMM20	(+374)		chr15	45694337	45695941	SPATA5L1	(+610)		chr15	83002275	83002751	GOLGA6L19	(+15685)
chr12	6934138	6936999	GPR162	(+4858)		chr16	1876730	1877735	HAGH	(-38)		chr12	58238406	58241133	CTDSP2	(+752)		chr7	158167320	158167613	PTPRN2	(+212904)
chr14	64854036	64856090	MTHFD1	(-5)		chr20	50807227	50809263	ZFP64	(+280)		chr1	228775441	228776700	RHOU	(-94753)		chrX	47077906	47078222	CDK16	(-4353)
chr4	128885757	128887543	C4orf29	(+189)		chr17	16118111	16120893	NCOR1	(-639)		chr7	140396304	140397769	NDUFB2	(+566)		chr10	114846905	114847442	TCF7L2	(+137165)
chr4	159591993	159594047	C4orf46	(+178)		chr17	39844609	39846427	EIF1	(+373)		chr18	19748313	19751248	GATA6	(+377)		chr17	54776919	54777217	NOG	(+106008)
chr19	4742077	4743550	DPP9	(-18939)		chr1	155531675	155533634	ASH1L	(-332)		chr12	115121728	115123897	TBX3	(-1418)		chr21	26979714	26979994	MRPL39	(-25)
chr22	21270988	21272836	CRKL	(+198)		chr14	50086825	50088556	MGAT2	(+202)		chr16	70414155	70415914	ST3GAL2	(+19506)		chr22	31198792	31199075	OSBP2	(+108141)
chr9	132257692	132259516	NTMT1	(-112559)		chr15	40395087	40397483	BMF	(+4790)		chr4	83349829	83351185	HNRNPDL	(+512)		chr4	6271262	6271542	WFS1	(-175)
chr17	4612314	4614726	ARRB2	(-468)		chr19	2236088	2237552	SF3A2	(+300)		chr1	53781440	53783781	LRP8	(+11075)		chr5	178053592	178054149	CLK4	(+244)
chr10	25304860	25306299	THNSL1	(-7)		chr1	182807965	182809753	DHX9	(+355)		chr12	124086045	124087305	DDX55	(+29)		chr6	75915663	75915836	COL12A1	(+17)
chr17	42851845	42853567	ADAM11	(+16307)		chr16	85415050	85417233	GSE1	(-230680)		chr17	66287701	66288935	SLC16A6	(-1061)		chr7	129471171	129471498	UBE2H	(+121454)
chr13	113862117	113863799	PCID2	(+25)		chr9	37025987	37028314	PAX5	(+6952)		chr19	10216791	10218028	PPAN-P2RY11	(+339)		chr13	50422004	50422377	KPNA3	(-55134)
chr16	2013443	2015483	RPS2	(+398)		chr2	16104037	16104633	MYCN	(+23649)		chr7	6048110	6049530	AIMP2	(-56)		chr22	30234146	30234415	ASCC2	(-16)
chr17	66243201	66244667	AMZ2	(+219)		chr19	36544471	36546414	THAP8	(+221)		chr2	74756152	74758114	AUP1	(-67)		chr4	2264007	2264338	MXD4	(-152)
chr3	127348318	127349504	PODXL2	(+887)		chr1	218518235	218519840	TGFB2	(-539)		chr7	65215258	65217065	VKORC1L1	(-122092)		chr1	6305173	6305415	HES3	(+1042)
chr3	3168253	3169699	TRNT1	(+376)		chr1	113689020	113690651	LRIG2	(+74005)		chr1	221913961	221916964	DUSP10	(+55)		chr17	42092172	42092491	TMEM101	(+8187)
chr16	71928148	71930160	IST1	(+532)		chr1	109642485	109644053	TMEM167B	(+10844)		chr19	18313057	18315207	RAB3A	(+752)		chr5	171788484	171788822	UBTD2	(-77578)
chr16	74401184	74402928	NPIPB15	(-9720)		chr14	93259900	93260936	GOLGA5	(-158)		chr17	79924616	79926384	NOTUM	(-6331)		chr16	78133289	78133636	WWOX	(+153)
chr22	24109028	24111005	CHCHD10	(+613)		chr12	110718214	110720314	ATP2A2	(-222)		chr2	16221404	16221836	MYCN	(+140934)		chr1	20084850	20085105	TMCO4	(+41432)
chr6	26537022	26539798	HMGN4	(-223)		chr11	62358763	62360137	TUT1	(-341)		chr3	196668553	196670278	NCBP2	(+52)		chr11	36058594	36058845	LDLRAD3	(+93092)
chr17	71160446	71162664	SSTR2	(+404)		chr5	77655545	77657597	SCAMP1	(+232)		chr1	244613927	244615701	ADSS	(+622)		chr13	114864678	114865049	RASA3	(+33222)
chr3	128186884	128188659	DNAJB8	(-1961)		chr2	55843717	55846177	SMEK2	(-224)		chr12	120638084	120639862	RPLP0	(-71)		chr14	55679889	55680105	DLGAP5	(-21601)
chr16	85556600	85559156	GSE1	(-88944)		chr1	225839456	225841812	ENAH	(+210)		chr16	3313466	3315604	MEFV	(-7908)		chr3	11237419	11237606	HRH1	(-56872)
chr2	96657192	96658840	ANKRD36C	(-475)		chr14	36002305	36005205	INSM2	(+507)		chr18	31801856	31803858	NOL4	(+658)		chr5	138616770	138617022	MATR3	(-12441)
chr5	57755217	57757045	PLK2	(-44)		chr5	131131828	131133548	ENSG00000273217	(-12)		chr6	111803181	111805862	REV3L	(+393)		chr15	76135760	76136031	UBE2Q2	(+270)
chr17	65713631	65714924	NOL11	(+329)		chr17	18217408	18219072	TOP3A	(+67)		chr1	155022367	155023675	ADAM15	(-741)		chr2	65094074	65094300	SLC1A4	(-122348)
chr3	23957986	23959649	NKIRAS1	(-612)		chr12	125027652	125029594	NCOR2	(-48825)		chr1	184355056	184357316	C1orf21	(-6)		chr1	43312106	43312465	ZNF691	(-21)
chr9	37034226	37038152	PAX5	(-2086)		chr6	74229860	74231570	EEF1A1	(+26)		chr8	80523731	80526148	STMN2	(+1553)		chr1	176176300	176176579	RFWD2	(+189)
chr11	73586958	73588391	PAAF1	(-339)		chr12	93963543	93965609	SOCS2	(+986)		chr6	73332067	73333148	KCNQ5	(+1088)		chr1	223815938	223816255	CAPN8	(+37251)
chr6	170124797	170126075	PHF10	(-1285)		chr7	108094816	108097179	NRCAM	(+828)		chr22	38900777	38903189	DDX17	(+359)		chr11	65153895	65154103	FRMD8	(-71)
chr16	30440434	30442155	DCTPP1	(+101)		chr2	96812061	96815120	DUSP2	(-2412)		chr1	167904437	167906925	DCAF6	(-375)		chr12	25062671	25063011	BCAT1	(-6832)
chr12	72665201	72667486	TRHDE	(-119)		chr6	26536914	26539685	HMGN4	(-333)		chr9	37464664	37466996	ZBTB5	(-434)		chr12	66216813	66217022	HMGA2	(-993)
chr19	59030094	59031644	ZBTB45	(+720)		chr2	16232520	16233117	MYCN	(+152133)		chr14	24045575	24047605	JPH4	(+1404)		chr16	1876512	1876749	FAHD1	(-337)
chr19	12833282	12835233	TNPO2	(+552)		chr14	91976213	91977674	SMEK1	(-456)		chr12	43944396	43946457	ADAMTS20	(+297)		chr16	69139808	69140309	HAS3	(-1384)
chr19	49998428	50000078	RPS11	(-378)		chr6	47276292	47277904	TNFRSF21	(+543)		chr9	99180054	99181643	ZNF367	(-238)		chr18	46399799	46400003	SMAD7	(+77180)
chr10	76969353	76971332	VDAC2	(-263)		chr20	62171292	62172567	PTK6	(-3235)		chr3	49394722	49396446	GPX1	(+449)		chr22	41697426	41697799	ZC3H7B	(+87)
chr20	44518630	44520382	CTSA	(-177)		chr17	76209680	76210968	BIRC5	(+57)		chr2	16074989	16075393	MYCN	(-5495)		chr3	109115292	109115586	DPPA4	(-59020)
chr12	125423659	125425650	UBC	(-24761)		chr17	27053355	27056133	NEK8	(-1054)		chr18	77438765	77439889	CTDP1	(-474)		chr5	168221371	168221612	PANK3	(-214887)
chr21	40685481	40687108	BRWD1	(-550)		chr4	99849196	99851041	EIF4E	(+165)		chr22	19419369	19420302	MRPL40	(+411)		chr7	128431381	128431781	CCDC136	(-518)
chr20	24567957	24571616	SYNDIG1	(+119952)		chr19	49468083	49469767	FTL	(+367)		chr1	154908688	154910159	PMVK	(+43)		chr9	139221880	139222392	GPSM1	(+204)
chr17	43224349	43226451	HEXIM1	(+716)		chr10	62702753	62704804	RHOBTB1	(+226)		chr19	49139157	49141632	DBP	(+300)		chr1	242113804	242114064	MAP1LC3C	(+48441)
chr12	64615446	64616622	C12orf66	(+37)		chr5	121412382	121414408	LOX	(+585)		chr9	35656929	35659071	CCDC107	(-311)		chr12	94136040	94136277	CRADD	(+64666)
chr19	51227365	51229389	CLEC11A	(+1791)		chr17	27046141	27048148	RPL23A	(+734)		chr1	228750830	228752115	RNF187	(+76711)		chr17	29058470	29058713	CRLF3	(+93202)
chr3	124489399	124492088	UMPS	(+41531)		chr3	195807993	195809402	TFRC	(+362)		chr7	151572589	151574386	PRKAG2	(+722)		chr17	41446506	41446940	ARL4D	(-29604)
chr16	25268177	25270428	ZKSCAN2	(-51)		chr9	135056677	135059172	NTNG2	(+20591)		chr2	113032399	113033807	ZC3H6	(-68)		chr2	101519316	101519699	NPAS2	(+82894)
chr17	80240032	80242024	CSNK1D	(-9421)		chr11	45825491	45828031	SLC35C1	(+804)		chr17	75428947	75430909	SEPT9	(+152436)		chr2	207308100	207308683	ADAM23	(+129)
chr10	25463367	25465747	GPR158	(+566)		chr13	99852302	99854137	UBAC2	(+192)		chr7	36191993	36194682	EEPD1	(+580)		chr4	183065858	183066083	TENM3	(-98611)
chr8	103666784	103669323	KLF10	(+76)		chr16	65154641	65158159	CDH11	(-299)		chr12	51419409	51421463	SLC11A2	(+1622)		chr7	74561202	74561422	GTF2IRD2B	(+52925)
chr9	139219653	139221799	GPSM1	(-1206)		chr17	55859126	55861122	CCDC182	(-37451)		chr10	90639635	90641157	STAMBPL1	(+905)		chr7	127228408	127228582	ARF5	(+96)
chr3	122512167	122513858	HSPBAP1	(-342)		chr12	109534998	109536545	UNG	(+393)		chr17	48171696	48173366	PDK2	(-108)		chrX	64754442	64754839	LAS1L	(-5)
chr13	45150949	45152580	TSC22D1	(-1064)		chr2	109335286	109336739	RANBP2	(+76)		chr1	155213391	155215306	GBA	(+112)		chr10	112256079	112256267	DUSP5	(-1423)
chr3	122101664	122103564	FAM162A	(-415)		chr8	143819798	143821415	SLURP1	(+3222)		chr14	24582843	24584474	DCAF11	(-330)		chr10	134537992	134538332	NKX6-2	(+61394)
chr12	76477336	76479218	NAP1L1	(+536)		chr16	56965236	56967200	HERPUD1	(+258)		chr4	83351331	83352597	ENOPH1	(+249)		chr13	113864272	113864436	CUL4A	(+496)
chr5	176738496	176740222	MXD3	(-49)		chr17	45770999	45773093	TBKBP1	(-584)		chr22	41776788	41778681	TEF	(-198)		chr15	69597849	69598064	PAQR5	(-8785)
chr7	153583176	153585682	DPP6	(-165336)		chr21	47165829	47168431	PCBP3	(+103522)		chr14	19649427	19650869	OR11H12	(+272626)		chr16	431716	432271	TMEM8A	(-12)
chr6	40553049	40556438	LRFN2	(+460)		chr9	129484629	129486845	ZBTB43	(-81557)		chr1	239549337	239551591	CHRM3	(-241909)		chr16	9184944	9185103	C16orf72	(-481)
chr17	5371186	5372622	DHX33	(+476)		chr2	15964660	15965604	MYCN	(-115554)		chr1	87379272	87381580	HS2ST1	(+69)		chr16	69096632	69096864	HAS3	(-44695)
chr9	132388014	132389575	ASB6	(+15649)		chr1	78147955	78149653	ZZZ3	(-461)		chr19	2235494	2237674	SF3A2	(+64)		chr18	3448295	3448468	TGIF1	(-3293)
chr22	45558819	45560860	NUP50	(+118)		chr19	59030342	59031718	ZBTB45	(+559)		chr22	42475109	42476356	SMDT1	(+34)		chr2	87929198	87929567	PLGLB2	(-118223)
chr16	81039834	81041808	CENPN	(+2)		chr15	101834324	101835997	SNRPA1	(+295)		chr6	82461184	82464196	FAM46A	(-265)		chr2	160142950	160143310	WDSUB1	(-27)
chr4	39528562	39529906	UGDH	(+4)		chr2	169312162	169314000	CERS6	(+322)		chr10	104677163	104679488	CNNM2	(+276)		chr2	208288599	208288909	CREB1	(-105862)
chr3	126397169	126399663	TXNRD3	(-24418)		chr10	42970600	42971998	ZNF33B	(+162693)		chr9	37025957	37028288	PAX5	(+6980)		chr20	50073119	50073452	NFATC2	(+85972)
chr11	63952063	63953826	STIP1	(-642)		chr2	192109757	192111213	MYO1B	(+370)		chr2	16193478	16193890	MYCN	(+112998)		chr3	127415634	127416220	ABTB1	(+24144)
chr15	68569518	68571362	FEM1B	(+299)		chr2	131554744	131556782	AMER3	(+41899)		chr4	24471284	24473913	DHX15	(+113574)		chr3	134034478	134034766	AMOTL2	(+58814)
chr3	196013505	196015771	PCYT1A	(-54)		chr2	24306284	24308452	TP53I3	(+683)		chr7	139024673	139026599	C7orf55	(-242)		chr3	170469524	170469784	RPL22L1	(+118618)
chr3	38206212	38208127	OXSR1	(+174)		chr2	9562416	9564278	ITGB1BP1	(+11)		chr6	117996014	117997490	NUS1	(+87)		chr5	174905894	174906160	SFXN1	(+629)
chr8	89338567	89341234	MMP16	(-184)		chr16	69924413	69925933	CLEC18A	(-59910)		chr17	76249843	76251594	TMEM235	(+22735)		chr7	100858124	100858312	ZNHIT1	(-2731)
chr17	48796325	48797712	LUC7L3	(+114)		chr21	40176721	40179136	ETS2	(+698)		chr21	34913667	34916197	SON	(+8)		chr8	26307198	26307465	PNMA2	(+64276)
chr17	61818448	61820171	STRADA	(-141)		chr17	7338408	7341043	TMEM102	(+964)		chr19	45594217	45596478	PPP1R37	(-872)		chr8	59323749	59324067	UBXN2B	(+85)
chr17	48286554	48288452	COL1A1	(-8510)		chr3	23957850	23959628	NKIRAS1	(-533)		chr1	167682652	167684874	MPZL1	(-7424)		chr8	99306325	99306604	NIPAL2	(+156)
chr1	179712603	179715054	FAM163A	(+1531)		chr5	891218	893842	TRIP13	(-228)		chr9	139980314	139981711	MAN1B1	(-366)		chrX	101854246	101854708	ARMCX5	(+29)
chrX	48432239	48433520	RBM3	(-32)		chr17	61509173	61512081	CYB561	(+12918)		chr22	46469094	46473247	PPARA	(-75328)		chr11	57335680	57335889	UBE2L6	(-505)
chr21	45147413	45148935	PDXK	(+9181)		chr20	5099445	5100942	TMEM230	(-6461)		chr2	15961801	15962257	MYCN	(-118657)		chr14	60618481	60618714	DHRS7	(+17976)
chr6	43542792	43544253	XPO5	(+289)		chr20	3791639	3793263	AP5S1	(-8752)		chr1	46151730	46154523	TMEM69	(+241)		chr19	53445409	53445941	ZNF816	(+20439)
chr18	77793117	77794937	RBFA	(-331)		chr11	68657156	68659583	MRPL21	(+12918)		chr16	23568180	23569356	EARS2	(-72)		chr20	31063188	31063432	C20orf112	(+7964)
chr16	29818568	29819784	MAZ	(+1259)		chr6	167039496	167042160	RPS6KA2	(+235211)		chr4	26320329	26322767	RBPJ	(+216)		chr22	46972779	46973152	CELSR1	(-39899)
chr20	55839011	55841224	BMP7	(+1566)		chr11	66383443	66385002	RBM14-RBM4	(+126)		chr7	63385519	63387504	ZNF727	(-119309)		chr8	143763287	143763536	PSCA	(+1538)
chr2	109335213	109336712	RANBP2	(+26)		chr17	76878633	76880620	ENSG00000178404	(+19656)		chr1	150550719	150553294	MCL1	(+59)		chr9	135906184	135906462	GTF3C5	(-68)
chr3	122692454	122695066	SEMA5B	(+1221)		chr22	21355464	21357461	THAP7	(-88)		chr2	15886101	15886572	DDX1	(+155035)		chr1	8257881	8258269	SLC45A1	(-119811)
chr17	46177758	46179257	CBX1	(+52)		chr9	2621032	2623786	VLDLR	(+575)		chr15	92937226	92938830	ST8SIA2	(+970)		chr1	201083320	201083541	CACNA1S	(-1737)
chr17	73452243	73453940	KIAA0195	(+547)		chr17	73974553	73976344	ACOX1	(-5)		chr5	177630898	177632138	HNRNPAB	(+10)		chr10	30101169	30101383	SVIL	(-76546)
chr20	62084370	62087160	KCNQ2	(+18226)		chr4	41752235	41754647	PHOX2B	(-2454)		chr17	5322328	5323913	NUP88	(+359)		chr11	18610171	18610470	UEVLD	(-91)
chr20	23330499	23332302	NXT1	(+28)		chr2	16166203	16166697	MYCN	(+85764)		chr16	56965375	56967150	HERPUD1	(+303)		chr11	113545755	113546155	TMPRSS5	(+31140)
chr7	100199731	100201836	PCOLCE	(+984)		chr5	179125171	179126928	CANX	(+143)		chr12	53399571	53401204	EIF4B	(+446)		chr12	95397377	95397743	NDUFA12	(-14)
chr2	70369000	70370569	C2orf42	(+48418)		chr7	30633470	30635385	GARS	(+131)		chr11	75945263	75947668	WNT11	(-28890)		chr14	91188291	91188565	TTC7B	(+94333)
chr22	41762337	41764454	TEF	(-14537)		chr1	6268326	6270285	RNF207	(+3070)		chr9	138391222	138393325	MRPS2	(+444)		chr16	85429078	85429385	GSE1	(-217590)
chr17	76712763	76714174	CYTH1	(+64907)		chr1	154531124	154532284	UBE2Q1	(-595)		chr1	45986311	45988003	PRDX1	(+452)		chr17	57860218	57860503	VMP1	(+75535)
chr3	101292550	101293991	PCNP	(+332)		chr12	120638287	120639654	RPLP0	(-69)		chr17	33468139	33469564	NLE1	(+482)		chr18	9877202	9877538	TXNDC2	(-8603)
chr20	32889930	32891617	AHCY	(+380)		chr11	95522135	95524520	CEP57	(-297)		chr16	85658316	85660643	GSE1	(+12658)		chr18	55470189	55470489	ATP8B1	(-12)
chr6	133561423	133564618	EYA4	(+532)		chr11	65264508	65266659	SCYL1	(-26964)		chr17	74693167	74694798	MXRA7	(+13054)		chr19	1507970	1508256	ADAMTSL5	(+5075)
chr17	79789480	79790863	PPP1R27	(+2737)		chr16	46722435	46724506	ORC6	(-87)		chr2	109335164	109336726	RANBP2	(+8)		chr19	3572504	3572822	HMG20B	(-273)
chr1	78147795	78149620	ZZZ3	(-365)		chr17	80451841	80453230	FOXK2	(-25055)		chr3	50374206	50375834	RASSF1	(+3252)		chr19	15376703	15377060	BRD4	(+14380)
chr3	150263451	150265056	EIF2A	(-227)		chr3	156877147	156878948	CCNL1	(-46)		chr19	58789765	58791281	ENSG00000083842	(+206)		chr19	18049070	18049318	CCDC124	(+3289)
chr3	151985850	151987542	MBNL1	(+867)		chr20	24567929	24571321	SYNDIG1	(+119790)		chr4	154386624	154388753	KIAA0922	(+188)		chr20	37393628	37393840	ACTR5	(+16649)
chr3	48128689	48131130	MAP4	(+852)		chr9	100880358	100882018	TRIM14	(+292)		chr14	20922586	20924194	APEX1	(+36)		chr20	56784792	56785143	PPP4R1L	(+99527)
chr1	154531161	154532324	UBE2Q1	(-634)		chr16	30440387	30442118	DCTPP1	(+143)		chr16	87901310	87902998	SLC7A5	(+940)		chr3	20081454	20081710	KAT2B	(+67)
chr11	63932134	63934323	MACROD1	(+304)		chr3	52719801	52721019	GNL3	(+474)		chr16	22308119	22309593	POLR3E	(+126)		chr3	101497872	101498427	NXPE3	(-6094)
chr12	31226258	31227904	DDX11	(+302)		chr3	184079520	184081791	POLR2H	(+1150)		chr4	146018950	146020322	ANAPC10	(-283)		chr3	120499873	120500123	GTF2E1	(+38419)
chr16	3354710	3356186	ZNF75A	(-38)		chr3	38206177	38208017	OXSR1	(+101)		chr9	37119771	37121263	ZCCHC7	(-19)		chr3	188066520	188066964	LPP	(+136021)
chr17	35305389	35307049	AATF	(+44)		chr17	46088787	46090837	COPZ2	(+25327)		chr1	145395073	145397940	HFE2	(-16771)		chr4	1185862	1186165	SPON2	(-19353)
chr13	99852245	99854224	UBAC2	(+207)		chr2	27592614	27594368	SNX17	(+102)		chr7	108094933	108096838	NRCAM	(+940)		chr4	38163985	38164235	PTTG2	(+202054)
chr3	49905509	49907359	CAMKV	(+1221)		chr17	73257397	73258541	GGA3	(-84)		chr12	49523244	49525220	TUBA1B	(+946)		chr5	36875929	36876216	NIPBL	(-788)
chr8	145734249	145735794	MFSD3	(+565)		chr17	38614128	38616681	IGFBP4	(+15692)		chr16	85415169	85417157	GSE1	(-230659)		chr5	175792759	175793114	ARL10	(+466)
chr17	46079610	46081582	CDK5RAP3	(+32189)		chr11	120434673	120436439	GRIK4	(+53088)		chr20	62586723	62588829	UCKL1	(-8)		chr6	149886810	149886995	GINM1	(-527)
chr2	48541138	48543297	FOXN2	(+369)		chr11	86382520	86383966	ME3	(+435)		chr4	164415224	164416442	TMA16	(+220)		chr7	1126499	1126824	GPER1	(+219)
chr6	87864573	87865945	ZNF292	(-8)		chr10	32634922	32636564	EPC1	(+370)		chr12	58145150	58146641	CDK4	(+408)		chr7	2497756	2498057	CHST12	(+54684)
chr17	1531352	1532422	SLC43A2	(+243)		chr20	2779942	2781648	CPXM1	(+488)		chr3	142606930	142608308	PCOLCE2	(+426)		chr7	106301398	106301648	CCDC71L	(-81)
chr17	16341325	16343781	TRPV2	(+23697)		chr3	38387563	38389344	XYLB	(+184)		chr2	96986636	96988006	ITPRIPL1	(-4614)		chr7	150974162	150974621	SMARCD3	(-28333)
chr7	23513032	23514869	IGF2BP3	(-3865)		chr1	209848175	209849727	G0S2	(+186)		chr13	113862233	113863826	PCID2	(-47)		chr8	37336862	37337074	ZNF703	(-216301)
chr1	246728750	246730398	TFB2M	(+52)		chr16	68480004	68483063	SMPD3	(+1057)		chr2	16465290	16465804	FAM49A	(+381555)		chr8	100025156	100025631	VPS13B	(-100)
chr17	74502124	74503348	RHBDF2	(-5247)		chr17	46079968	46081637	CDK5RAP3	(+32396)		chr17	5370947	5372789	DHX33	(+512)		chr9	130730340	130730588	FAM102A	(+12328)
chr17	48225530	48227389	PPP1R9B	(+1417)		chr4	184826116	184827579	STOX2	(+339)		chr22	42485844	42487497	NDUFA6	(+288)		chrX	152875426	152875607	DUSP9	(-37133)
chr2	16366322	16366733	MYCN	(+285842)		chr14	24045627	24047515	JPH4	(+1423)		chr5	77655456	77657664	SCAMP1	(+221)		chr1	39338670	39339050	MYCBP	(+917)
chr19	51198702	51200099	SHANK1	(+20794)		chr15	40211704	40213545	GPR176	(+468)		chr17	73200720	73202191	NUP85	(-330)		chr1	84944919	84945309	RPF1	(+164)
chr19	57790964	57792386	ZNF460	(-178)		chr15	65822532	65823549	PTPLAD1	(+237)		chr3	150126078	150128954	TSC22D2	(+1394)		chr16	30103915	30104074	TBX6	(-790)
chr19	2982507	2984465	TLE6	(+6042)		chr11	449525	451944	PTDSS2	(+455)		chr7	16685102	16686694	BZW2	(+139)		chr16	30381423	30381795	TBC1D10B	(-24)
chr2	16189490	16189751	MYCN	(+108935)		chr3	196668640	196669920	NCBP2	(+188)		chr2	14773738	14775894	NBAS	(+926638)		chr19	50631581	50631804	IZUMO2	(+34759)
chr14	96967871	96969586	PAPOLA	(+19)		chr12	56121565	56124442	CD63	(+487)		chr7	105925199	105926535	NAMPT	(-229)		chr2	172778862	172779379	HAT1	(+146)
chr21	45078639	45080662	RRP1B	(+222)		chr8	143807590	143809531	THEM6	(-60)		chr16	30968092	30969340	SETD1A	(+101)		chr2	235934858	235935105	SH3BP4	(+47653)
chr22	37594561	37596203	C1QTNF6	(-11053)		chr2	242640461	242641420	ING5	(-514)		chr8	6565188	6567005	AGPAT5	(+219)		chr3	14514016	14514622	SLC6A6	(+70243)
chr2	132429354	132431852	MZT2A	(-180608)		chr3	136537155	136539453	SLC35G2	(+443)		chr5	75377670	75380539	SV2C	(+108)		chr3	49131580	49132083	QRICH1	(-36)
chr17	48171695	48173381	PDK2	(-101)		chr2	208632441	208634983	FZD5	(+575)		chr11	18415455	18418078	LDHA	(-1046)		chr3	50649065	50649408	CISH	(-34)
chr17	79030159	79032750	BAIAP2	(+22493)		chr17	74705015	74706636	MXRA7	(+1211)		chr17	36904640	36906538	PCGF2	(+481)		chr5	171538313	171538563	STK10	(+76952)
chr2	45878549	45880390	PRKCE	(+557)		chr2	20549786	20551582	PUM2	(-23540)		chr7	148724941	148726415	PDIA4	(+55)		chr6	44032224	44032517	TMEM63B	(-62280)
chr3	126890964	126892816	PLXNA1	(+184453)		chr1	167682545	167684965	MPZL1	(-7432)		chr9	130212609	130214902	LRSAM1	(-36)		chr6	44233130	44233452	NFKBIE	(+209)
chr12	6981322	6983025	SPSB2	(+326)		chr17	57230984	57233512	SKA2	(+382)		chr12	12419150	12420574	LRP6	(-116)		chr7	88176127	88176385	ZNF804B	(-212426)
chr8	6565256	6566973	AGPAT5	(+237)		chr11	65600559	65602205	SNX32	(+270)		chr1	155715099	155716315	DAP3	(+56858)		chr7	100209881	100210191	MOSPD3	(-97)
chr2	203129920	203131856	NOP58	(+449)		chr2	113298970	113300630	POLR1B	(+308)		chr9	132257927	132259621	NTMT1	(-112389)		chr8	2129834	2130204	MYOM2	(+136864)
chr1	149823345	149825986	HIST2H3A	(+485)		chr15	89904455	89906332	POLG	(-27316)		chr19	8372264	8373688	CD320	(+263)		chr9	132672875	132673223	USP20	(+75300)
chr4	120987207	120988703	MAD2L1	(+274)		chr16	2801676	2803575	SRRM2	(+296)		chr13	103450903	103453288	BIVM	(+697)		chr1	16400071	16400319	FAM131C	(-74)
chr3	183602056	183603244	PARL	(+45)		chr6	17705861	17707464	NUP153	(-45)		chr17	73452386	73453729	KIAA0195	(+513)		chr1	94245137	94245612	BCAR3	(+67331)
chr19	3557586	3558864	MFSD12	(-824)		chr12	125347341	125349337	SCARB1	(+54)		chr12	22486757	22489092	ST8SIA1	(-277)		chr1	155826909	155827137	GON4L	(+2168)
chr19	51307479	51308562	ACPT	(+14349)		chr15	48623231	48625048	DUT	(+520)		chr1	161440899	161442158	FCGR2A	(-33691)		chr10	76871101	76871415	SAMD8	(-135)
chr21	27011234	27013110	JAM2	(+588)		chr16	89573590	89575777	SPG7	(-127)		chr3	140660166	140661667	SLC25A36	(+188)		chr10	127941810	127942251	ADAM12	(+134993)
chr22	45658348	45660188	UPK3A	(-21595)		chr19	38145302	38147322	ZFP30	(+1)		chr9	95055695	95057040	IARS	(-386)		chr12	40618365	40618822	LRRK2	(-282)
chr16	87756053	87757764	KLHDC4	(+42646)		chr22	47130031	47131784	CERK	(+3250)		chr17	7338252	7341160	TMEM102	(+944)		chr12	52585884	52586243	KRT80	(-280)
chr19	45681082	45682688	BLOC1S3	(-118)		chr16	68056352	68057728	DUS2	(+181)		chr10	75935876	75937267	ADK	(+25585)		chr14	89466979	89467395	TTC8	(+176181)
chr8	62050912	62052717	CLVS1	(-148699)		chr19	17970268	17971450	RPL18A	(+174)		chr18	19191957	19192956	SNRPD1	(+229)		chr16	50775908	50776313	CYLD	(-560)
chr6	170101444	170103182	C6orf120	(+56)		chr2	46565564	46567852	EPAS1	(+42167)		chr11	35440264	35442292	SLC1A2	(-482)		chr16	74640911	74641202	GLG1	(-45)
chr7	108209384	108211056	THAP5	(-53)		chr16	30786261	30787686	ZNF629	(+11549)		chr1	228673971	228675132	RNF187	(-210)		chr17	7517949	7518254	FXR2	(+83)
chr10	88023723	88026381	GRID1	(+101183)		chr17	45866809	45867942	OSBPL7	(+31760)		chr2	16389531	16389936	MYCN	(+309048)		chr17	39949607	39949834	JUP	(-6771)
chr10	61665105	61667205	CCDC6	(+259)		chr3	194990616	194992839	XXYLT1	(+168)		chr7	87504973	87506646	SLC25A40	(-146)		chr17	74536583	74537256	PRCD	(+748)
chr3	169489478	169491588	MYNN	(-86)		chr4	4387585	4390029	ENSG00000168824	(+38940)		chr22	20747406	20749534	ZNF74	(+65)		chr3	42623495	42623948	SEC22C	(-268)
chr16	30967792	30969337	SETD1A	(-50)		chr4	187111813	187113749	CYP4V2	(+107)		chr1	182807932	182809678	DHX9	(+301)		chr4	66864476	66864891	EPHA5	(-328623)
chr12	118572940	118574978	PEBP1	(+296)		chr11	47206865	47210317	PACSIN3	(-1159)		chr2	16010802	16011210	MYCN	(-69680)		chr5	133304193	133304468	C5orf15	(+147)
chr12	25100772	25102724	BCAT1	(-45739)		chr2	17040557	17041139	FAM49A	(-193746)		chr4	78077655	78079698	CCNG2	(+373)		chr6	136060510	136060818	PDE7B	(-112170)
chr2	151341608	151343868	RND3	(+1443)		chr10	80962781	80964349	ZMIZ1	(+134773)		chr7	72936433	72937486	BAZ1B	(-358)		chr7	6432923	6433153	RAC1	(+18868)
chr9	37079243	37080614	ZCCHC7	(-40607)		chr10	80937865	80939908	ZMIZ1	(+110095)		chr7	65579077	65580708	CRCP	(+301)		chr7	140098239	140098449	SLC37A3	(+5)
chr2	27071049	27072770	DPYSL5	(+941)		chr16	4587279	4589346	CDIP1	(-23203)		chr22	43547524	43548997	TSPO	(+324)		chrX	46404571	46404976	ZNF674	(+102)
chr8	146016553	146018346	RPL8	(+522)		chr10	99473687	99474846	MARVELD1	(+786)		chr17	46177919	46179289	CBX1	(-44)		chrX	46433328	46434027	CHST7	(+459)
chr4	83349789	83351194	HNRNPDL	(+527)		chr4	146018863	146020285	ANAPC10	(-221)		chr19	12892914	12896018	JUNB	(-7844)		chrX	108779995	108780503	NXT2	(+1239)
chr12	2921615	2922552	ITFG2	(+296)		chr5	43120597	43122512	ZNF131	(-145)		chr12	132313519	132316416	MMP17	(+2030)		chr1	113615422	113616033	LRIG2	(-103)
chr2	43453847	43455419	ZFP36L2	(-885)		chr19	36206727	36208769	ENSG00000272333	(-1173)		chr8	42009530	42010831	AP3M2	(-283)		chr11	3145613	3145965	OSBPL5	(+40795)
chr16	3314139	3315501	MEFV	(-8193)		chr20	47662310	47663961	CSE1L	(+287)		chr19	59030257	59031661	ZBTB45	(+630)		chr2	235149570	235149913	SPP2	(+190399)
chr10	80784324	80786728	ZMIZ1	(-43266)		chr17	78716531	78718663	RPTOR	(+198529)		chr2	44587929	44590171	CAMKMT	(-53)		chr3	115538636	115538873	GAP43	(+196398)
chr2	178076223	178078582	HNRNPA3	(+112)		chr2	17080820	17081342	FAM49A	(-233979)		chr7	108209588	108211125	THAP5	(-190)		chr3	128930605	128931004	CNBP	(-28052)
chr15	102152895	102155319	TM2D3	(+38463)		chr12	51419549	51421203	SLC11A2	(+1682)		chr6	42712830	42715874	TBCC	(+206)		chr7	89874335	89874662	STEAP2	(+33499)
chr5	149828176	149829846	RPS14	(+299)		chr16	1321043	1322940	TPSD1	(+15858)		chr10	33623721	33625606	NRP1	(+526)		chr9	134608981	134609223	RAPGEF1	(-23873)
chr17	78388500	78389786	ENDOV	(+176)		chr19	49139811	49141614	DBP	(-18)		chr3	23957899	23959678	NKIRAS1	(-583)		chr1	160001402	160001965	PIGM	(+99)
chr12	122710967	122713102	DIABLO	(+46)		chr21	27541435	27543847	APP	(+331)		chr4	57842587	57845448	POLR2B	(+110)		chr16	24860413	24860756	SLC5A11	(+3423)
chr10	112402333	112405107	RBM20	(-435)		chr17	79450492	79452215	ACTG1	(+28453)		chr9	139621544	139623905	LCN10	(+14686)		chr4	141677045	141677510	TBC1D9	(-4)
chr20	3792026	3793212	AP5S1	(-8584)		chr20	62084331	62086917	KCNQ2	(+18367)		chr9	123836629	123837850	CNTRL	(-50)		chr5	98265170	98265380	CHD1	(-3035)
chr17	7232015	7234097	NEURL4	(-409)		chr1	213030805	213032645	FLVCR1	(+128)		chr7	12726024	12727306	ARL4A	(-296)		chr6	10403926	10404132	TFAP2A	(+11441)
chr12	67662211	67664167	CAND1	(+128)		chr1	156673560	156676963	CRABP2	(+131)		chrX	153990779	153992378	DKC1	(+548)		chr6	106534031	106534295	PRDM1	(-32)
chr3	183903241	183904804	ABCF3	(+212)		chr10	8086730	8090809	GATA3	(-7886)		chr22	36461501	36463221	RBFOX2	(-37888)		chr7	12700148	12700411	ARL4A	(-26681)
chr2	232551379	232553151	PTMA	(-20961)		chr9	139621891	139623566	LCN10	(+14682)		chr4	15002972	15004943	CPEB2	(-340)		chr7	76235215	76235533	POMZP3	(+21184)
chr6	73332051	73333134	KCNQ5	(+1073)		chr22	33276534	33277845	TIMP3	(+79503)		chr2	136742299	136743608	DARS	(+300)		chr7	150948711	150949122	SMARCD3	(-2858)
chr3	49710648	49712297	APEH	(+38)		chr16	2059785	2061095	ZNF598	(-677)		chr20	62611070	62612909	PRPF6	(-498)		chr1	85725141	85725572	C1orf52	(-32)
chr3	9987673	9989644	PRRT3	(+5419)		chr9	97900021	97902010	FANCC	(+178968)		chr17	42976223	42977230	EFTUD2	(+303)		chr11	9025120	9025558	NRIP3	(+257)
chr10	8086956	8090846	GATA3	(-7755)		chr11	63438476	63439947	ATL3	(-128)		chr11	20408675	20409966	PRMT3	(+245)		chr11	33824227	33824508	FBXO3	(-28306)
chr9	139621705	139623990	LCN10	(+14563)		chr7	127291217	127292823	SND1	(-214)		chr10	42970361	42972044	ZNF33B	(+162789)		chr11	82867450	82867818	PCF11	(-396)
chr2	16027149	16027411	MYCN	(-53406)		chr12	71832864	71835117	LGR5	(+441)		chr17	17625462	17627564	RAI1	(+41726)		chr17	54671178	54671577	NOG	(+318)
chr14	95999628	96001389	GLRX5	(-421)		chr1	15477828	15481083	TMEM51	(+428)		chr17	77109847	77111713	ENGASE	(+39753)		chr1	23866336	23866636	E2F2	(-8774)
chrX	15692752	15694138	TMEM27	(-10291)		chr11	64780878	64782781	ARL2	(+245)		chr1	169454183	169456007	SLC19A2	(+146)		chr1	214755225	214755477	CENPF	(-21187)
chr4	41752160	41754746	PHOX2B	(-2466)		chr17	40539796	40541401	STAT3	(-13)		chr8	101963628	101965809	YWHAZ	(+492)		chr11	61464672	61465006	DAGLA	(+16934)
chr3	170587182	170588536	RPL22L1	(+413)		chr10	21813444	21816136	MLLT10	(-8482)		chr9	129883844	129886157	ANGPTL2	(+161)		chr16	3284921	3285343	ZNF200	(+35)
chr3	123893156	123894631	KALRN	(+80366)		chr1	148555568	148556979	NBPF15	(-4569)		chr7	75987099	75988313	YWHAG	(+642)		chr17	43370816	43371243	SPATA32	(-31551)
chr22	20227625	20229467	RTN4R	(+27508)		chr20	23330581	23332205	NXT1	(+20)		chr5	60626126	60628153	ZSWIM6	(-960)		chr19	44809007	44809327	ZNF235	(+11)
chr3	49044020	49045502	WDR6	(+266)		chr11	102322318	102324072	TMEM123	(+580)		chr7	45112502	45114549	NACAD	(+14987)		chr2	20019199	20019631	TTC32	(+82332)
chr10	52383853	52385480	SGMS1	(-924)		chr9	4792028	4793840	RCL1	(+65)		chr2	43452248	43453688	ZFP36L2	(+780)		chr2	232507488	232507818	C2orf57	(+50078)
chr19	1854636	1856934	REXO1	(-7333)		chr11	71158830	71160484	DHCR7	(-176)		chr1	51433627	51436070	CDKN2C	(+8432)		chr2	238343746	238343990	COL6A3	(-20850)
chr19	47362735	47364127	AP2S1	(-9182)		chr22	42485932	42487683	NDUFA6	(+151)		chr10	101088591	101090682	CNNM1	(+781)		chr4	170541339	170541720	CLCN3	(-147)
chr7	50627892	50630456	DDC	(+3980)		chr6	136610012	136611862	BCLAF1	(+52)		chr19	10612359	10614510	KEAP1	(+982)		chr5	36151971	36152311	SKP2	(-28)
chr9	33023832	33026118	DNAJA1	(-234)		chr9	138038495	138040108	OLFM1	(+71936)		chr22	31686160	31688651	PIK3IP1	(+1108)		chr5	108745539	108745772	PJA2	(+39)
chr13	114198137	114200134	TFDP1	(-39920)		chr2	15911907	15912520	MYCN	(-168472)		chr6	36646004	36648597	CDKN1A	(+814)		chr6	13328614	13329048	TBC1D7	(-1687)
chr17	40539761	40541403	STAT3	(+4)		chr15	41913080	41914486	MGA	(-38827)		chr17	43662308	43664474	PLEKHM1	(-95281)		chr6	119670820	119671239	MAN1A1	(-104)
chr1	182807934	182810307	DHX9	(+617)		chr14	62161439	62163271	HIF1A	(-1985)		chr5	140997771	140999354	DIAPH1	(+59)		chr7	120628661	120628906	CPED1	(+53)
chr2	219866578	219868329	CRYBA2	(-9319)		chr14	93411326	93413238	CHGA	(+22857)		chr13	53226007	53227524	SUGT1	(-208)		chr9	20622498	20622709	MLLT3	(-62)
chr9	128190620	128193070	GAPVD1	(+167734)		chr17	79818505	79819782	P4HB	(-574)		chr11	64645295	64646989	EHD1	(+49)		chr1	47903395	47903793	FOXD2	(+1905)
chr3	52569674	52571303	SMIM4	(-132)		chr3	37033689	37035476	EPM2AIP1	(+212)		chr1	193090622	193091929	CDC73	(+129)		chr11	10476504	10476944	AMPD3	(+4496)
chr9	92289194	92290762	GADD45G	(+70050)		chr2	87034297	87035937	CD8A	(+402)		chr12	125027644	125029416	NCOR2	(-48732)		chr5	180258202	180258678	MGAT1	(-21611)
chr19	1875470	1876756	ABHD17A	(+9319)		chr7	23513030	23514876	IGF2BP3	(-3867)		chr10	112326123	112328426	SMC3	(-174)		chr7	104597680	104597894	KMT2E	(-56839)
chr5	43120503	43122324	ZNF131	(-286)		chr7	77427222	77429034	TMEM60	(-231)		chr17	16117988	16120069	NCOR1	(-166)		chr9	110517627	110517867	KLF4	(-265820)
chr12	50262048	50264300	BCDIN3D	(-26262)		chr14	64853744	64855947	MTHFD1	(-222)		chr2	15866412	15866869	DDX1	(+135339)		chr10	127936076	127936504	ADAM12	(+140734)
chr3	47323168	47325553	KIF9	(-24)		chr7	95950743	95951906	SLC25A13	(+134)		chr2	43453905	43455468	ZFP36L2	(-939)		chr11	35105192	35105635	CD44	(-55314)
chr19	58872969	58874548	ZNF497	(+361)		chr17	66031342	66032483	KPNA2	(-163)		chr8	10696337	10697929	ENSG00000258724	(+224)		chr16	68279005	68279470	PLA2G15	(-9)
chr1	226111142	226112798	ENSG00000255835	(+8)		chr7	35839688	35841679	SEPT7	(+57)		chr17	18217320	18218982	TOP3A	(+156)		chr17	13250390	13250639	HS3ST3A1	(+254729)
chr17	79009577	79011682	BAIAP2	(+1668)		chr19	47141468	47143409	GNG8	(-4497)		chr17	73284851	73286268	SLC25A19	(-1805)		chr17	16945156	16945668	MPRIP	(-662)
chr1	144931122	144932897	PDE4DIP	(+63012)		chr4	2010322	2011873	NELFA	(+739)		chr3	185654492	185656364	TRA2B	(+496)		chr18	5296102	5296463	ZBTB14	(-244)
chr20	307177	308780	SOX12	(+1740)		chr2	26256038	26257747	RAB10	(-86)		chr16	1876751	1878040	HAGH	(-201)		chr21	47604374	47604556	SPATC1L	(-92)
chr12	6876168	6878105	PTMS	(+1594)		chr1	153939434	153941287	CREB3L4	(-18)		chr10	74032225	74034381	DDIT4	(-375)		chr3	65388351	65388687	MAGI1	(+635464)
chr19	1408012	1409519	DAZAP1	(+1154)		chr6	43738660	43741449	VEGFA	(+1611)		chr1	100314927	100316212	AGL	(-475)		chr6	58287570	58287863	NONE
chr20	62133485	62134827	EEF1A2	(-3651)		chr9	74978846	74981160	ZFAND5	(+160)		chr16	68056383	68057569	DUS2	(+117)		chr8	26486120	26486502	DPYSL2	(+50952)
chr12	125052234	125054466	NCOR2	(-73552)		chr2	16237375	16237940	MYCN	(+156972)		chr17	78388553	78389788	ENDOV	(+204)		chr8	38429454	38429986	FGFR1	(-104357)
chr17	71087853	71089443	SLC39A11	(+179)		chr8	62626410	62627973	ASPH	(-74)		chr15	75494205	75495901	C15orf39	(+3820)		chrX	16789292	16789784	TXLNG	(-15012)
chr16	88877061	88878794	APRT	(+424)		chr6	137242164	137244014	SLC35D3	(-313)		chr17	77863427	77865393	CBX4	(-51182)		chr5	54472280	54472578	CDC20B	(-3455)
chr17	57642176	57643618	DHX40	(+11)		chr10	71992048	71993741	PPA1	(+288)		chr16	88553776	88556089	ZFPM1	(+35208)		chr9	93959598	93959765	AUH	(+164513)
chr17	36907976	36909420	PSMB3	(-291)		chr17	57642376	57643312	DHX40	(-42)		chr8	98787324	98789263	LAPTM4B	(+1009)		chr11	85521917	85522365	SYTL2	(-84630)
chr17	27898788	27901850	TP53I13	(+4657)		chr3	101394575	101396349	ZBTB11	(+877)		chr8	9759696	9763357	MSRA	(-150251)		chr16	3207341	3207808	ZNF213	(+22546)
chr7	12725913	12727270	ARL4A	(-369)		chr7	150651761	150653567	KCNH2	(+22739)		chr1	228764195	228765543	RNF187	(+90107)		chr17	21360481	21360862	KCNJ12	(+81163)
chr18	72162868	72164360	CNDP2	(+171)		chr16	3313551	3315320	MEFV	(-7809)		chr2	16109942	16110304	MYCN	(+29437)		chr17	47633694	47633963	NXPH3	(-19391)
chr3	38387584	38389613	XYLB	(+329)		chr17	48254843	48256424	SGCA	(+12268)		chrX	39872412	39874654	BCOR	(+83123)		chr8	98788082	98788672	LAPTM4B	(+1092)
chr8	17940918	17942727	ASAH1	(+654)		chr2	16409967	16410529	MYCN	(+329562)		chr22	36924590	36925727	EIF3D	(+324)		chr9	117111154	117111490	ORM2	(+19173)
chr16	46722299	46724469	ORC6	(-174)		chr2	16474598	16475106	FAM49A	(+372250)		chr1	235811735	235813012	GNG4	(+919)		chr16	710813	711205	RHOT2	(-7077)
chr18	55104630	55106917	ONECUT2	(+2857)		chr2	16847231	16848043	FAM49A	(-535)		chr3	69590080	69592338	FRMD4B	(-155985)		chr16	4818727	4818992	ZNF500	(-1641)
chr11	79148275	79151066	TENM4	(+2024)		chr15	92937229	92939082	ST8SIA2	(+1098)		chr20	32254357	32256065	NECAB3	(+7003)		chr2	96100294	96100615	FAHD2A	(+31981)
chr17	72199479	72201177	RPL38	(+536)		chr8	10696387	10697767	ENSG00000258724	(+280)		chr7	111845109	111847273	DOCK4	(+259)		chr3	148942974	148943363	CP	(-3327)
chr14	50358929	50360082	ARF6	(-304)		chr10	98944550	98946676	SLIT1	(+64)		chr1	113688989	113690777	LRIG2	(+74052)		chr6	37400865	37401176	CMTR1	(+25)
chr3	131221090	131222074	MRPL3	(+231)		chr19	51198750	51200171	SHANK1	(+20734)		chr10	89621525	89623513	PTEN	(-351)		chr8	38033959	38034498	LSM1	(+5)
chr10	71991916	71993790	PPA1	(+330)		chr8	29208406	29210927	DUSP4	(-1482)		chr11	47787445	47790145	FNBP4	(+58)		chr13	114600144	114600467	GAS6	(-33266)
chr11	10878803	10880601	ZBED5	(-82)		chr19	38493549	38496195	SIPA1L3	(+97004)		chr10	8091603	8094808	GATA3	(-3450)		chr5	115910425	115910778	SEMA6A	(+28)
chr5	154316767	154318310	GEMIN5	(+230)		chr6	117996193	117997661	NUS1	(+262)		chr6	160147317	160148435	WTAP	(+1259)		chr7	130005697	130006147	CPA1	(-14290)
chr20	37554305	37555996	FAM83D	(+196)		chr3	9987708	9989585	PRRT3	(+5431)		chr22	28314321	28316265	PITPNB	(-37)		chr7	148936600	148936773	ZNF212	(-55)
chr20	62495605	62497464	TPD52L2	(-112)		chr17	73267366	73269358	MIF4GD	(-1126)		chr1	155145214	155147583	TRIM46	(-44)		chr8	27168953	27169208	PTK2B	(+82)
chr17	40760825	40762578	TUBG1	(+8)		chr9	139258139	139260233	DNLZ	(-945)		chr3	160472444	160475035	PPM1L	(-256)		chr2	48333853	48334265	FBXO11	(-201127)
chr19	1507149	1508808	ADAMTSL5	(+5209)		chr11	66725600	66726604	PC	(-255)		chr17	55621415	55624359	CCDC182	(+199786)		chr5	139038592	139038764	CXXC5	(+10801)
chr14	90420695	90423229	TDP1	(-333)		chr11	66094096	66096444	RIN1	(+8730)		chr1	44445319	44446517	B4GALT2	(+259)		chrX	70473952	70474219	ZMYM3	(+413)
chr5	177630740	177631752	HNRNPAB	(-262)		chr5	6711969	6713474	PAPD7	(-1996)		chr2	15867227	15867761	DDX1	(+136192)		chr12	94563891	94564140	PLXNC1	(+21517)
chr19	54693300	54695024	TSEN34	(-420)		chr19	1438031	1439393	RPS15	(+326)		chr14	90919171	90921132	CALM1	(+56825)		chr7	104585562	104585831	KMT2E	(-68929)
chr2	74755881	74757987	AUP1	(+132)		chr16	88169483	88171243	BANP	(+166739)		chr2	61764821	61766732	XPO1	(-359)		chr1	151805202	151805421	RORC	(-964)
chr11	66383361	66385098	RBM14-RBM4	(+133)		chr12	121836799	121839088	RNF34	(+22)		chr5	178770321	178771913	ADAMTS2	(+1314)		chr11	67141634	67141956	CLCF1	(-587)
chr11	119292503	119294490	THY1	(+1341)		chr10	89621623	89623716	PTEN	(-200)		chr7	74070707	74072535	GTF2I	(-390)		chr16	84538408	84538695	TLDC1	(-188)
chr22	39714645	39716948	RPL3	(-21)		chr2	16203278	16203780	MYCN	(+122843)		chr6	160209661	160211988	TCP1	(-44)		chr2	120041703	120041968	STEAP3	(+60429)
chr9	37025943	37028263	PAX5	(+7000)		chr4	129208740	129210104	PGRMC2	(+562)		chr12	71832710	71835213	LGR5	(+412)		chr4	146858403	146858706	ZNF827	(+1068)
chr1	155056581	155059140	EFNA3	(+6513)		chr3	52570140	52571526	SMIM4	(+212)		chr17	65373598	65375326	PITPNC1	(+191)		chr6	170768606	170768850	PSMB1	(+93701)
chr1	145395195	145397997	HFE2	(-16682)		chr12	59989524	59990983	SLC16A7	(-92864)		chr7	23512898	23514897	IGF2BP3	(-3812)		chr16	3222142	3222488	OR1F1	(-31932)
chr3	128597570	128598909	ACAD9	(-214)		chr12	45268864	45271135	NELL2	(+880)		chr15	44827957	44830102	EIF3J	(-225)		chr1	212781291	212781492	ATF3	(-620)
chr2	172289522	172291123	METTL8	(+273)		chr5	36241062	36243088	NADK2	(-175)		chr17	80451673	80453253	FOXK2	(-25128)		chr10	79352728	79352955	KCNMA1	(+44558)
chr11	8254203	8256439	LMO1	(+30084)		chr2	223519617	223521385	FARSB	(+555)		chr3	156391695	156394055	TIPARP	(+241)		chr11	65239479	65239808	SCYL1	(-52904)
chr19	4815297	4816938	TICAM1	(+15598)		chr3	57541348	57542945	PDE12	(+143)		chr17	79450432	79452246	ACTG1	(+28468)		chr15	71385649	71385943	THSD4	(-3495)
chr19	17447261	17449072	GTPBP3	(-197)		chr16	3766593	3768406	TRAP1	(+98)		chr7	66385663	66386349	TMEM248	(-206)		chr15	75986769	75987155	CSPG4	(+18227)
chr12	93963654	93965597	SOCS2	(+1036)		chr3	183851506	183853550	EIF2B5	(-524)		chr11	505913	508161	RNH1	(-3467)		chr17	1991346	1991675	HIC1	(+31907)
chr2	187350295	187351954	ZC3H15	(+242)		chr2	153191414	153194025	FMNL2	(+969)		chr1	44439834	44441576	ATP6V0B	(+385)		chr19	41858515	41858718	TGFB1	(+1199)
chr13	31734975	31736817	HSPH1	(+168)		chr5	172753673	172757301	STC2	(+1019)		chr22	41252112	41253669	ST13	(+135)		chr2	231658658	231659001	ITM2C	(-70785)
chr1	113689055	113690840	LRIG2	(+74117)		chr11	94500585	94503204	AMOTL1	(+358)		chr3	46886551	46888110	PRSS42	(-11746)		chr21	38160406	38160640	SIM2	(+89089)
chr1	167682609	167684937	MPZL1	(-7414)		chr2	16371852	16372451	MYCN	(+291466)		chr6	109702718	109704651	CD164	(-38)		chr6	115866044	115866574	FRK	(+515612)
chr17	47591831	47593883	NGFR	(+20202)		chr4	120987229	120988830	MAD2L1	(+199)		chr7	150019332	150021089	ACTR3C	(+547)		chr7	26361067	26361414	SNX10	(+29698)
chr10	76585250	76586717	KAT6B	(-399)		chr14	24609760	24611339	EMC9	(+244)		chr2	16157606	16158010	MYCN	(+77122)		chrX	71933792	71934218	PHKA1	(-117)
chr16	88227467	88229256	BANP	(+224738)		chr2	47747489	47749036	KCNK12	(+49815)		chr11	61099860	61101606	DAK	(+51)		chr11	35651515	35651831	FJX1	(+11938)
chr3	127316795	127318329	MCM2	(+496)		chr2	113402424	113404290	SLC20A1	(-77)		chr4	7068702	7070968	GRPEL1	(+89)		chr11	120079585	120079843	OAF	(-1761)
chr22	41776944	41778742	TEF	(-90)		chr3	125634179	125636252	ALG1L	(+20666)		chr3	150802787	150805232	MED12L	(-666)		chr12	31126132	31126409	TSPAN11	(+46379)
chr7	6048282	6049514	AIMP2	(+22)		chr2	159313588	159315090	PKP4	(+715)		chr4	2469928	2471836	RNF4	(-10698)		chr12	124779462	124779753	FAM101A	(+5898)
chr3	12881751	12883592	RPL32	(+415)		chr4	186317008	186318464	ANKRD37	(+98)		chr17	42852081	42853935	ADAM11	(+16609)		chr16	18937090	18937311	SMG1	(+575)
chr12	132194833	132196401	SFSWAP	(-65)		chr17	43237936	43239559	HEXIM2	(+681)		chr2	16110631	16110998	MYCN	(+30129)		chrX	49012650	49012874	PLP2	(-15511)
chr17	80054216	80055487	FASN	(+1356)		chr2	16899868	16900527	FAM49A	(-53096)		chr14	62161546	62163317	HIF1A	(-1908)		chr1	117363032	117363267	CD2	(+66143)
chr19	13048202	13050095	CALR	(-272)		chr2	15909726	15910197	MYCN	(-170724)		chr12	21809911	21810985	LDHB	(+280)		chr11	35160733	35160950	CD44	(+114)
chr17	38268653	38270602	MSL1	(-9239)		chr5	10249480	10251277	CCT5	(+346)		chr22	50682752	50684501	TUBGCP6	(-634)		chr11	36171357	36171682	COMMD9	(+139459)
chr4	76649016	76650663	USO1	(-164)		chr11	67571904	67573733	ALDH3B2	(-130717)		chr7	73587509	73589470	EIF4H	(-85)		chr13	47127103	47127392	LRCH1	(-147)
chr3	155571766	155573092	SLC33A1	(-262)		chr3	12881789	12883650	RPL32	(+367)		chr5	180670077	180671750	GNB2L1	(+295)		chr14	24899122	24899458	CBLN3	(-559)
chr13	76054792	76056248	TBC1D4	(+730)		chr19	17447436	17449476	GTPBP3	(+92)		chr2	131554415	131556694	AMER3	(+41691)		chr16	15736950	15737300	NDE1	(+1)
chr1	101360041	101362378	EXTL2	(+344)		chr17	80453602	80455302	FOXK2	(-23139)		chr17	48473943	48475296	LRRC59	(+294)		chr17	2863463	2863721	OR1D5	(+103309)
chr4	44449043	44451229	KCTD8	(+688)		chr1	155022451	155023716	ADAM15	(-678)		chr5	180615960	180619709	TRIM7	(+14337)		chr17	4901154	4901576	KIF1C	(+122)
chr11	125981099	125983106	CDON	(-48916)		chr17	654373	656766	GEMIN4	(-69)		chr14	101248819	101251286	DLK1	(+56889)		chr19	1604733	1604996	UQCR11	(+615)
chr19	52641125	52643683	ZNF616	(+766)		chr2	61764681	61766727	XPO1	(-286)		chr2	48541268	48543383	FOXN2	(+477)		chr22	49764954	49765249	BRD1	(+453350)
chr3	128211453	128213190	GATA2	(-294)		chr12	57868925	57870474	ARHGAP9	(+3933)		chr19	15235465	15236828	ILVBL	(+449)		chr3	195622773	195623043	TNK2	(-476)
chr5	139780128	139782339	ANKHD1	(-195)		chr19	10216800	10217962	PPAN-P2RY11	(+310)		chr10	94332565	94334684	IDE	(+208)		chr4	4269741	4270013	TMEM128	(-19938)
chr19	41902842	41903987	EXOSC5	(-31)		chr12	76477392	76479214	NAP1L1	(+510)		chr2	25474064	25475149	POMC	(-82835)		chr4	100870822	100871177	H2AFZ	(+545)
chr22	36924455	36926193	EIF3D	(+159)		chr9	136008385	136009773	RALGDS	(-12516)		chr12	93963765	93965613	SOCS2	(+1099)		chr4	124318641	124318913	SPRY1	(-1888)
chr20	44599738	44601313	ZNF335	(+285)		chr2	28612774	28614906	FOSL2	(-1885)		chr3	49710698	49712346	APEH	(+87)		chr4	187065307	187065610	CYP4V2	(-47215)
chr14	24562845	24565108	PCK2	(+630)		chr16	4434097	4435849	VASN	(+13124)		chr11	91957458	91960297	FAT3	(-126384)		chr6	108942356	108942618	FOXO3	(+60418)
chr16	68056283	68057980	DUS2	(+273)		chr12	64615374	64616525	C12orf66	(+121)		chr7	44162619	44164336	POLD2	(-371)		chr7	1233599	1233797	ZFAND2A	(-33884)
chr10	88123583	88126177	GRID1	(+1355)		chr2	113032626	113034229	ZC3H6	(+257)		chr5	43120491	43122544	ZNF131	(-182)		chr9	14693227	14693582	ZDHHC21	(+64)
chr22	22005529	22007246	SDF2L1	(+9838)		chr5	177630821	177632199	HNRNPAB	(+2)		chr7	23507398	23509438	IGF2BP3	(+1668)		chr9	77385929	77386166	TRPM6	(+116962)
chr5	131892200	131893557	RAD50	(+249)		chr7	140396208	140397524	NDUFB2	(+395)		chr17	57642486	57643605	DHX40	(+160)		chr1	165868175	165868461	UCK2	(+71550)
chr8	33342003	33343321	MAK16	(+394)		chr11	93861378	93863566	PANX1	(+378)		chr19	54693307	54695739	TSEN34	(-59)		chr11	47587034	47587359	PTPMT1	(+44)
chr11	77530327	77532620	RSF1	(+589)		chr8	102217015	102218828	ZNF706	(-407)		chr17	77771590	77773555	CBX8	(-1658)		chr16	67143692	67143954	C16orf70	(-68)
chr7	25164125	25165530	CYCS	(+152)		chr20	25603360	25605464	NANP	(+399)		chr1	151041957	151044025	GABPB2	(-89)		chr22	45080655	45080956	PRR5	(+7841)
chr11	102322393	102324267	TMEM123	(+445)		chr14	23524322	23526022	CDH24	(+1575)		chr2	15994485	15994879	MYCN	(-86004)		chr9	36148623	36148919	GLIPR2	(+12029)
chr18	19191684	19192960	SNRPD1	(+94)		chr6	170124763	170125766	PHF10	(-1114)		chr7	35839753	35841023	SEPT7	(-239)		chr1	201244437	201244752	PKP1	(-7985)
chr4	140477142	140478775	SETD7	(-31)		chr2	62080811	62082672	FAM161A	(-554)		chr19	51307351	51308607	ACPT	(+14307)		chr1	212588072	212588421	TMEM206	(-4)
chr19	48221647	48223601	EHD2	(+6024)		chr5	10353147	10354650	MARCH6	(+20)		chr7	127291236	127292881	SND1	(-175)		chr11	835008	835232	CD151	(+2277)
chr11	61559374	61561088	FEN1	(+122)		chr11	71751551	71753337	LRTOMT	(-38938)		chr3	147126778	147129206	ZIC1	(+821)		chr13	21141145	21141655	IFT88	(+123)
chr2	111878571	111880052	BCL2L11	(+806)		chr11	77530367	77532898	RSF1	(+430)		chr16	29818556	29819799	MAZ	(+1261)		chr14	53018904	53019541	TXNDC16	(+1)
chr20	47662477	47664061	CSE1L	(+420)		chr19	39359601	39361287	RINL	(+8475)		chr7	2676870	2679314	TTYH3	(+6507)		chr17	30488992	30489315	RHOT1	(+19669)
chr2	238794071	238795886	RAMP1	(+26792)		chr11	73018155	73020152	ARHGEF17	(-180)		chr3	96532438	96534485	EPHA6	(+32)		chr17	64537964	64538221	PRKCA	(+239149)
chr19	2331879	2334146	LSM7	(-4394)		chr6	111803984	111805685	REV3L	(+80)		chr2	131099478	131101565	CCDC115	(-600)		chr19	53193612	53193920	ZNF611	(+44541)
chr4	185654173	185655740	CENPU	(+330)		chr7	37486882	37488916	ELMO1	(+953)		chr1	113391921	113393250	SLC16A1	(+106099)		chr2	206577296	206577543	NRP2	(+30196)
chr12	121836831	121838828	RNF34	(-92)		chr15	56033415	56036381	PRTG	(+279)		chr19	38145290	38147551	ZFP30	(-108)		chr2	238873745	238873912	UBE2F	(-1768)
chr2	193059005	193060790	TMEFF2	(+537)		chr14	96967946	96969572	PAPOLA	(+49)		chr17	73126502	73128489	NT5C	(+394)		chr5	14202640	14202957	TRIO	(+58988)
chr2	86332429	86333917	POLR1A	(+105)		chr22	41776889	41778681	TEF	(-148)		chr12	57480375	57482653	NAB2	(-1163)		chr6	109010514	109010897	FOXO3	(+128637)
chr3	47421900	47423186	PTPN23	(+33)		chr15	102191934	102193705	TM2D3	(-250)		chr16	30440607	30442151	DCTPP1	(+17)		chr7	28788855	28789079	CREB5	(+336823)
chr12	104322886	104324999	HSP90B1	(-169)		chr15	93351909	93353557	CHD2	(-90325)		chr4	330673	332722	ZNF141	(+74)		chr8	36433681	36434030	KCNU1	(-208036)
chr17	75953586	75954838	TNRC6C	(-46925)		chr16	25268182	25270304	ZKSCAN2	(+9)		chr2	16351556	16351969	MYCN	(+271077)		chr8	142036913	142037271	PTK2	(-25835)
chr17	17624838	17627570	RAI1	(+41417)		chr17	75371912	75374261	SEPT9	(+95595)		chr2	16025371	16025758	MYCN	(-55121)		chrX	146993131	146993567	FMR1	(-221)
chr4	174255121	174256982	HMGB2	(+224)		chr17	13503761	13505899	HS3ST3A1	(+414)		chr14	95999914	96001427	GLRX5	(-259)		chr14	55240182	55240481	GCH1	(+129238)
chr22	46481669	46484317	PPARA	(-63506)		chr17	75369528	75371177	SEPT9	(+92861)		chr12	56121552	56124380	CD63	(+525)		chr17	62988551	62988849	GNA13	(+64257)
chrX	73070690	73071871	CHIC1	(+288237)		chr19	13048211	13050423	CALR	(-104)		chr11	63932201	63934326	MACROD1	(+269)		chr19	9945682	9946056	PIN1	(-130)
chr2	16179269	16179525	MYCN	(+98711)		chr17	76252723	76255240	TMEM235	(+25998)		chr1	221051902	221053868	HLX	(+1186)		chr21	45937330	45937715	KRTAP10-1	(+22555)
chr12	2999319	3001045	TULP3	(+109)		chr17	33306963	33309052	LIG3	(+495)		chr1	245768647	245770282	KIF26B	(+451178)		chr5	140904433	140904653	PCDHGC5	(+35735)
chr5	33440470	33442215	TARS	(+272)		chr4	103996568	103998155	SLC9B2	(+568)		chr17	61903957	61905303	PSMC5	(+87)		chr7	148930655	148930988	ZNF212	(-5920)
chr10	32634926	32636145	EPC1	(+577)		chr12	21809693	21811182	LDHB	(+290)		chr3	3167963	3169485	TRNT1	(+124)		chr9	5450436	5450621	CD274	(+4)
chr16	89939348	89941198	TCF25	(+253)		chr3	3168106	3169750	TRNT1	(+328)		chr7	92463957	92466777	CDK6	(-2136)		chrX	153627150	153627340	RPL10	(+674)
chr5	179285030	179286406	C5orf45	(+169)		chr12	25100779	25102585	BCAT1	(-45673)		chr14	77605595	77608535	ZDHHC22	(+1069)		chr1	15480564	15480767	TMEM51	(+1638)
chr16	1470136	1471434	UNKL	(-6093)		chr22	36461368	36463265	RBFOX2	(-37844)		chr8	143330488	143332587	TSNARE1	(+153005)		chr1	38259522	38259912	MANEAL	(+243)
chr16	85393882	85395409	FAM92B	(-248532)		chr17	42976206	42977383	EFTUD2	(+235)		chr17	74501735	74503648	RHBDF2	(-5203)		chr1	156023480	156023696	UBQLN4	(-3)
chr6	3258947	3260383	PSMG4	(+479)		chr19	17621849	17623359	PGLS	(+166)		chr2	27485458	27488675	SLC30A3	(-940)		chr1	202927358	202927599	ADIPOR1	(+38)
chr3	47821718	47824174	SMARCC1	(+461)		chr9	136202402	136203927	SURF6	(+70)		chr2	16457405	16457868	MYCN	(+376951)		chr10	73724974	73725189	CHST3	(+959)
chr10	134211154	134213134	PWWP2B	(+1472)		chr8	144678143	144679861	EEF1D	(+843)		chr2	16159289	16159712	MYCN	(+78815)		chr12	32112113	32112632	BICD1	(-147790)
chr7	99678609	99680424	ZNF3	(-2727)		chr2	97522854	97524688	ANKRD39	(+61)		chr15	65822767	65823551	PTPLAD1	(+355)		chr14	21944945	21945430	RAB2B	(-56)
chr12	6976617	6979028	TPI1	(+1540)		chr19	33165025	33167461	RGS9BP	(-70)		chr11	65600447	65602068	SNX32	(+146)		chr14	45722187	45722586	MIS18BP1	(+218)
chr5	137799500	137801186	EGR1	(-836)		chr8	80523755	80526020	STMN2	(+1501)		chr2	15731118	15732521	DDX1	(+518)		chr14	70826234	70826615	COX16	(+23)
chr22	50962220	50964356	SCO2	(+1580)		chr1	225614287	225616584	LBR	(+1083)		chr18	21976786	21978195	OSBPL1A	(+332)		chr14	74079261	74079722	ACOT6	(-4056)
chr10	33623773	33625524	NRP1	(+541)		chr15	76629649	76631807	ISL2	(+1663)		chr19	39340528	39342728	HNRNPL	(-655)		chr15	82944571	82944927	GOLGA6L18	(-5592)
chr1	107599118	107600728	PRMT6	(+622)		chr4	15002966	15004785	CPEB2	(-422)		chr17	65713666	65714993	NOL11	(+381)		chr16	15576121	15576664	C16orf45	(+48241)
chr14	105886726	105889494	MTA1	(+1951)		chr19	49587977	49589300	SNRNP70	(-41)		chr3	183851649	183853714	EIF2B5	(-370)		chr16	84869967	84870200	CRISPLD2	(+16494)
chr2	136287689	136289842	ZRANB3	(+40)		chr3	123893069	123894698	KALRN	(+80356)		chr1	145075034	145076132	PDE4DIP	(-80561)		chr16	85644582	85644779	GSE1	(-2141)
chr3	119187460	119188528	POGLUT1	(+209)		chr8	10190813	10193062	PRSS55	(-191118)		chr4	140222284	140223657	NAA15	(+362)		chr2	68694404	68694816	APLF	(-83)
chr6	24720435	24722540	C6orf62	(-424)		chr7	108209569	108211184	THAP5	(-210)		chr7	56118594	56120280	CCT6A	(+114)		chr2	237195661	237196002	ASB18	(-22844)
chr3	129295759	129297502	PLXND1	(+29030)		chr12	57080853	57082811	PTGES3	(+252)		chr5	145826383	145827825	TCERG1	(+229)		chr20	44044668	44045020	PIGT	(+127)
chr7	100302816	100304151	POP7	(-192)		chr8	54791957	54795364	RGS20	(+29293)		chr19	36207054	36208719	ENSG00000272333	(-1034)		chr20	52509593	52510098	BCAS1	(+177287)
chr10	120513661	120515053	CACUL1	(+401)		chr12	31226094	31228055	DDX11	(+296)		chr3	47421752	47423206	PTPN23	(-31)		chr20	61493314	61493595	TCFL5	(-340)
chr22	27052943	27055481	CRYBA4	(+36284)		chr1	145472579	145475079	LIX1L	(-3256)		chr7	44529509	44530734	NUDCD3	(+357)		chr6	27791793	27792145	HIST1H4J	(+85)
chr12	121973747	121975703	KDM2B	(+44164)		chr17	77784736	77786561	CBX8	(-14734)		chr3	71630502	71633021	EIF4E3	(+142764)		chr6	143999114	143999443	PHACTR2	(+177)
chr11	72524025	72526090	ATG16L2	(-295)		chr3	129829500	129831608	TRH	(+137406)		chr17	80230874	80232167	CSNK1D	(+86)		chr7	1067857	1068114	GPR146	(-26935)
chr17	43137444	43139050	NMT1	(+9269)		chr14	24640543	24642827	REC8	(+623)		chr2	12856987	12859294	TRIB2	(+1126)		chr8	6263992	6264293	MCPH1	(+30)
chr16	70413887	70415865	ST3GAL2	(+19665)		chr16	30388688	30390865	MYLPF	(+3679)		chr17	42147317	42148686	G6PC3	(-101)		chr8	144922817	144923272	NRBP2	(+101)
chr3	129034913	129036190	H1FX	(-432)		chr3	39424611	39426048	SLC25A38	(+491)		chr2	16474585	16475087	FAM49A	(+372266)		chr9	137764299	137764565	FCN2	(-8226)
chr1	78443762	78446146	FUBP1	(-184)		chr2	127862711	127865415	BIN1	(+868)		chr18	55019930	55021827	ST8SIA3	(+2835)		chr11	47198473	47198810	ARFGAP2	(-9)
chr12	6602213	6603757	MRPL51	(-221)		chr8	17940797	17942688	ASAH1	(+734)		chr1	156051615	156053497	MEX3A	(-767)		chr11	71498988	71499309	FAM86C1	(+589)
chr19	10946415	10947860	TMED1	(-172)		chr11	8985432	8987156	TMEM9B	(+26)		chr17	16255527	16256524	CENPV	(+787)		chr16	30661842	30662172	PRR14	(-504)
chr7	39988760	39990375	CDK13	(-68)		chr7	30951111	30953920	AQP1	(+1046)		chr11	95522187	95524538	CEP57	(-262)		chr17	1391364	1391604	MYO1C	(+4622)
chr16	3550351	3551744	CLUAP1	(+124)		chr2	15985208	15985775	MYCN	(-95194)		chr1	224032748	224034550	TP53BP2	(+25)		chr17	56494910	56495178	RNF43	(-150)
chr5	132386835	132388950	HSPA4	(+239)		chr16	5553407	5555266	FAM86A	(-406528)		chr16	8960037	8963225	CARHSP1	(+627)		chr5	112257277	112257526	REEP5	(+834)
chr17	42976236	42977316	EFTUD2	(+254)		chr18	46986437	46987965	DYM	(-29)		chr22	31030352	31033167	SLC35E4	(+121)		chr5	141704487	141704831	SPRY4	(-93)
chr17	57784011	57785363	VMP1	(-139)		chr12	31078758	31080970	TSPAN11	(-28)		chr11	10326033	10328503	ADM	(+637)		chr9	130965505	130965744	DNM1	(-33)
chr7	100807237	100809877	VGF	(+317)		chr3	122101598	122103503	CCDC58	(-473)		chr1	149856506	149859578	HIST2H2BE	(+190)		chr1	27098040	27098462	PIGV	(-16435)
chr17	73125812	73127679	NT5C	(+1144)		chr17	6346920	6348548	FAM64A	(-27)		chr9	77112156	77115057	RORB	(+1326)		chr1	201438195	201438499	PHLDA3	(-35)
chr2	16091360	16091585	MYCN	(+10787)		chr19	10946327	10947893	TMED1	(-144)		chr22	39897952	39899376	MIEF1	(+306)		chr10	71079228	71079468	HK1	(+30848)
chr14	24045759	24048713	JPH4	(+758)		chr16	71928716	71930120	IST1	(+796)		chr13	114895881	114898010	RASA3	(+1140)		chr10	99078825	99079196	FRAT1	(-11)
chr19	1206364	1208385	STK11	(+1635)		chr17	16255526	16256598	CENPV	(+751)		chr19	49998517	50000012	RPS11	(-366)		chr11	33757856	33758227	CD59	(-57)
chr3	195633971	195635639	TNK2	(-12373)		chr11	119292529	119294569	THY1	(+1289)		chr10	21813451	21816101	MLLT10	(-8496)		chr12	69326739	69327293	CPM	(-37)
chr20	2082181	2084112	STK35	(+890)		chr2	27439959	27441262	CAD	(+353)		chr17	55699423	55701890	CCDC182	(+122016)		chr14	65188050	65188413	PLEKHG3	(+17078)
chr9	136202441	136204017	SURF6	(+6)		chr10	61665078	61667154	CCDC6	(+298)		chr15	43621708	43623005	LCMT2	(+446)		chr18	21032984	21033272	RIOK3	(+341)
chr15	45314639	45316623	SORD	(+329)		chr17	42766733	42768440	CCDC43	(-457)		chr19	36544755	36546530	THAP8	(+21)		chr19	40324487	40324785	DYRK1B	(-362)
chr9	109622938	109627022	ZNF462	(-398)		chr22	20103981	20105173	TRMT2A	(+241)		chr12	49075126	49076597	KANSL2	(+146)		chr20	33543229	33543607	GSS	(+202)
chr12	89744508	89746841	DUSP6	(+1373)		chr2	15888650	15889262	DDX1	(+157654)		chr6	74229806	74231800	EEF1A1	(-62)		chr20	61076902	61077281	GATA5	(-26066)
chr19	506576	508194	TPGS1	(+86)		chr8	19674320	19675938	INTS10	(+478)		chr2	219848479	219850749	FEV	(+765)		chr4	78739819	78740094	CNOT6L	(+587)
chr19	1383050	1384417	NDUFS7	(+104)		chr17	79934384	79935666	ASPSCR1	(-401)		chr1	234858916	234861073	IRF2BP2	(-114724)		chr6	148663835	148664241	SASH1	(+309)
chr11	18343481	18344308	HPS5	(-174)		chr17	48555785	48557496	RSAD1	(+480)		chr11	72524055	72526091	ATG16L2	(-280)		chr9	127574759	127575067	OLFML2A	(+35363)
chr12	45268878	45271135	NELL2	(+873)		chr9	140023271	140025370	GRIN1	(-9612)		chr3	194407545	194409164	LSG1	(-15149)		chr12	116715557	116715814	MED13L	(-543)
chr19	50036092	50037859	RCN3	(+6101)		chr15	41952344	41954459	MGA	(+792)		chr1	91486691	91488371	ZNF644	(-501)		chr15	55611223	55611527	PIGB	(+217)
chr3	52016467	52018251	ABHD14B	(+66)		chr14	91843424	91845665	CCDC88C	(+39576)		chr7	135346562	135347805	C7orf73	(-85)		chr15	73925666	73925987	NPTN	(-73)
chr3	37033803	37035462	EPM2AIP1	(+162)		chr6	105387982	105389311	LIN28B	(-16276)		chr13	100607765	100610312	ZIC5	(+15124)		chr17	39844908	39845189	EIF1	(-96)
chr7	6205459	6207776	USP42	(+62103)		chr16	89939072	89941081	TCF25	(+57)		chr11	118661030	118663206	DDX6	(-273)		chr17	58042014	58042288	RNFT1	(-71)
chr13	73300977	73302633	MZT1	(+20)		chr16	2521431	2523842	NTN3	(+1137)		chr2	70368908	70370665	C2orf42	(+48416)		chr3	184016744	184017099	PSMD2	(+425)
chr17	79025670	79026831	BAIAP2	(+17289)		chr11	8263729	8265489	LMO1	(+20796)		chr9	34589929	34592106	CNTFR	(-1283)		chr1	65775433	65775724	DNAJC6	(+351)
chr3	57541457	57543161	PDE12	(+305)		chr10	88854911	88856073	GLUD1	(-869)		chr12	89744572	89746887	DUSP6	(+1318)		chr1	249167956	249168281	ZNF692	(-15060)
chr14	19649494	19650763	OR11H12	(+272607)		chr11	73587323	73588586	PAAF1	(-59)		chr1	184723049	184725032	EDEM3	(+6)		chr12	98897592	98897805	TMPO	(-11709)
chr3	128134051	128136131	DNAJB8	(+50720)		chr11	62606432	62607912	WDR74	(+2109)		chr2	15894308	15894771	DDX1	(+163238)		chr12	122502070	122502391	MLXIP	(-14397)
chr12	125346884	125349361	SCARB1	(+270)		chr10	88024027	88026037	GRID1	(+101203)		chr17	75084071	75085512	SEC14L1	(-39)		chr15	72045106	72045456	SENP8	(-363911)
chr4	2010367	2011911	NELFA	(+698)		chr19	15235397	15236830	ILVBL	(+482)		chr10	61664998	61667029	CCDC6	(+400)		chr16	11194180	11194661	SOCS1	(+155615)
chr6	27804704	27806969	HIST1H2AK	(+280)		chr11	65657562	65659550	CCDC85B	(+681)		chr8	141520442	141522586	CHRAC1	(+117)		chr17	73284993	73285393	SLC25A19	(-1438)
chr11	2429860	2431743	TSSC4	(+9036)		chr2	44587947	44590046	CAMKMT	(-106)		chr2	10261598	10263578	RRM2	(+133)		chr18	18822112	18822541	GREB1L	(-121227)
chr3	196228955	196230955	RNF168	(+684)		chr19	1604431	1606613	UQCR11	(-42)		chr15	37392074	37394344	MEIS2	(-1123)		chr18	20139647	20140232	CTAGE1	(-142062)
chr12	3307998	3309839	TSPAN9	(+122376)		chr11	125364713	125366681	FEZ1	(+509)		chr5	10249255	10251592	CCT5	(+391)		chr3	10206465	10206942	IRAK2	(+155)
chr17	7386240	7388594	ZBTB4	(+165)		chr10	88159469	88161576	GRID1	(-34288)		chr10	14919923	14921728	SUV39H2	(-62)		chr6	159239161	159239373	EZR	(+1177)
chr15	59062884	59064317	FAM63B	(+88)		chr8	127568255	127569792	FAM84B	(+1614)		chr16	67279735	67281756	FHOD1	(+815)		chr7	75921019	75921214	HSPB1	(-10744)
chr16	88569804	88572284	ZFPM1	(+51319)		chr16	2013733	2015675	RPS2	(+157)		chr18	23805983	23807410	TAF4B	(+797)		chr7	93220555	93221087	CALCR	(-16779)
chr19	18402157	18405087	JUND	(-11190)		chr17	73891432	73893547	TRIM65	(+594)		chr1	155224065	155225651	FAM189B	(+320)		chr8	32189157	32189476	NRG1	(-216411)
chr5	56468691	56470641	GPBP1	(-40282)		chr17	36830213	36831981	C17orf96	(+90)		chr10	111969883	111971583	MXI1	(+3370)		chr9	71394628	71395236	FAM122A	(-32)
chr5	145826184	145827622	TCERG1	(+28)		chr14	55517646	55519165	MAPK1IP1L	(+57)		chr7	1576340	1578729	MAFK	(+7185)		chr9	125702903	125703566	RABGAP1	(-53)
chr2	169312351	169313900	CERS6	(+367)		chr14	101248881	101251387	DLK1	(+56970)		chr17	43137512	43139093	NMT1	(+9325)		chr1	142618772	142619248	NONE
chr4	15003071	15004894	CPEB2	(-315)		chr1	54048793	54051951	DMRTB1	(+125300)		chr11	14665256	14666658	PDE3B	(+688)		chr1	148176304	148176850	PPIAL4D	(+25959)
chr10	94332873	94334539	IDE	(+127)		chr12	107711506	107713595	BTBD11	(+361)		chr8	124408014	124409252	ATAD2	(+72)		chr12	50419196	50419521	RACGAP1	(-52)
chr8	9007936	9009504	PPP1R3B	(-514)		chr19	46194763	46196675	QPCTL	(-22)		chr8	97273337	97275141	PTDSS1	(+296)		chr21	47297801	47297961	COL6A1	(-103770)
chr4	146018947	146020226	ANAPC10	(-234)		chr17	57969925	57971258	RPS6KB1	(+67)		chr1	206807743	206809476	DYRK3	(-271)		chr7	129932816	129933114	CPA4	(-28)
chr7	139024586	139026626	C7orf55	(-272)		chr2	131099442	131101209	CCDC115	(-404)		chr22	22291769	22293205	PPM1F	(+14722)		chr1	40204318	40204631	PPIE	(-98)
chr17	40718565	40719984	MLX	(+185)		chr5	1799226	1801979	MRPL36	(-594)		chr6	26536994	26539708	HMGN4	(-282)		chr1	151031871	151032176	MLLT11	(+1790)
chr17	49030850	49033378	TOB1	(-88408)		chr8	104512436	104514149	RIMS2	(+178)		chr17	48555658	48557516	RSAD1	(+426)		chr1	151966176	151966469	S100A10	(+543)
chr18	19179943	19181407	ESCO1	(+22)		chr17	66243135	66244624	AMZ2	(+165)		chr4	24474021	24475202	DHX15	(+111561)		chr10	81967084	81967437	ANXA11	(-1933)
chr16	58162652	58164065	C16orf80	(-5)		chr13	30168331	30169870	SLC7A1	(+724)		chr12	118573098	118574943	PEBP1	(+358)		chr12	118810628	118810882	TAOK3	(-5)
chr6	42896742	42897864	CNPY3	(+365)		chr7	2677531	2679283	TTYH3	(+6822)		chr2	178076684	178078311	HNRNPA3	(+207)		chr15	22984600	22984889	NIPA2	(+49663)
chr12	124085999	124087342	DDX55	(+25)		chr12	19591925	19593738	AEBP2	(+224)		chr3	14165282	14167525	CHCHD4	(-34)		chr16	75032816	75033082	ZNRF1	(+21)
chr22	31740220	31741997	PATZ1	(+1109)		chr19	51307423	51308595	ACPT	(+14337)		chr1	120254340	120256635	PHGDH	(+978)		chr19	4968562	4968947	KDM4B	(-377)
chr22	16192150	16193342	OR11H1	(+257059)		chr2	173420090	173421760	PDK1	(+228)		chr10	76969536	76971187	VDAC2	(-244)		chr19	16187230	16187460	TPM4	(+8997)
chr2	219432599	219434560	RQCD1	(+277)		chr10	6253080	6254543	PFKFB3	(+8918)		chr1	156469840	156471566	MEF2D	(-83)		chr2	85154178	85154356	TMSB10	(+21518)
chr3	130612072	130614103	ATP2C1	(+43638)		chr12	69201537	69203026	MDM2	(+326)		chr3	98450676	98453419	ST3GAL6	(+476)		chr4	174133111	174133349	GALNT7	(+43326)
chr19	33667036	33669027	LRP3	(-17458)		chr19	59069983	59071607	UBE2M	(-468)		chr2	16258714	16259092	MYCN	(+178217)		chr7	21657513	21657796	DNAH11	(+74822)
chr17	7588958	7592137	TP53	(+308)		chr5	178770182	178772018	ADAMTS2	(+1331)		chr15	41952200	41953546	MGA	(+263)		chrX	134883297	134883520	CT45A3	(-79)
chr17	74024745	74026203	EVPL	(-1941)		chr16	9183919	9185629	C16orf72	(-731)		chr6	111278996	111280335	GTF3C6	(-97)		chr15	75628198	75628488	COMMD4	(+111)
chr17	40831462	40832567	CCR10	(+1846)		chr9	109623628	109627327	ZNF462	(+100)		chr14	91976277	91977755	SMEK1	(-528)		chr16	30546185	30546621	ZNF747	(+265)
chr11	66094918	66096324	RIN1	(+8379)		chr1	114446751	114448480	AP4B1	(+4)		chr19	3360366	3361388	NFIC	(-5707)		chr2	5768478	5768816	SOX11	(-64152)
chr4	74123190	74125381	ANKRD17	(+216)		chr16	55689060	55690914	SLC6A2	(-569)		chr15	65476497	65478123	CLPX	(+370)		chr5	142625540	142625822	NR3C1	(+157573)
chr2	88990660	88992078	RPIA	(+207)		chr12	132194857	132196450	SFSWAP	(-28)		chrX	153235969	153237882	HCFC1	(+332)		chr11	86343671	86344199	ME3	(+39743)
chr5	98104014	98106753	RGMB	(+385)		chr7	55433070	55434678	LANCL2	(+733)		chr19	10811896	10812991	QTRT1	(+317)		chr19	54370761	54371031	MYADM	(-1764)
chr17	73007883	73009270	ICT1	(-192)		chr10	76993441	76996033	COMTD1	(+1032)		chr12	125347252	125349549	SCARB1	(-8)		chr2	219827732	219828217	CDK5R2	(+3598)
chr12	22486698	22488951	ST8SIA1	(-177)		chr2	136287717	136289898	ZRANB3	(-2)		chr11	65657668	65660001	CCDC85B	(+960)		chr8	30013662	30014092	DCTN6	(+64)
chr1	155213375	155215043	GBA	(+252)		chr7	72935668	72937303	BAZ1B	(+116)		chr16	46722371	46724435	ORC6	(-155)		chr5	32174249	32174579	GOLPH3	(+42)
chr14	100006693	100009287	CCNK	(+60244)		chr10	80784616	80786231	ZMIZ1	(-43368)		chr2	20647151	20648628	RHOB	(+1055)		chr7	34787920	34788283	NPSR1	(+90205)
chr15	40986444	40987980	RAD51	(-160)		chr8	144910674	144912227	PUF60	(+578)		chr9	37591793	37592935	ENSG00000256966	(+102)		chr17	72565320	72565701	C17orf77	(-15546)
chr14	50064590	50066357	LRR1	(+59)		chr1	212780981	212783109	ATF3	(+33)		chr4	159591932	159593937	C4orf46	(+263)		chr19	48423503	48423703	SULT2A1	(-33949)
chr11	62358691	62360081	TUT1	(-277)		chr8	120885724	120887119	DEPTOR	(+465)		chr5	111093008	111094140	NREP	(+219054)		chr7	100136469	100136909	AGFG2	(-159)
chr11	95522149	95524475	CEP57	(-313)		chr19	42805987	42807490	PAFAH1B3	(+190)		chr20	23330469	23332329	NXT1	(+26)		chr2	223725580	223726086	ACSL3	(+181)
chr9	99180031	99181853	ZNF367	(-331)		chr8	11812322	11814048	DEFB136	(+18923)		chr2	159313591	159315081	PKP4	(+712)		chr1	23016047	23016346	EPHB2	(-21266)
chr8	20090932	20093658	ATP6V1B2	(+37417)		chr20	3025835	3027762	MRPS26	(+208)		chr2	174219086	174220370	CDCA7	(+139)		chr14	91090612	91090884	TTC7B	(+192013)
chr17	79212387	79214116	C17orf89	(+213)		chr6	87861213	87862654	ZNF292	(-3333)		chr13	50698380	50700576	DLEU1	(+43171)		chr14	103397535	103397891	AMN	(+8720)
chr8	98788151	98789938	LAPTM4B	(+1760)		chr16	30596229	30597797	ZNF785	(+79)		chr5	179245724	179248069	SQSTM1	(-862)		chr11	66336035	66336383	CTSF	(-142)
chr4	111118013	111120221	ELOVL6	(+692)		chr6	76311189	76312664	SENP6	(+164)		chr2	16248760	16249186	MYCN	(+168287)		chr14	23083114	23083512	ABHD4	(+16167)
chr9	96927511	96929776	PTPDC1	(+81898)		chr17	75475513	75477152	SEPT9	(+198841)		chr1	93645187	93646720	TMED5	(+331)		chr1	9377778	9378110	SPSB1	(+25005)
chr11	126080677	126082170	FAM118B	(+115)		chr6	133134299	133136326	RPS12	(-267)		chr3	12525339	12526839	TSEN2	(+79)		chr1	210058085	210058329	SYT14	(-53331)
chr13	48611412	48612543	NUDT15	(+275)		chr12	46764998	46767603	SLC38A2	(+349)		chr12	53894486	53895585	TARBP2	(+326)		chr11	75117452	75117729	RPS3	(+7017)
chr17	79504223	79505620	FSCN2	(+9364)		chr22	20776116	20778649	SCARF2	(+14763)		chr11	76494408	76495782	TSKU	(-7701)		chr11	94277377	94277744	FUT4	(+544)
chr11	64645050	64646861	EHD1	(+235)		chr22	39714705	39716721	RPL3	(+63)		chr17	48784406	48785071	ANKRD40	(+546)		chr13	113808702	113808865	PROZ	(-4184)
chr8	11420996	11422556	BLK	(+70266)		chr17	77023210	77025495	C1QTNF1	(+4100)		chr21	45147790	45149645	PDXK	(+9725)		chr14	55594300	55594493	LGALS3	(-1365)
chr19	1590717	1592376	MBD3	(+1105)		chr2	15728535	15729425	DDX1	(-2322)		chr19	18043106	18044150	CCDC124	(-2277)		chr17	40610633	40610927	ATP6V0A1	(-118)
chr22	20747826	20750158	ZNF74	(+587)		chr6	157800654	157802676	ZDHHC14	(-500)		chr19	41256153	41257964	SNRPA	(+295)		chr17	78765785	78766037	CHMP6	(-199730)
chr1	150206780	150209209	ANP32E	(+509)		chr7	139024531	139026740	C7orf55	(-242)		chr12	25100771	25102557	BCAT1	(-45655)		chr19	43711458	43711709	PSG4	(-1658)
chr15	83679777	83681151	FAM103A1	(+25505)		chr9	37079237	37080533	ZCCHC7	(-40651)		chr20	47662510	47664065	CSE1L	(+439)		chr2	70974450	70974723	ADD2	(+20722)
chr3	197232182	197233608	BDH1	(+49963)		chr11	133816028	133818645	IGSF9B	(+9543)		chr15	89901815	89904270	POLG	(-24965)		chr5	108992583	108992863	MAN2A1	(-32344)
chr3	129158413	129159581	IFT122	(+15)		chr8	99951733	99954396	STK3	(+1734)		chr4	20253399	20256984	SLIT2	(+5)		chr8	48909888	48910160	UBE2V2	(-10936)
chr6	47276406	47277876	TNFRSF21	(+500)		chr21	38639136	38640720	DSCR3	(-95)		chr17	50235190	50237382	CA10	(-199)		chr9	131873490	131873772	PPP2R4	(+34)
chr3	148803461	148804870	HLTF	(+151)		chr10	76585226	76586662	KAT6B	(-439)		chr1	70686810	70687816	SRSF11	(+15906)		chr19	43271556	43271856	PSG8	(-1875)
chr5	176943358	176944497	DDX41	(+542)		chr7	44162651	44163831	POLD2	(-134)		chr4	103265412	103267075	SLC39A8	(+52)		chr22	36861300	36861478	TXN2	(+16688)
chr15	66993499	66995710	SMAD6	(+39)		chr3	100119362	100121005	TOMM70A	(+58)		chr17	80415844	80416769	NARF	(-175)		chr1	43432809	43433133	SLC2A1	(-8470)
chr3	184285146	184287592	EPHB3	(+6797)		chr20	44599812	44601370	ZNF335	(+220)		chr8	41685244	41687111	ANK1	(+68102)		chr10	5454416	5454806	NET1	(+97)
chr7	1513126	1514968	MICALL2	(-14909)		chr21	38592432	38593973	DSCR3	(+46630)		chr15	68569322	68571333	FEM1B	(+187)		chr11	125495738	125496030	CHEK1	(-352)
chr10	90639746	90641051	STAMBPL1	(+908)		chr17	79894183	79895680	PYCR1	(-177)		chr10	112835581	112838368	ADRA2A	(+185)		chr15	101746338	101746703	CHSY1	(+45616)
chr2	26256119	26257869	RAB10	(+15)		chr20	10414004	10416287	MKKS	(-276)		chr17	4869970	4872627	SPAG7	(-132)		chr18	55785351	55785602	NEDD4L	(+73867)
chr2	46524522	46527233	EPAS1	(+1337)		chr11	66102838	66104830	RIN1	(+166)		chr17	55682029	55683613	CCDC182	(+139852)		chr2	10442727	10443080	HPCAL1	(-922)
chr14	91526664	91528249	RPS6KA5	(-505)		chr5	95066463	95068083	RHOBTB3	(+394)		chr8	143819534	143821939	SLURP1	(+3092)		chr22	21898923	21899465	UBE2L3	(-4542)
chr3	156892159	156893334	CCNL1	(-14745)		chr1	202136809	202137858	PTPN7	(-6625)		chr12	57081046	57082790	PTGES3	(+166)		chr4	47487213	47487607	ATP10D	(+105)
chr7	66385681	66386322	TMEM248	(-210)		chr16	58767185	58768597	GOT2	(+370)		chr15	48623157	48624947	DUT	(+432)		chr8	28269547	28269887	ZNF395	(-25734)
chr17	7183925	7185250	SLC2A4	(-398)		chr3	177076528	177078769	TBL1XR1	(-163383)		chr12	25054796	25057088	BCAT1	(+67)		chr8	124532564	124532797	FBXO32	(+20765)
chr12	54445834	54448979	ENSG00000273266	(-254)		chr20	47893939	47896081	ZNFX1	(-254)		chr12	124911394	124914436	NCOR2	(+66883)		chr20	34204624	34204943	SPAG4	(+970)
chr17	16255319	16256506	CENPV	(+900)		chr1	150335075	150337890	RPRD2	(-704)		chr13	99852344	99854094	UBAC2	(+191)		chr5	149897307	149897661	NDST1	(+9810)
chr9	113017358	113019459	TXN	(+511)		chr12	96633161	96634997	ELK3	(+45919)		chr7	35225175	35226910	TBX20	(+67715)		chr10	121076324	121076540	GRK5	(+109331)
chr18	20716261	20718865	CABLES1	(+1836)		chr14	78266169	78267130	ADCK1	(+224)		chr6	43738602	43740875	VEGFA	(+1295)		chr11	35639895	35640100	FJX1	(+263)
chr16	89987298	89989600	ENSG00000258947	(-1238)		chr11	12835256	12836861	TEAD1	(+69471)		chr9	37079049	37080638	ZCCHC7	(-40692)		chr11	86666274	86666537	FZD4	(+27)
chr17	71488040	71490194	SDK2	(+151111)		chr15	65578273	65579752	PARP16	(+197)		chr9	139000563	139002758	C9orf69	(+9048)		chr12	52444799	52445143	C12orf44	(-18784)
chr17	41983321	41985812	MPP2	(+546)		chr5	41869076	41870969	OXCT1	(+598)		chr2	45878531	45880218	PRKCE	(+462)		chr12	68042464	68042859	DYRK2	(+161)
chr2	16384476	16384737	MYCN	(+303921)		chr8	9007957	9009575	PPP1R3B	(-560)		chr14	23770983	23772360	PPP1R3E	(+385)		chr16	2570091	2570504	AMDHD2	(-93)
chr5	10250108	10251473	CCT5	(+758)		chr6	89855280	89856805	PM20D2	(+274)		chr15	89163972	89165729	AEN	(+324)		chr17	57929282	57929541	TUBD1	(+40884)
chr14	64804619	64806097	ESR2	(-44280)		chr12	110840435	110842138	ANAPC7	(+248)		chr10	72237301	72238486	PALD1	(-683)		chr19	7745495	7745809	TRAPPC5	(-109)
chr16	23567683	23569180	UBFD1	(-251)		chr1	110161638	110163406	AMPD2	(-754)		chr1	154946156	154948245	CKS1B	(+26)		chr2	23786736	23786997	KLHL29	(+178779)
chr19	36207210	36208685	ENSG00000272333	(-973)		chr8	101963650	101965668	YWHAZ	(+552)		chr1	166844618	166845981	TADA1	(+264)		chr20	1306020	1306247	SDCBP2	(+3749)
chr12	59989425	59990984	SLC16A7	(-92913)		chr17	40718516	40720053	MLX	(+195)		chr19	58873158	58874772	ZNF497	(+155)		chr3	10247058	10247580	IRAK2	(+40770)
chr16	30388629	30390728	MYLPF	(+3581)		chr4	159592030	159593941	C4orf46	(+212)		chr7	150670615	150673539	KCNH2	(+3326)		chr3	25614374	25614876	TOP2B	(+91365)
chr17	71114248	71115925	SLC39A11	(-26260)		chr20	47235707	47237360	PREX1	(+207886)		chr17	78427747	78429327	NPTX1	(+21867)		chr3	179281202	179281518	ACTL6A	(+692)
chr6	99280193	99282954	POU3F2	(-1006)		chr9	33263174	33265185	BAG1	(+579)		chr2	15953411	15953796	MYCN	(-127082)		chr3	189042589	189042875	TPRG1	(+152969)
chr4	2469835	2471851	RNF4	(-10737)		chr19	41256055	41258046	SNRPA	(+287)		chr1	100503233	100504667	HIAT1	(+297)		chr8	128866472	128866809	TMEM75	(+93950)
chr2	12857004	12859533	TRIB2	(+1254)		chr17	5322545	5323923	NUP88	(+246)		chr7	102789241	102790497	NAPEPLD	(-240)		chr9	67794186	67794412	FAM27E3	(-7675)
chr2	16026088	16026332	MYCN	(-54476)		chr5	71615392	71616873	MRPS27	(-45)		chr7	99933126	99934387	PILRB	(+20)		chr9	132880392	132880598	NCS1	(-54362)
chr3	133524345	133525438	SRPRB	(+22015)		chr11	10878875	10880654	ZBED5	(-145)		chr7	112429759	112430847	TMEM168	(+344)		chr9	140189836	140190064	NRARP	(+6753)
chr7	16685119	16686706	BZW2	(+154)		chr3	149687745	149689944	PFN2	(+51)		chr2	113299304	113300607	POLR1B	(+464)		chrX	49028227	49028538	PLP2	(+110)
chr17	77770041	77771331	CBX8	(+229)		chr5	98263578	98265561	CHD1	(-2330)		chr6	87861168	87862623	ZNF292	(-3371)		chrX	150066916	150067294	CD99L2	(+74)
chr12	9101767	9103276	M6PR	(+29)		chr1	180471134	180472351	ACBD6	(+346)		chr20	30310448	30311889	BCL2L1	(-468)		chr1	226966293	226966630	ITPKB	(-39598)
chr16	87417437	87418697	FBXO31	(-704)		chr2	201728163	201730118	CLK1	(+143)		chr20	44599758	44601413	ZNF335	(+225)		chr11	74742393	74742780	NEU3	(+43408)
chr3	142719857	142721451	U2SURP	(+273)		chr1	45792267	45794025	HPDL	(+601)		chr12	76477497	76479206	NAP1L1	(+461)		chr12	54764078	54764308	GPR84	(-5922)
chr16	29827065	29828738	PAGR1	(+617)		chr3	47821722	47823937	SMARCC1	(+577)		chr22	21903584	21906058	RIMBP3C	(+929)		chr12	105478109	105478395	ALDH1L2	(+103)
chr2	74733805	74735778	PCGF1	(+915)		chr12	109123786	109126225	CORO1C	(+366)		chr4	2010303	2011842	NELFA	(+764)		chr17	10633019	10633236	TMEM220	(+505)
chr22	20783813	20785594	SCARF2	(+7442)		chr3	159942891	159944879	C3orf80	(+462)		chr2	16228642	16229013	MYCN	(+148142)		chr20	322409	322662	NRSN2	(-5132)
chr2	204103024	204104839	CYP20A1	(+269)		chr10	120513479	120515534	CACUL1	(+251)		chr7	23220832	23222814	NUPL2	(+377)		chr20	3799114	3799290	AP5S1	(-2001)
chr17	40168567	40170115	NKIRAS2	(+303)		chr5	107006771	107009564	EFNA5	(-1572)		chr19	8570258	8571623	PRAM1	(-2945)		chr3	113233622	113234081	SPICE1	(+151)
chr2	16371021	16371282	MYCN	(+290466)		chr9	133296569	133299186	HMCN2	(+11930)		chr2	172289594	172291101	METTL8	(+248)		chr5	171412177	171412477	FBXW11	(+21317)
chr2	16216582	16216811	MYCN	(+136011)		chr17	73007896	73009386	ICT1	(-128)		chr3	122785310	122786697	PDIA5	(+87)		chr1	63249479	63249921	ATG4C	(-106)
chr4	73934227	73935862	COX18	(+413)		chr8	124407877	124409327	ATAD2	(+103)		chr10	25305135	25306233	THNSL1	(+97)		chr1	143744479	143744736	PPIAL4G	(+23273)
chr3	173112984	173115452	NLGN1	(-2020)		chr1	155657528	155659331	YY1AP1	(-170)		chr3	136580110	136581860	NCK1	(-65)		chr11	66115251	66115702	B3GNT1	(-314)
chr5	179125129	179126829	CANX	(+72)		chr17	42634350	42636619	FZD2	(+560)		chr1	117601909	117603526	TTF2	(-207)		chr19	14628817	14629193	DNAJB1	(+227)
chr7	135346356	135347818	C7orf73	(-182)		chrX	48432476	48433594	RBM3	(+123)		chr5	175223309	175225119	CPLX2	(+901)		chr2	202898645	202899013	FZD7	(-481)
chr10	60027758	60029507	CISD1	(-185)		chr14	77422128	77424552	IRF2BPL	(+71694)		chr1	112297588	112298852	DDX20	(+293)		chr2	241526084	241526559	CAPN10	(+189)
chr16	3332149	3333675	ZNF263	(-31)		chr5	111092988	111094181	NREP	(+219043)		chr4	184364950	184366614	CDKN2AIP	(+38)		chr3	53915795	53916280	ACTR8	(+191)
chr20	62258500	62260262	GMEB2	(-8152)		chr7	12725883	12727308	ARL4A	(-365)		chr1	52498353	52499610	KTI12	(+506)		chr3	171529215	171529529	PLD1	(-1088)
chr19	1275675	1277057	C19orf24	(+1340)		chr3	128188915	128190118	DNAJB8	(-3706)		chr14	103799709	103801000	EIF5	(+16)		chr3	180319752	180320043	TTC14	(-20)
chr7	5601649	5603642	FSCN1	(-29808)		chr16	30102830	30104316	TBX6	(-368)		chr7	95950650	95951861	SLC25A13	(+203)		chr4	7024068	7024452	CCDC96	(+20468)
chr8	17779912	17781624	PCM1	(+419)		chr10	64563964	64565717	ADO	(+325)		chr22	30819211	30820882	MTFP1	(-1471)		chr4	10020580	10020855	SLC2A9	(+2389)
chr5	176432646	176434299	UIMC1	(-64)		chr3	49906223	49907539	CAMKV	(+774)		chr2	3605447	3606809	RNASEH1	(+78)		chr4	53525285	53525739	USP46	(-10)
chr19	37262451	37264468	ZNF850	(+256)		chr11	61099947	61101493	DAK	(+38)		chr3	101394783	101396417	ZBTB11	(+739)		chr5	150827043	150827601	SLC36A1	(+165)
chr11	63911885	63914671	MACROD1	(+20255)		chr12	27931784	27934211	KLHL42	(+45)		chr11	34378128	34380936	ABTB2	(+23)		chr6	144605809	144606191	UTRN	(-6965)
chr22	42474965	42476323	SMDT1	(-55)		chr9	77567179	77568266	TRPM6	(-64713)		chr7	73447400	73448770	ELN	(+5966)		chr7	27153144	27153411	HOXA3	(+5936)
chr17	34957621	34959072	MRM1	(+346)		chr11	105947274	105949212	AASDHPPT	(+27)		chr3	151986022	151987496	MBNL1	(+930)		chr9	134406433	134406868	UCK1	(-64)
chr19	47132539	47135222	GNG8	(+4061)		chr5	109024547	109027139	MAN2A1	(+776)		chr7	92219022	92220379	FAM133B	(+7)		chr11	27255782	27256066	BBOX1	(+193415)
chr5	153854855	153857944	HAND1	(+1424)		chr19	33666995	33669200	LRP3	(-17392)		chr3	48128899	48131431	MAP4	(+597)		chr12	12764566	12764911	CREBL2	(-87)
chr9	138391363	138393372	MRPS2	(+538)		chr16	85478213	85480370	GSE1	(-167530)		chr8	145025567	145027524	PLEC	(-1502)		chr14	24802909	24803168	ADCY4	(+1238)
chr14	67826358	67827649	ATP6V1D	(-38)		chr16	67217453	67219605	EXOC3L1	(+5578)		chr21	27011274	27013361	JAM2	(+734)		chr19	12917301	12917498	RNASEH2A	(+6)
chr19	632084	633893	POLRMT	(+608)		chr11	62608142	62610302	WDR74	(+59)		chr22	21368180	21369999	P2RX6	(-226)		chr3	124829374	124829696	HEG1	(-54733)
chr8	28747099	28749001	HMBOX1	(+129)		chr7	66385673	66386375	TMEM248	(-188)		chr5	151150028	151151743	G3BP1	(-585)		chr4	72904803	72905087	NPFFR2	(+7424)
chr8	144911304	144912323	PUF60	(+215)		chr7	105925220	105926481	NAMPT	(-213)		chr7	73097049	73098776	WBSCR22	(-43)		chr1	45139883	45140289	TMEM53	(+141)
chr16	29816022	29817297	MAZ	(-1257)		chr20	37590291	37591567	DHX35	(-49)		chr1	234746041	234747971	IRF2BP2	(-1735)		chr1	59281947	59282245	JUN	(-32311)
chr10	14879378	14881595	HSPA14	(+324)		chr14	64804527	64806338	ESR2	(-44355)		chr9	136202350	136204024	SURF6	(+48)		chr1	205196952	205197331	TMCC2	(-162)
chr14	19924549	19925992	OR4Q3	(-290316)		chr20	34329370	34330818	RBM39	(-221)		chr4	30720749	30723597	PCDH7	(-872)		chr10	6341264	6341528	PFKFB3	(+96502)
chr1	114446871	114448500	AP4B1	(-66)		chr9	110045086	110046730	RAD23B	(+348)		chr19	14528806	14530967	DDX39A	(+292)		chr10	33269496	33269799	ITGB1	(-22826)
chr10	70938920	70940522	SUPV3L1	(-267)		chr4	140221958	140223617	NAA15	(+179)		chr7	149744896	149746833	ATP6V0E2	(+175808)		chr11	17297852	17298403	NUCB2	(-184)
chr3	169529343	169531260	LRRC34	(+150)		chr15	65713308	65715205	IGDCC4	(+1153)		chr7	99723688	99725887	MBLAC1	(+471)		chr12	54608536	54608883	SMUG1	(-25932)
chr16	87839414	87841415	KLHDC4	(-40860)		chr16	30968010	30969367	SETD1A	(+74)		chr8	144677905	144679852	EEF1D	(+966)		chr12	57881728	57882160	MARS	(+204)
chr17	71766218	71767943	SDK2	(-126853)		chr1	203830011	203831381	SNRPE	(-47)		chr17	46017981	46019582	PNPO	(-155)		chr13	77600609	77600814	FBXL3	(+573)
chr15	67813604	67814487	C15orf61	(+640)		chr12	121973751	121975756	KDM2B	(+44135)		chr17	77769985	77771375	CBX8	(+235)		chr14	102552852	102553065	HSP90AA1	(+53064)
chr21	34696557	34697909	IFNAR1	(+24)		chr12	49208014	49209828	CACNB3	(-3593)		chr3	5019267	5021037	BHLHE40	(-649)		chr14	105512052	105512282	GPR132	(+19600)
chr4	140222281	140223587	NAA15	(+325)		chr17	79196023	79197948	AZI1	(-256)		chr7	74507782	74509224	GTF2IRD2B	(+116)		chr16	30797693	30797965	ZNF629	(+694)
chr15	45694087	45695321	SPATA5L1	(+175)		chr3	152878846	152881355	RAP2B	(+72)		chr4	42399012	42400898	SHISA3	(+99)		chr17	964228	964488	TIMM22	(+64001)
chr3	14165290	14167436	CHCHD4	(+7)		chr3	193967148	193969443	CPN2	(+103761)		chr7	130079916	130081387	CEP41	(+426)		chr17	58513331	58513636	USP32	(-43989)
chr15	93351952	93353335	CHD2	(-90414)		chr3	64670250	64672685	ADAMTS9	(+2208)		chr3	125634117	125636246	ALG1L	(+20700)		chr17	75284948	75285140	SEPT9	(+7552)
chr16	57542909	57545086	DOK4	(-23591)		chr2	16688107	16688584	FAM49A	(+158756)		chr3	39424650	39426117	SLC25A38	(+545)		chr19	10360819	10360997	MRPL4	(-1735)
chr20	36508437	36510551	VSTM2L	(-22012)		chr4	103265300	103267027	SLC39A8	(+132)		chr21	27541489	27543004	APP	(+725)		chr19	43525883	43526166	PSG11	(+4603)
chr1	182572578	182574058	RGS16	(+225)		chr7	30323247	30324816	ZNRF2	(+109)		chr2	153191381	153193879	FMNL2	(+879)		chr19	56152285	56152558	ZNF580	(-996)
chr10	71905507	71906887	TYSND1	(+145)		chr7	16684112	16686629	ANKMY2	(+71)		chr7	954509	956903	ADAP1	(+38627)		chr20	42142925	42143297	L3MBTL1	(+6791)
chr3	193967201	193969543	CPN2	(+103685)		chr2	15820418	15821128	DDX1	(+89471)		chr17	27053393	27056088	NEK8	(-1057)		chr5	64777701	64777924	ADAMTS6	(-66)
chr16	2059817	2060995	ZNF598	(-643)		chr9	98272854	98275272	PTCH1	(-3120)		chr1	26946680	26948153	RPS6KA1	(+75074)		chr5	77843536	77844022	LHFPL2	(+100869)
chr7	105925214	105926556	NAMPT	(-247)		chrX	132090492	132092853	HS6ST2	(+3750)		chr22	31740540	31742001	PATZ1	(+947)		chr6	6008938	6009333	NRN1	(-1936)
chr2	11623148	11623982	E2F6	(-17290)		chr16	58162524	58163940	C16orf80	(+122)		chr5	132386913	132388827	HSPA4	(+216)		chr6	158826464	158826800	TULP4	(+92940)
chr5	139943392	139944743	APBB3	(-223)		chr12	124085989	124087254	DDX55	(-24)		chr9	91932904	91934244	SECISBP2	(+153)		chr9	35161991	35162401	UNC13B	(+137)
chr2	68384155	68385598	PNO1	(-99)		chr5	179284851	179286506	C5orf45	(+208)		chr17	72744694	72746316	SLC9A3R1	(+714)		chr9	94784307	94784664	ROR2	(-72042)
chr20	35723432	35724991	RBL1	(+186)		chr15	44038121	44039579	PDIA3	(+260)		chr7	21466543	21468376	SP4	(-192)		chr9	131218165	131218479	ODF2	(-379)
chr11	32605044	32606271	EIF3M	(+287)		chr16	67279719	67282067	FHOD1	(+668)		chr14	77493860	77495667	IRF2BPL	(+270)		chr11	16759933	16760446	C11orf58	(+242)
chr16	85619285	85621629	GSE1	(-26365)		chr19	18043185	18044179	CCDC124	(-2223)		chr6	170101508	170103071	C6orf120	(+33)		chr6	27775321	27775576	HIST1H2BL	(+260)
chr2	200323487	200324814	SATB2	(-1332)		chr19	45908413	45910461	CD3EAP	(-30)		chr10	1033495	1035190	GTPBP4	(+5)		chr6	147235073	147235477	STXBP5	(-290394)
chr1	236958178	236959736	MTR	(+347)		chr7	100199709	100201811	PCOLCE	(+960)		chr12	123753386	123755549	CDK2AP1	(+2219)		chr1	24117295	24117683	LYPLA2	(+29)
chr2	131554891	131556854	AMER3	(+42009)		chr21	34914174	34915910	GART	(+106)		chr1	146643286	146644996	PRKAB2	(-18)		chr1	36348614	36348856	AGO1	(-75)
chr15	47476056	47478030	SEMA6D	(-533643)		chr5	114504950	114506806	TRIM36	(+9978)		chr20	47893799	47896262	ZNFX1	(-275)		chr15	45003575	45003873	B2M	(+49)
chrX	20159252	20161170	EIF1AX	(-249)		chr4	185654202	185655737	CENPU	(+317)		chr2	27071041	27073261	DPYSL5	(+1182)		chr15	70752524	70752820	UACA	(+303260)
chr14	91976281	91977662	SMEK1	(-484)		chr15	59062769	59064424	FAM63B	(+84)		chr2	16261489	16261867	MYCN	(+180992)		chr18	5237774	5238180	C18orf42	(-40753)
chr2	207023607	207025284	EEF1B2	(+117)		chr17	43324093	43325881	SPATA32	(+14492)		chr19	55919094	55920241	UBE2S	(-523)		chr2	219773710	219774099	WNT10A	(+28820)
chr22	41444245	41445900	EP300	(-42717)		chr2	45878495	45880200	PRKCE	(+435)		chr3	52719833	52720901	GNL3	(+431)		chr2	236547871	236548312	AGAP1	(+145341)
chr15	51913951	51915752	DMXL2	(-20)		chr14	77563467	77565666	ENSG00000259164	(-87)		chr5	10353010	10354115	MARCH6	(-316)		chr20	16536936	16537309	KIF16B	(+16955)
chr9	33263177	33265134	BAG1	(+603)		chr19	50036401	50037790	RCN3	(+6221)		chr19	5903189	5904871	FUT5	(-232)		chr3	23847370	23847662	UBE2E1	(+122)
chr17	17254901	17256613	NT5M	(+49108)		chr7	150709980	150711465	ATG9B	(+10863)		chr5	65439788	65441114	SREK1	(+405)		chr6	42750985	42751326	TBCC	(-36598)
chr16	30786307	30787688	ZNF629	(+11525)		chr8	33456105	33458224	DUSP26	(+459)		chr12	7046110	7047484	C12orf57	(-6389)		chr7	101917050	101917467	SH2B2	(-11146)
chr3	193854376	193856117	HES1	(+1313)		chr11	118972027	118973460	C2CD2L	(-5349)		chr11	118965503	118966612	H2AFX	(+119)		chr8	21966898	21967187	NUDT18	(-111)
chr11	105947404	105949202	AASDHPPT	(+87)		chr6	37018544	37019982	FGD2	(+45840)		chr1	154975213	154977127	ZBTB7B	(+875)		chr9	75155590	75155900	TMC1	(+19028)
chr22	42485921	42487645	NDUFA6	(+176)		chr3	75483476	75485258	FRG2C	(-229114)		chr17	55926947	55928155	MRPS23	(-134)		chrX	7065704	7066296	HDHD1	(+199)
chr15	48623308	48625272	DUT	(+670)		chr11	72532646	72533996	ATG16L2	(+7968)		chr2	26255957	26257499	RAB10	(-251)		chrX	19002618	19003239	PHKA2	(-213)
chr6	111804126	111806055	REV3L	(-176)		chr21	45147694	45149626	PDXK	(+9667)		chr2	97778157	97779843	FAHD2B	(-18424)		chrX	48345669	48346011	FTSJ1	(+11291)
chr3	52272457	52275281	TWF2	(-593)		chr16	4525686	4527424	NMRAL1	(-248)		chr14	65568497	65570184	MAX	(-153)		chrX	48356792	48357240	PORCN	(-11150)
chr12	46120438	46122874	ARID2	(-1792)		chr13	50697899	50699573	DLEU1	(+42429)		chr4	120987195	120988805	MAD2L1	(+229)		chr11	6411234	6411639	SMPD1	(-224)
chr14	104600743	104602590	KIF26A	(-3393)		chr6	111135538	111137610	CDK19	(-55)		chr8	11812648	11814491	DEFB136	(+18538)		chr16	48643715	48644193	N4BP1	(+166)
chr1	100816463	100819353	CDC14A	(-139)		chr15	60770312	60771906	NARG2	(+235)		chr2	134023058	134024525	NCKAP5	(+302239)		chr2	217277002	217277500	SMARCAL1	(+114)
chr2	675963	677003	TMEM18	(+956)		chr2	37898896	37900245	CDC42EP3	(-237)		chr22	38081987	38083155	NOL12	(+241)		chr7	131012401	131012721	MKLN1	(-58)
chr15	45878902	45880383	ENSG00000260170	(+94)		chr22	24109316	24110977	CHCHD10	(+483)		chr11	33060239	33061877	TCP11L1	(+95)		chr1	31956247	31956700	SERINC2	(+74062)
chr20	48595236	48596746	SNAI1	(-3545)		chr11	115372688	115375871	CADM1	(+853)		chr12	64798259	64799347	XPOT	(+673)		chr1	78245168	78245556	FAM73A	(+53)
chr22	40741759	40743035	ADSL	(-110)		chr2	17036360	17036774	FAM49A	(-189465)		chr17	74378837	74380297	SPHK1	(-1164)		chr12	6981616	6981824	SPSB2	(+780)
chr7	127291187	127292891	SND1	(-195)		chr14	77278494	77279561	ANGEL1	(+255)		chr16	30786364	30787981	ZNF629	(+11350)		chr15	82439336	82439887	MEX3B	(-101130)
chr11	34073794	34075441	CAPRIN1	(+1388)		chr20	31071511	31072852	C20orf112	(-908)		chr11	35640599	35642093	FJX1	(+1611)		chr15	89456402	89456734	MFGE8	(+74)
chr19	58919285	58920815	ZNF584	(+58)		chr22	36924670	36925917	EIF3D	(+189)		chr17	74696120	74697843	MXRA7	(+10055)		chr16	81619411	81619714	CMIP	(+140788)
chr10	31421871	31423867	ZNF438	(-102003)		chr3	126422503	126423999	CHCHD6	(+188)		chr19	4791130	4793186	FEM1A	(+430)		chr17	77005683	77006067	CANT1	(+24)
chr5	71615320	71616895	MRPS27	(-20)		chr2	65282782	65284537	CEP68	(+154)		chr15	59062663	59064490	FAM63B	(+64)		chr2	150186774	150187194	LYPD6	(-67)
chr11	65657583	65659789	CCDC85B	(+811)		chr6	3258970	3260357	PSMG4	(+478)		chr2	16052315	16052674	MYCN	(-28191)		chr3	55194563	55194884	LRTM1	(-232623)
chr3	13083214	13085163	IQSEC1	(-75021)		chr7	39988763	39990432	CDK13	(-38)		chr5	175297980	175300000	CPLX2	(+75677)		chr3	56717277	56717488	FAM208A	(-338)
chr8	41685293	41686903	ANK1	(+68182)		chr16	3332451	3334210	ZNF263	(+388)		chr17	1531352	1532436	SLC43A2	(+236)		chr4	122744808	122745236	CCNA2	(+65)
chr12	51784221	51786918	GALNT6	(-8223)		chr5	133861586	133863640	JADE2	(+815)		chr17	57969931	57971204	RPS6KB1	(+43)		chr1	151254430	151254918	ZNF687	(-114)
chr22	19983790	19985856	ARVCF	(+19508)		chr10	12391203	12393705	CAMK1D	(+973)		chr19	1604474	1606595	UQCR11	(-55)		chr16	87350676	87351266	FBXO31	(+66392)
chr1	156474128	156475600	MEF2D	(-4244)		chr20	2082144	2084160	STK35	(+895)		chr5	149828346	149829949	RPS14	(+162)		chr19	8386049	8386479	NDUFA7	(+16)
chr2	27439766	27441110	CAD	(+180)		chr3	28616552	28618744	ZCWPW2	(+227008)		chr5	107006835	107009685	EFNA5	(-1664)		chr2	86790492	86790801	RNF103	(+60331)
chr14	65568534	65570450	MAX	(-304)		chr1	150206878	150209120	ANP32E	(+505)		chr17	4606934	4608441	PELP1	(-264)		chr14	62228965	62229169	SNAPC1	(-8)
chr3	44379490	44380620	TCAIM	(+111)		chr17	40760873	40762450	TUBG1	(-32)		chr20	34251568	34253397	RBM12	(+355)		chr15	41694624	41694860	NDUFAF1	(-100)
chr12	9436094	9437556	PZP	(-75859)		chr16	23567932	23569362	UBFD1	(-36)		chr3	128175167	128178469	DNAJB8	(+8993)		chr15	52471905	52472349	GNB5	(+11439)
chr11	8263545	8265825	LMO1	(+20720)		chr12	56693174	56694605	CS	(+286)		chr14	50064661	50066442	LRR1	(+137)		chr16	4743525	4744250	NUDT16L1	(+193)
chr11	66725624	66726599	PC	(-265)		chr19	36604908	36606638	TBCB	(-115)		chr7	99155489	99156946	ZNF655	(-230)		chr19	49977274	49977542	FLT3LG	(-410)
chr13	45914564	45916156	TPT1	(+145)		chr14	31675952	31677785	HECTD1	(-180)		chr2	45395719	45397846	SIX2	(-160214)		chr20	18268883	18269396	ZNF133	(+19)
chr12	6191693	6194000	VWF	(+40994)		chr6	110300237	110301461	GPR6	(+551)		chr12	7078966	7080730	PHB2	(+140)		chr6	27486740	27487407	ZNF184	(-46177)
chr5	60626833	60628184	ZSWIM6	(-591)		chr5	65017051	65019401	NLN	(+203)		chr17	75953634	75954854	TNRC6C	(-46893)		chr8	38794662	38794964	PLEKHA2	(+36060)
chr19	10304497	10306038	DNMT1	(+487)		chr1	226111185	226112736	PYCR2	(-2)		chr8	37654905	37656624	GPR124	(+991)		chrX	118708271	118708600	UBE2A	(-65)
chr16	58548858	58549856	SETD6	(-35)		chr1	200638422	200639870	DDX59	(-49)		chr9	140022662	140024584	GRIN1	(-10310)		chr1	173793864	173794186	DARS2	(+384)
chr22	20103402	20105159	TRMT2A	(+537)		chr17	61627012	61628576	DCAF7	(-67)		chr9	131084408	131085621	TRUB2	(+6)		chr7	23053693	23053994	FAM126A	(-96)
chr6	35226743	35228008	ZNF76	(-73)		chr2	16337080	16337519	MYCN	(+256614)		chr19	51198698	51199839	SHANK1	(+20926)		chr19	50529051	50529469	VRK3	(-57)
chr6	86387758	86389446	SYNCRIP	(-35599)		chr15	75951920	75953614	IMP3	(-11720)		chr7	150710058	150711520	ATG9B	(+10797)		chr2	73964359	73964691	TPRKB	(-12)
chr16	88169520	88171227	BANP	(+166750)		chr12	12939426	12940846	DDX47	(-26144)		chr20	61568492	61569455	DIDO1	(+300)		chr5	56247679	56248358	MIER3	(-67)
chr17	74378795	74380265	SPHK1	(-1201)		chr15	51914096	51915577	DMXL2	(-5)		chr2	177021600	177023460	HOXD4	(+6580)		chr5	66299698	66300053	CD180	(+192751)
chr12	56511442	56513739	ZC3H10	(+648)		chr3	156533599	156535527	TIPARP	(+141929)		chr19	51196587	51198064	SHANK1	(+22869)		chr7	80896938	80897174	SEMA3C	(-348389)
chr17	56594733	56596865	MTMR4	(-533)		chr13	114896112	114898022	RASA3	(+1019)		chr17	7486034	7487628	MPDU1	(-134)		chr7	140340485	140340871	DENND2A	(-102)
chr2	16092763	16092994	MYCN	(+12193)		chr13	37573910	37575635	EXOSC8	(+95)		chr5	121412402	121414437	LOX	(+560)		chr8	1703808	1704148	CLN8	(-7950)
chr17	33468616	33469589	NLE1	(+231)		chr6	35226678	35228126	ZNF76	(-47)		chr6	136610236	136611830	BCLAF1	(-44)		chr1	150949810	150950058	CERS2	(-2494)
chr21	38445626	38446785	PIGP	(-1095)		chr19	12911564	12913106	PRDX2	(+338)		chr11	45825309	45827755	SLC35C1	(+575)		chr16	87490912	87491159	ZCCHC14	(+34615)
chr10	70660337	70661747	DDX50	(+8)		chr10	103879204	103881641	LDB1	(-213)		chr19	17447241	17449789	GTPBP3	(+151)		chr17	18995991	18996384	GRAP	(-45238)
chr10	77161478	77163675	ZNF503	(-913)		chr3	51975601	51976823	PARP3	(-163)		chr2	204102938	204104676	CYP20A1	(+144)		chr7	75924117	75924341	HSPB1	(-7632)
chr17	74693351	74694726	MXRA7	(+12998)		chr20	36022845	36024731	SRC	(+49231)		chr17	71187364	71189469	COG1	(-712)		chr9	106856255	106856602	SMC2	(-112)
chr8	145133090	145134362	EXOSC4	(+197)		chr6	91004593	91007395	BACH2	(+467)		chr2	16442591	16443037	MYCN	(+362128)		chr17	4166841	4167563	ANKFY1	(-60)
chr22	28314372	28316273	PITPNB	(-67)		chr2	5830892	5833251	SOX11	(-727)		chr4	103997040	103998197	SLC9B2	(+311)		chr6	26365514	26365806	BTN3A2	(+201)
chr3	15105333	15107022	MRPS25	(+664)		chr17	71187337	71189831	COG1	(-545)		chr20	304806	306079	SOX12	(-796)		chr6	83902699	83903256	PGM3	(+655)
chr4	41258536	41260812	UCHL1	(+824)		chr9	96927932	96929495	PTPDC1	(+81968)		chr7	134142979	134144266	AKR1B1	(+271)		chr11	46317092	46317330	CREB3L1	(+17999)
chr5	139088378	139090386	CXXC5	(+61505)		chr17	5371270	5372809	DHX33	(+340)		chr1	118471662	118473754	WDR3	(+317)		chr19	19249170	19249589	TMEM161A	(-78)
chr2	16237266	16237518	MYCN	(+156706)		chr5	6632633	6634375	SRD5A1	(+48)		chr7	155436197	155438047	RBM33	(-251)		chr9	33722105	33722314	PRSS3	(-28305)
chr14	39643566	39645329	PNN	(+31)		chr11	73498385	73499934	MRPL48	(+799)		chr5	109024888	109027030	MAN2A1	(+892)		chr14	19680954	19681293	OR11H12	(+303602)
chr9	131084265	131085664	TRUB2	(+56)		chr1	16160799	16162948	SPEN	(-12485)		chr8	104426601	104428020	SLC25A32	(+21)		chr15	101253613	101254061	ASB7	(+111098)
chr20	37590297	37591739	DHX35	(+40)		chr9	136282476	136284037	REXO4	(-93)		chr1	202775967	202778206	KDM5B	(+1511)		chr8	16314358	16314717	MSR1	(-264314)
chr14	24609744	24611375	EMC9	(+234)		chr10	97415371	97417048	ALDH18A1	(+253)		chr16	6068461	6071036	FAM86A	(-921940)		chrX	122898856	122899128	THOC2	(-32088)
chr8	110345668	110346985	ENY2	(-226)		chr5	40834510	40836281	RPL37	(+41)		chr13	20436653	20439058	ZMYM5	(-192)		chr14	76618829	76619031	GPATCH2L	(+651)
chr3	136470946	136472037	STAG1	(-282)		chr10	7449781	7451626	SFMBT2	(+599)		chr2	16151586	16151939	MYCN	(+71077)		chrX	49207136	49207437	GAGE2D	(+127)
chr12	56693328	56694606	CS	(+209)		chr19	4791149	4792831	FEM1A	(+262)		chr2	15898809	15899198	DDX1	(+167702)		chr1	1677265	1677467	SLC35E2	(+65)
chr1	203830362	203831517	SNRPE	(+197)		chr9	37591832	37592924	ENSG00000256966	(+88)		chr2	16423908	16424255	MYCN	(+343396)		chr1	36627625	36627961	MAP7D1	(+5990)
chr5	6711962	6713500	PAPD7	(-1987)		chr1	155098115	155100179	EFNA1	(-789)		chr14	64804620	64806083	ESR2	(-44274)		chr1	42194539	42194866	HIVEP3	(+189466)
chr11	67158585	67160527	RAD9A	(+133)		chr19	1265803	1268083	CIRBP	(+7559)		chr10	6243585	6245385	PFKFB3	(-409)		chr10	121030583	121030869	GRK5	(+63625)
chr3	128213274	128215200	GATA2	(-2209)		chr17	42684416	42686843	C17orf104	(-48210)		chr5	57755304	57756901	PLK2	(-16)		chr19	36909252	36909701	ZFP82	(+81)
chr5	179105059	179106288	CANX	(-20233)		chr14	53618530	53620575	DDHD1	(+263)		chr2	15859358	15859742	DDX1	(+128248)		chr21	43468316	43468629	UMODL1	(-22953)
chr1	193027518	193029297	UCHL5	(+218)		chr1	100816519	100819193	CDC14A	(-191)		chr1	101490881	101492164	DPH5	(-195)		chr5	35925087	35925382	CAPSL	(+13646)
chr19	5977396	5978830	RANBP3	(+38)		chr4	164415283	164416415	TMA16	(+236)		chr2	113402515	113403814	SLC20A1	(-269)		chr6	26538519	26538709	HMGN4	(-19)
chr2	183988737	183989867	NUP35	(+219)		chr15	67813555	67814316	C15orf61	(+530)		chr1	82265927	82267714	LPHN2	(+739)		chr6	107780608	107780897	PDSS2	(+14)
chr19	11199864	11201998	LDLR	(+893)		chr17	15847605	15849665	ADORA2B	(+404)		chr11	9593592	9595695	WEE1	(-584)		chr1	150206949	150207205	ANP32E	(+1427)
chr12	9599830	9601391	KLRB1	(+159871)		chr2	45395728	45397654	SIX2	(-160122)		chr11	44775201	44777478	TSPAN18	(-9636)		chr13	46626567	46627029	ZC3H13	(+96)
chr12	6887283	6888573	LAG3	(+6242)		chr17	2295272	2297981	MNT	(+7785)		chr2	169312136	169313846	CERS6	(+232)		chr14	55104825	55105133	SAMD4A	(+70344)
chr11	46410732	46412492	CHRM4	(-3505)		chr7	99678685	99680357	ZNF3	(-2731)		chr22	27052996	27055412	CRYBA4	(+36276)		chr16	67217714	67218140	EXOC3L1	(+6180)
chr6	159075082	159077239	SYTL3	(-6190)		chr16	85658392	85660634	GSE1	(+12691)		chr2	187350406	187351640	ZC3H15	(+140)		chr17	79632774	79632952	CCDC137	(-531)
chr18	74203675	74205230	ZNF516	(+2693)		chr22	37594844	37596064	C1QTNF6	(-11125)		chr7	102920128	102921686	PMPCB	(-16962)		chr18	33038866	33039173	ENSG00000267140	(+38884)
chr22	41681344	41682881	RANGAP1	(-3595)		chr17	46177944	46179238	CBX1	(-31)		chr1	155098700	155100229	EFNA1	(-471)		chr3	44925513	44925955	TGM4	(+9631)
chr8	21695105	21697195	GFRA2	(-49828)		chr3	52311516	52313637	WDR82	(+82)		chr2	242640325	242641325	ING5	(-630)		chr5	148513949	148514252	ABLIM3	(-7076)
chr4	186317024	186318516	ANKRD37	(+132)		chr1	156389835	156391846	C1orf61	(+8343)		chr8	104512233	104514101	RIMS2	(+52)		chr1	24829263	24829548	RCAN3	(+19)
chr6	36646464	36648576	CDKN1A	(+1033)		chr9	139255261	139257224	DNLZ	(+1998)		chr11	62358741	62360023	TUT1	(-273)		chr1	67944856	67945142	SERBP1	(-48930)
chr1	155223983	155225880	FAM189B	(+246)		chr14	73957181	73959123	NUMB	(-32927)		chr22	24951123	24952458	SNRPD3	(+320)		chr10	4746436	4746736	AKR1E2	(-121860)
chr17	79303066	79304936	TMEM105	(+473)		chr5	14249466	14251083	TRIO	(+106464)		chr11	63684531	63686414	RCOR2	(-1157)		chr10	48277792	48278055	ANXA8	(+22617)
chr1	245027006	245028432	HNRNPU	(+54)		chr16	46917440	46919255	GPT2	(+58)		chr6	3258876	3260387	PSMG4	(+446)		chr10	50371843	50372085	C10orf128	(+24440)
chr11	506042	507531	RNH1	(-3217)		chr6	86387943	86389573	SYNCRIP	(-35755)		chr1	155829312	155830718	SYT11	(+715)		chr10	99648461	99648857	GOLGA7B	(+38663)
chr2	3605677	3606880	RNASEH1	(-73)		chr6	160209823	160211957	TCP1	(-109)		chr21	45552611	45554137	C21orf33	(-113)		chr11	66103283	66103539	RIN1	(+589)
chr3	5019325	5021006	BHLHE40	(-635)		chr2	86422028	86423353	IMMT	(+202)		chr2	223520049	223521701	FARSB	(+181)		chr13	110492725	110493189	IRS2	(-54042)
chr15	41217653	41219996	DLL4	(-2766)		chr1	226249250	226251546	H3F3A	(-1280)		chr7	5601665	5603649	FSCN1	(-29797)		chr14	88459343	88459690	GALC	(+98)
chr11	93473867	93475193	C11orf54	(-227)		chr1	245768296	245770313	KIF26B	(+451018)		chr22	20198566	20200669	RTN4R	(+56436)		chr19	12958419	12958699	MAST1	(+9211)
chr15	66161303	66163088	RAB11A	(+400)		chr1	155213521	155215247	GBA	(+77)		chr7	148786820	148789079	ZNF786	(-153)		chr19	40324017	40324285	DYRK1B	(+123)
chr22	33276513	33278508	TIMP3	(+79824)		chr17	71352176	71354651	CDC42EP4	(-45100)		chr1	202779234	202780915	KDM5B	(-1477)		chr2	71175598	71175892	ATP6V1B1	(+12733)
chr7	140396314	140398055	NDUFB2	(+714)		chr15	42867220	42868863	STARD9	(+185)		chr1	209848173	209849765	G0S2	(+204)		chr2	192110693	192110926	MYO1B	(+695)
chr17	78932539	78933969	CHMP6	(-32387)		chr11	57249759	57251296	RTN4RL2	(+22506)		chr2	15869189	15869627	DDX1	(+138106)		chr3	53254014	53254255	TKT	(+35903)
chr14	62161530	62163275	HIF1A	(-1937)		chr10	70166011	70167487	RUFY2	(+197)		chr2	16497373	16497824	FAM49A	(+349503)		chr3	64174846	64175220	PRICKLE2	(+36098)
chr3	142297134	142298023	ATR	(+89)		chr7	135346532	135347819	C7orf73	(-93)		chr15	83679728	83680900	FAM103A1	(+25355)		chr6	111873566	111873859	TRAF3IP2	(+53736)
chr15	92937246	92938752	ST8SIA2	(+941)		chr16	67207583	67209087	NOL3	(+430)		chr2	127863061	127864589	BIN1	(+1106)		chr1	2121041	2121376	C1orf86	(+5004)
chr18	43912723	43913847	RNF165	(-902)		chr17	7486254	7487553	MPDU1	(-61)		chr10	60935482	60937341	PHYHIPL	(+62)		chr1	171810313	171810569	DNM3	(-180)
chr11	3818191	3820164	NUP98	(-156)		chr7	87504998	87506611	SLC25A40	(-141)		chr1	114353862	114355563	RSBN1	(+385)		chr18	9614508	9614787	PPP4R1	(-92)
chr10	80962484	80964144	ZMIZ1	(+134522)		chr2	74648143	74649664	RTKN	(+20122)		chr1	212208073	212209595	INTS7	(+50)		chr2	91750441	91750662	NONE
chr6	43081046	43082744	PTK7	(+37343)		chr16	87756091	87757346	KLHDC4	(+42836)		chr19	796039	797557	PTBP1	(-277)		chr20	56812136	56812356	PPP4R1L	(+72249)
chr11	60609188	60610628	CCDC86	(+364)		chr3	127348319	127349941	PODXL2	(+1106)		chr12	121837255	121838956	RNF34	(+184)		chr6	113885731	113886107	MARCKS	(-292622)
chr17	4869966	4872178	SPAG7	(+95)		chr7	63385646	63387489	ZNF727	(-119253)		chr16	58766920	58768598	GOT2	(+502)		chr1	32155472	32155884	COL16A1	(+14242)
chr8	144678110	144679845	EEF1D	(+867)		chr8	6691782	6693589	DEFB1	(+42858)		chr1	204379737	204381381	PPP1R15B	(+360)		chr1	205473881	205474357	CDK18	(+393)
chr15	42867027	42868613	STARD9	(-37)		chr2	242625635	242627337	DTYMK	(-80)		chr2	201728064	201729982	CLK1	(+261)		chr10	75725839	75726171	VCL	(-31867)
chr13	76123002	76124553	UCHL3	(-149)		chr16	30545349	30547315	ZNF747	(+336)		chr2	16093417	16093757	MYCN	(+12901)		chr10	94449610	94449877	HHEX	(+1799)
chr2	135675338	135677218	CCNT2	(-117)		chr4	174255047	174256859	HMGB2	(+323)		chr1	53017754	53019873	ZCCHC11	(-160)		chr11	118788907	118789085	BCL9L	(-7383)
chr12	22696444	22697964	C2CD5	(+276)		chr19	7967989	7968967	MAP2K7	(-298)		chr19	42805902	42807647	PAFAH1B3	(+154)		chr17	40714021	40714230	COASY	(-43)
chr19	50887076	50888257	POLD1	(+71)		chr5	10484861	10486749	ROPN1L	(+44169)		chr16	58162528	58164128	C16orf80	(+26)		chr18	52989714	52990025	TCF4	(+313315)
chr2	227700087	227701472	RHBDD1	(+109)		chr10	5726176	5727716	FAM208B	(+145)		chr4	186316968	186318183	ANKRD37	(-62)		chr18	77793637	77793805	RBFA	(-637)
chr5	68664519	68665983	RAD17	(-382)		chr15	83315405	83317312	CPEB1	(+369)		chr1	161719340	161720304	DUSP12	(+262)		chr2	24583205	24583478	ITSN2	(+241)
chr20	34329535	34330794	RBM39	(-292)		chr13	114237666	114238982	TFDP1	(-732)		chr5	95066419	95067919	RHOBTB3	(+290)		chr2	25524206	25524835	DNMT3A	(+40938)
chr11	34126706	34127796	NAT10	(+102)		chr20	2450627	2451813	SNRPB	(+279)		chr7	150651427	150652921	KCNH2	(+23229)		chr2	235872649	235872951	SH3BP4	(-14529)
chr19	9928897	9930592	FBXL12	(-14)		chr22	28411496	28413395	PITPNB	(-97190)		chr13	41885113	41886580	NAA16	(+506)		chr21	43050448	43050750	RIPK4	(+136667)
chr7	105161602	105163393	PUS7	(+207)		chr11	134145392	134147179	GLB1L3	(-349)		chr1	93810630	93812379	DR1	(+60)		chr3	45208973	45209274	CDCP1	(-21210)
chr2	55843692	55845218	SMEK2	(+268)		chr12	1701684	1703319	FBXL14	(+829)		chr7	100449677	100450683	SLC12A9	(-195)		chr3	53231207	53231406	PRKCD	(+36171)
chr19	1502764	1504628	ADAMTSL5	(+9492)		chr17	4606948	4608391	PELP1	(-246)		chr3	119187433	119188439	POGLUT1	(+151)		chr5	14038576	14038820	DNAH5	(-94046)
chr3	112737717	112739141	C3orf17	(+257)		chr17	8054382	8056681	PER1	(+221)		chr14	77384202	77387514	ANGEL1	(-106575)		chr6	1637329	1637628	FOXC1	(+26798)
chr11	45826009	45827858	SLC35C1	(+977)		chr12	125423584	125425575	UBC	(-24686)		chr20	2450647	2451672	SNRPB	(+339)		chr6	11766901	11767076	ADTRP	(+12047)
chr2	27434140	27436130	SLC5A6	(+19)		chr2	27071082	27073210	DPYSL5	(+1177)		chr10	99473680	99474757	MARVELD1	(+738)		chr7	22766016	22766243	IL6	(+627)
chr5	180644132	180645901	TRIM41	(-5273)		chr2	16246881	16247305	MYCN	(+166407)		chr11	69454985	69457432	CCND1	(+354)		chr7	55154198	55154515	EGFR	(+67563)
chr13	103450882	103452777	BIVM	(+431)		chr15	40986312	40988268	RAD51	(-82)		chr22	46464823	46466646	PPARA	(-80764)		chr7	132115860	132116272	PLXNA4	(+145994)
chr3	52311448	52313668	WDR82	(+101)		chr18	19191930	19192940	SNRPD1	(+207)		chr12	122231602	122233215	RHOF	(-241)		chr9	131625928	131626151	CCBL1	(+18292)
chr17	38500516	38502262	GJD3	(+18678)		chr21	40356782	40359277	ETS2	(+180799)		chr2	16225804	16226167	MYCN	(+145300)		chr1	64239408	64239752	ROR1	(-134)
chr21	38639465	38640573	DSCR3	(-186)		chr2	238793851	238795728	RAMP1	(+26603)		chr1	44496117	44497463	SLC6A9	(-13793)		chr1	155023753	155023950	ADAM15	(+90)
chr16	75267584	75269057	CTRB1	(+15423)		chr11	75918972	75921427	WNT11	(-2624)		chr1	42921408	42922715	ZMYND12	(-124)		chr10	23633315	23633757	C10orf67	(+238)
chr10	112835693	112837326	ADRA2A	(-280)		chr1	182359626	182361726	GLUL	(+665)		chr10	76585252	76586708	KAT6B	(-403)		chr17	75361713	75362189	SEPT9	(+84459)
chr11	58345384	58347555	ZFP91	(-114)		chr9	140134644	140135920	TUBB4B	(-383)		chr17	19551170	19552559	ALDH3A2	(-199)		chr19	1747439	1747843	ONECUT3	(-4731)
chr4	54231224	54232551	SCFD2	(+354)		chrX	129193766	129195178	ELF4	(+49998)		chr2	132250019	132252013	MZT2A	(-1021)		chr2	113238693	113238907	TTL	(-931)
chr3	193461689	193464339	OPA1	(+152081)		chr20	37511577	37513033	FAM83D	(-42650)		chr6	35694672	35696470	FKBP5	(+789)		chr5	131431294	131431538	CSF2	(+21933)
chr7	21984670	21986235	CDCA7L	(+249)		chr4	76597575	76599189	G3BP2	(+771)		chr2	16228001	16228350	MYCN	(+147490)		chr7	90032628	90032881	CLDN12	(+43)
chr12	94852953	94854592	CCDC41	(-45)		chr11	107879370	107880545	CUL5	(+499)		chr1	65731045	65732098	DNAJC6	(-43656)		chr9	127596970	127597170	RPL35	(+27170)
chr11	66444553	66446444	RBM4B	(-280)		chr12	6833010	6834210	COPS7A	(+703)		chr1	182758240	182759318	NPL	(-2615)		chr1	31439696	31439933	SDC3	(-58207)
chr20	35202112	35204134	TGIF2-C20orf24	(+167)		chrX	153235958	153237903	HCFC1	(+327)		chr12	64615513	64616494	C12orf66	(+67)		chr1	155063894	155064159	EFNA3	(+12679)
chr3	75483528	75485403	FRG2C	(-229015)		chr2	136782388	136783915	DARS	(-39898)		chr10	61468435	61470587	SLC16A9	(+326)		chr1	184355979	184356310	C1orf21	(-47)
chr2	174218993	174220353	CDCA7	(+84)		chr3	46932992	46934885	PTH1R	(+9092)		chr2	220371454	220373405	ASIC4	(-6622)		chr12	53689003	53689358	PFDN5	(+106)
chr11	118965538	118966528	H2AFX	(+144)		chr9	23820547	23821759	ELAVL2	(+4910)		chr16	53088277	53089810	CHD9	(+99)		chr13	34392137	34392409	RFC3	(+87)
chr5	175223126	175225123	CPLX2	(+812)		chr20	32890066	32891609	AHCY	(+316)		chr20	62495391	62497378	TPD52L2	(-262)		chr14	45366669	45367145	KLHL28	(+64261)
chr16	85382120	85384163	FAM92B	(-237028)		chr15	75134924	75136793	ULK3	(-321)		chr2	159824125	159826709	TANC1	(+234)		chr16	66653419	66653745	CMTM3	(+15647)
chr14	64107899	64109478	SGPP1	(+86068)		chr4	172733461	172735117	GALNTL6	(-365)		chr2	15814029	15814456	DDX1	(+82941)		chr17	3461027	3461317	TRPV3	(-73)
chr20	46669617	46671208	SULF2	(-255083)		chr7	100302887	100304762	POP7	(+149)		chrX	48432648	48433622	RBM3	(+223)		chr17	38225160	38225374	THRA	(+6204)
chr21	44312496	44313655	NDUFV3	(-299)		chr10	43476406	43477770	RET	(-95387)		chr14	53618461	53620488	DDHD1	(+341)		chr17	78695095	78695342	RPTOR	(+176151)
chr3	4344573	4346466	SETMAR	(+532)		chr17	73284893	73286141	SLC25A19	(-1762)		chr20	31071521	31072888	C20orf112	(-931)		chr18	21594478	21594690	CABYR	(-124358)
chr14	103799537	103801019	EIF5	(-61)		chr2	6120558	6123432	SOX11	(+289196)		chr7	74305981	74307306	GTF2IRD2	(-38797)		chr19	7294168	7294481	INSR	(-280)
chr3	186523844	186525126	RFC4	(-1)		chr17	40168547	40170242	DNAJC7	(+276)		chr9	33263122	33265149	BAG1	(+623)		chr2	55460099	55460434	RPS27A	(+729)
chr16	29801415	29802813	KIF22	(+73)		chr20	29611148	29612493	DEFB115	(-233646)		chr10	70319826	70322159	TET1	(+580)		chr2	101359302	101359597	NPAS2	(-77164)
chr17	19551222	19552613	ALDH3A2	(-146)		chr2	207023529	207025473	EEF1B2	(+172)		chr7	25164184	25165555	CYCS	(+110)		chr6	16238661	16238974	GMPR	(+7)
chr11	68953770	68955886	TPCN2	(+138463)		chr20	307162	308793	SOX12	(+1739)		chr11	65149307	65150931	SLC25A45	(+23)		chr7	74214717	74214898	NCF1	(+26499)
chr3	132378085	132379731	UBA5	(+598)		chr13	53226034	53227489	SUGT1	(-212)		chr1	168194561	168196155	SFT2D2	(+112)		chr7	94285459	94285802	PEG10	(-6)
chr20	36661083	36662806	RPRD1B	(-3)		chr9	95525947	95528037	BICD2	(+102)		chr1	67390277	67391636	MIER1	(+315)		chr7	139434234	139434573	HIPK2	(+43113)
chr10	1093881	1095912	IDI1	(+213)		chr13	48611310	48612659	NUDT15	(+282)		chr22	20306762	20308443	DGCR6L	0		chrX	10588230	10588618	MID1	(+250)
chr16	2521964	2523785	NTN3	(+1375)		chr16	29816050	29817308	MAZ	(-1238)		chr6	42896768	42897864	CNPY3	(+378)		chr10	27793047	27793336	RAB18	(-5)
chr1	202136743	202138205	PTPN7	(-6765)		chr5	115177031	115178441	ATG12	(-181)		chr11	65264652	65266152	SCYL1	(-27146)		chr11	86382900	86383290	ME3	(+583)
chr17	16118750	16120799	PIGL	(-749)		chr17	34838266	34839397	ZNHIT3	(-3647)		chr22	42083574	42085601	NHP2L1	(+297)		chr15	67470965	67471282	AAGAB	(+75950)
chr1	148555488	148556960	NBPF15	(-4619)		chr7	19145896	19148329	TWIST1	(+10182)		chr9	98268434	98270590	PTCH1	(+1431)		chr19	18303972	18304331	MPV17L2	(+160)
chr14	93350781	93353410	CHGA	(-37329)		chr1	155145110	155147712	TRIM46	(-32)		chr11	9481760	9483322	ZNF143	(+29)		chr5	73937181	73937376	ENC1	(-30)
chr3	194053946	194054910	CPN2	(+17629)		chr2	16249567	16249980	MYCN	(+169088)		chr1	222884699	222886845	AIDA	(+94)		chr1	179334667	179335056	SOAT1	(+71925)
chr6	42713379	42715661	TBCC	(+38)		chr14	77786578	77788446	POMT2	(-285)		chr5	176738457	176740217	MXD3	(-27)		chr10	13344300	13344546	PHYH	(-2322)
chr19	54959354	54960950	LENG8	(+87)		chr17	33468634	33469555	NLE1	(+239)		chr16	1582864	1584844	TMEM204	(+280)		chr10	91404755	91405098	PANK1	(+288)
chr20	61568281	61569445	DIDO1	(+411)		chr1	53163182	53164553	COA7	(+170)		chr6	166073409	166075244	PDE10A	(+1230)		chr12	13408716	13409151	EMP1	(+59284)
chr19	510274	511839	TPGS1	(+3758)		chr2	135675095	135677186	CCNT2	(-254)		chr17	53044999	53046594	STXBP4	(-329)		chr12	124068935	124069115	TMED2	(-53)
chr1	154946099	154948173	CKS1B	(-39)		chr1	101360182	101362377	EXTL2	(+274)		chr1	156644526	156646387	NES	(+1732)		chr16	3184673	3185360	ZNF213	(-12)
chr2	192542306	192544026	NABP1	(-92)		chr22	21335789	21336928	LZTR1	(+57)		chr19	33925632	33929450	CEBPG	(+63305)		chr17	7620471	7620808	DNAH2	(-32)
chr15	44828224	44830114	EIF3J	(-86)		chr3	48228946	48230512	CDC25A	(+117)		chr2	15863965	15864395	DDX1	(+132878)		chr17	27717111	27717349	TAOK1	(-388)
chr22	36461551	36463190	RBFOX2	(-37898)		chr12	53894123	53895574	TARBP2	(+139)		chr1	214776098	214777071	CENPF	(+47)		chr2	172949312	172949709	DLX1	(-443)
chr8	37336410	37338220	ZNF703	(-215954)		chr2	182321324	182323122	ITGA4	(+271)		chr7	4681067	4682747	FOXK1	(-40033)		chr2	242498236	242498578	BOK	(+271)
chr6	166795297	166797752	MPC1	(-39)		chr19	51196552	51198026	SHANK1	(+22906)		chr20	34329359	34330942	RBM39	(-278)		chr22	24316513	24316829	DDT	(+102)
chr20	35806483	35808374	RPN2	(-20)		chr19	42497311	42499257	ATP1A3	(+98)		chr12	51156930	51158988	ATF1	(-116)		chr3	148897885	148898214	CP	(+41792)
chr1	77333107	77335008	ST6GALNAC5	(+932)		chr11	57434210	57436139	ZDHHC5	(-193)		chr4	140003912	140005916	CCRN4L	(+67971)		chr6	34212028	34212361	C6orf1	(+5052)
chr1	33115868	33117594	RBBP4	(-18)		chr17	75953617	75954851	TNRC6C	(-46903)		chr16	3354889	3356156	ZNF75A	(+37)		chr7	100797568	100797944	AP1S1	(+78)
chr3	160282771	160284107	KPNA4	(-63)		chr2	87892893	87895280	PLGLB2	(-153519)		chr3	57541326	57543023	PDE12	(+171)		chr7	148753609	148753974	PDIA4	(-28059)
chr15	85112786	85114805	ZSCAN2	(-30440)		chr13	21750123	21751437	MRP63	(-4)		chr20	35806701	35808288	RPN2	(+46)		chr8	29495052	29495338	DUSP4	(-287010)
chr11	76494405	76495753	TSKU	(-7717)		chr3	44036246	44038857	TOPAZ1	(-245826)		chr19	18402087	18404516	JUND	(-10870)		chr9	132258722	132259188	NTMT1	(-112208)
chr19	1265798	1266899	CIRBP	(+6965)		chr22	24308172	24309982	DDTL	(-12)		chr1	43232388	43233600	C1orf50	(+54)		chr14	69291612	69291840	ZFP36L1	(-31769)
chr6	53516092	53517240	KLHL31	(+13840)		chr2	16267437	16267897	MYCN	(+186981)		chr1	29062868	29064584	YTHDF2	(+455)		chr2	131862757	131863069	PLEKHB2	(+493)
chr8	10190942	10193056	PRSS55	(-191057)		chr12	104359007	104360312	TDG	(+78)		chr10	22725538	22726958	SPAG6	(+91849)		chr6	132128709	132128926	ENPP1	(-338)
chr12	53894617	53896051	TARBP2	(+624)		chr9	131084290	131085594	TRUB2	(+79)		chr12	69201570	69202963	MDM2	(+311)		chr11	8615629	8615903	TRIM66	(+77647)
chr6	43957144	43959239	TMEM63B	(-136459)		chr5	56468947	56470555	GPBP1	(-40197)		chr19	8007848	8009529	TIMM44	(+116)		chr17	882876	883215	NXN	(-36)
chr16	4525713	4527450	NMRAL1	(-275)		chr12	49075156	49076551	KANSL2	(+154)		chr16	75267603	75270050	CTRB1	(+15929)		chr17	14212389	14212770	HS3ST3B1	(+8180)
chr4	152020305	152021335	RPS3A	(+95)		chr3	47421858	47423324	PTPN23	(+81)		chr16	22217189	22218881	EEF2K	(+432)		chr19	5773749	5773966	ENSG00000267157	(+11772)
chr1	154908658	154910102	PMVK	(+87)		chr3	186500682	186502329	EIF4A2	(+170)		chr17	17585133	17587116	RAI1	(+1338)		chr2	110858844	110859243	MALL	(+15099)
chr15	74665754	74667822	CYP11A1	(-6707)		chr2	196521467	196523334	SLC39A10	(+930)		chr16	4664661	4667264	MGRN1	(-8828)		chr6	28411261	28411563	ZSCAN23	(-168)
chr4	140003872	140005570	CCRN4L	(+67778)		chr3	135968658	135970231	PCCB	(+244)		chr2	189155941	189158053	GULP1	(-562)		chr7	20370246	20370647	ITGB8	(-299)
chr19	15488702	15491674	AKAP8	(+415)		chr1	234735286	234737194	IRF2BP2	(+9031)		chr2	16192787	16193106	MYCN	(+112261)		chr8	2075429	2075820	MYOM2	(+82470)
chr9	38421368	38424059	IGFBPL1	(+1730)		chr1	169454094	169456151	SLC19A2	(+118)		chr2	15993411	15993747	MYCN	(-87107)		chr8	22457183	22457419	CCAR2	(-4844)
chr22	19163242	19165809	SLC25A1	(+1817)		chr17	38505966	38508627	GJD3	(+12770)		chr4	134067800	134070691	PCDH10	(-1224)		chr8	145992699	145993122	ZNF251	(-11921)
chr9	136808064	136810367	VAV2	(+48216)		chr2	16512038	16512588	FAM49A	(+334789)		chr6	34358809	34360273	NUDT3	(+910)		chr17	16284263	16284513	UBB	(+275)
chr3	15901125	15902433	ANKRD28	(-501)		chr3	99535791	99537160	CMSS1	(-202)		chr7	127999980	128001589	PRRT4	(+954)		chr17	48277565	48277820	COL1A1	(+1300)
chr6	127839282	127841000	ENSG00000255330	(+5)		chr14	50778496	50780049	L2HGDH	(-7)		chr11	102322399	102324079	TMEM123	(+536)		chr2	235588663	235589000	ARL4C	(-183135)
chr13	96295779	96297427	DZIP1	(-1086)		chr4	6988104	6989866	CCDC96	(+55743)		chr5	146888626	146890025	DPYSL3	(+293)		chr6	105584736	105585198	BVES	(+82)
chr2	10259932	10261722	RRM2	(-1628)		chr9	33816408	33818342	UBE2R2	(-190)		chr20	32889962	32891765	AHCY	(+290)		chr9	116163606	116163922	ALAD	(-151)
chr22	19419382	19420328	MRPL40	(+430)		chr18	43912790	43913955	RNF165	(-814)		chr10	71992056	71993753	PPA1	(+278)		chr9	123476770	123477108	MEGF9	(-191)
chr11	118798724	118801341	BCL9L	(-18420)		chr14	65170488	65172612	PLEKHG3	(+396)		chr19	51869737	51871929	CLDND2	(+1424)		chr1	8014214	8014549	PARK7	(-7370)
chr2	16238118	16238343	MYCN	(+157545)		chr17	79650109	79651201	ARL16	(+299)		chr4	152020355	152021415	RPS3A	(+160)		chr1	27216099	27216590	GPN2	(+443)
chr12	110010671	110011611	MVK	(-476)		chr3	158449556	158451167	RARRES1	(+123)		chr13	31734989	31736845	HSPH1	(+147)		chr1	108742546	108742921	SLC25A24	(+246)
chr4	83820997	83822668	THAP9	(-72)		chr12	50262295	50263874	BCDIN3D	(-26173)		chr17	42766645	42768280	CCDC43	(-333)		chr11	71497932	71498142	FAM86C1	(-523)
chr14	53618331	53620522	DDHD1	(+389)		chr6	144536391	144538131	STX11	(+65598)		chr18	77793187	77794904	RBFA	(-312)		chr14	52372372	52372713	GNG2	(+45411)
chr12	56122546	56124374	CD63	(+31)		chr18	55019926	55021777	ST8SIA3	(+2808)		chr17	75368026	75369193	SEPT9	(+91118)		chr14	100751729	100752139	SLC25A29	(+20936)
chr5	10353030	10354095	MARCH6	(-316)		chr6	42896695	42898011	CNPY3	(+415)		chr16	57542823	57544860	DOK4	(-23435)		chr15	72668249	72668600	HEXA	(+392)
chr10	97415642	97416878	ALDH18A1	(+203)		chr12	121789343	121790783	ANAPC5	(+202)		chr5	71615261	71617011	MRPS27	(-48)		chr17	39704174	39704494	KRT19	(-19774)
chr4	41866965	41869778	TMEM33	(-68765)		chr9	17134547	17135798	CNTLN	(+193)		chr16	85253192	85256050	FAM92B	(-108507)		chr19	8509601	8509910	HNRNPM	(-86)
chr3	170626108	170627257	EIF5A2	(-201)		chr20	30310456	30312034	BCL2L1	(-544)		chr17	59457725	59459577	TBX2	(-18606)		chr2	210288499	210288790	MAP2	(-155500)
chr10	99473683	99474890	MARVELD1	(+806)		chr22	46448348	46450189	WNT7B	(-76260)		chr17	79392389	79394721	ACTG1	(+86252)		chr20	55043470	55043760	RTFDC1	(-32)
chr20	44562123	44563653	PCIF1	(-379)		chr17	73200795	73202217	NUP85	(-280)		chr14	101143313	101145586	DLK1	(-48714)		chr6	111195797	111196022	AMD1	(-63)
chr11	64780998	64782603	ARL2	(+216)		chr2	27272432	27274577	AGBL5	(-1044)		chr8	41165675	41166634	SFRP1	(+861)		chr10	32734907	32735192	EPC1	(-98937)
chr17	64966466	64968646	CACNG4	(+6530)		chr1	55351531	55353572	DHCR24	(+339)		chr16	2801420	2802746	SRRM2	(-247)		chr11	46391073	46391318	DGKZ	(+8051)
chr1	155292963	155295562	RUSC1	(+3545)		chr10	121171457	121173193	RGS10	(+129895)		chr7	2796498	2798616	AMZ1	(+78401)		chr12	100967250	100967665	GAS2L3	(-19938)
chr4	124317759	124319489	SPRY1	(-2041)		chr4	42399340	42400986	SHISA3	(+307)		chr11	71751283	71753299	LRTOMT	(-39091)		chr2	10091506	10092124	GRHL1	(-12)
chr7	914691	916186	GET4	(-750)		chr10	3109729	3111684	PFKP	(+995)		chr12	99037574	99039613	IKBIP	(+259)		chr4	83956018	83956382	COPS4	(-43)
chr7	35839671	35841041	SEPT7	(-271)		chr19	8673868	8675752	ADAMTS10	(-1627)		chr7	100230426	100231737	TFR2	(+9262)		chr19	36630800	36631034	CAPNS1	(+440)
chr6	114292032	114293005	HDAC2	(-70)		chr7	6048265	6049538	AIMP2	(+26)		chr12	121973793	121975735	KDM2B	(+44125)		chr3	133969070	133969274	RYK	(+322)
chr13	53226062	53227384	SUGT1	(-251)		chr19	39988446	39990197	DLL3	(-286)		chr1	228651352	228652738	HIST3H2BB	(+6237)		chr6	36853506	36853675	C6orf89	(-49)
chr2	46565842	46567825	EPAS1	(+42293)		chr5	78104215	78106028	LHFPL2	(-160474)		chr11	10878851	10880590	ZBED5	(-101)		chr9	84457441	84457747	SPATA31D1	(-146093)
chr22	31686302	31688663	PIK3IP1	(+1031)		chr5	57755272	57756987	PLK2	(-43)		chr12	132194748	132196612	SFSWAP	(-2)		chr1	17577093	17577391	PADI3	(+1649)
chr2	29116809	29117847	WDR43	(-181)		chr2	208029759	208032076	KLF7	(-249)		chr1	116915202	116917394	ATP1A1	(-191)		chr1	235668303	235668489	B3GALNT2	(-615)
chr6	42846877	42848407	RPL7L1	(+269)		chr9	68725329	68727007	FOXD4L6	(+476036)		chr1	149803400	149805164	HIST2H4A	(+55)		chr16	86985460	86986131	FOXL1	(+373681)
chr2	25474106	25475154	POMC	(-82858)		chr16	73337720	73339778	ZFHX3	(-256475)		chr1	54303440	54304426	NDC1	(+600)		chr17	44270037	44270223	KANSL1	(+36)
chr17	80415832	80416729	NARF	(-201)		chr22	49022298	49024356	FAM19A5	(+138055)		chr7	765535	766441	HEATR2	(-350)		chr19	48972067	48972469	CYTH2	(-21)
chr20	30310382	30311949	BCL2L1	(-465)		chr12	125158427	125159660	NCOR2	(-179246)		chr12	69978976	69979882	CCT2	(+315)		chr10	12171259	12171711	SEC61A2	(-213)
chr15	44083300	44085398	SERF2	(-179)		chr21	38935376	38936999	DYRK1A	(+143586)		chr7	99177408	99178656	ZNF655	(+21584)		chr17	72978122	72978631	CDR2L	(-5350)
chr17	4606849	4608216	PELP1	(-109)		chr6	127839317	127840875	ENSG00000255330	(+50)		chr12	22696484	22698180	C2CD5	(+148)		chr5	32312923	32313237	MTMR12	(+35)
chr3	50160445	50162705	SEMA3F	(-30987)		chr13	77459874	77461808	KCTD12	(-316)		chr2	86946189	86947591	RMND5A	(-406)		chr1	161369182	161369798	C1orf192	(-31826)
chr17	62832694	62834306	LRRC37A3	(+81403)		chr22	18506109	18508192	MICAL3	(+174)		chr1	205179862	205181054	DSTYK	(+236)		chr17	76778517	76778777	CYTH1	(-271)
chr9	125026373	125027754	RBM18	(+54)		chr10	94332818	94334486	IDE	(+181)		chr22	32026004	32027347	PISD	(-2469)		chr19	39894563	39894737	ZFP36	(-2803)
chr5	31944354	31945850	GOLPH3	(+229354)		chr2	42359887	42361526	EML4	(-35783)		chr13	96295701	96297450	DZIP1	(-1059)		chr22	50714653	50714846	MAPK11	(-5928)
chr14	77563558	77564978	CIPC	(-172)		chr1	115299577	115300940	CSDE1	(-7448)		chr5	107004727	107006706	EFNA5	(+879)		chr20	33999750	34000019	UQCC1	(+59)
chr11	57249605	57251339	RTN4RL2	(+22450)		chr17	75368099	75369371	SEPT9	(+91243)		chr16	3550294	3551883	CLUAP1	(+165)		chr12	50898633	50898884	DIP2B	(-131)
chr7	23221077	23222920	NUPL2	(+553)		chr9	34557826	34561121	CNTFR	(+30261)		chr6	15244575	15246452	JARID2	(-1013)		chr16	28503263	28503667	APOBR	(-2505)
chr14	23770994	23772336	PPP1R3E	(+392)		chr2	187350485	187351975	ZC3H15	(+347)		chr8	89338935	89341253	MMP16	(-377)		chr19	49378370	49378677	PPP1R15A	(+2875)
chr19	19144404	19145554	SUGP2	(-147)		chr3	49043753	49045503	WDR6	(+133)		chr4	174255006	174256890	HMGB2	(+328)		chr17	16256706	16256976	CENPV	(-28)
chr15	89877890	89879298	POLG	(-516)		chr1	226270589	226272328	H3F3A	(+19781)		chr12	31226076	31227811	DDX11	(+165)		chr2	86946424	86946618	RMND5A	(-775)
chr6	144536527	144538145	STX11	(+65673)		chr11	9779379	9781413	SWAP70	(+94772)		chr11	64781009	64782884	ARL2	(+362)		chr3	158443200	158443553	RARRES1	(+7108)
chr19	41168305	41169513	NUMBL	(+27647)		chr12	22696368	22697876	C2CD5	(+358)		chr16	88802582	88805487	CTU2	(+31164)		chr9	137353465	137353705	RXRA	(+135159)
chr3	112280027	112281491	ATG3	(+51)		chr3	5019606	5020998	BHLHE40	(-499)		chr17	40332294	40333959	KCNH4	(+169)		chr11	70090915	70091186	PPFIA1	(-25755)
chr1	6268421	6270352	RNF207	(+3151)		chr11	57508442	57509496	C11orf31	(-75)		chr15	45878831	45880062	ENSG00000260170	(-102)		chr2	23668372	23668723	KLHL29	(+60460)
chr10	12237248	12238805	CDC123	(+62)		chr10	65388289	65390315	REEP3	(+108179)		chr17	981247	983092	TIMM22	(+81813)		chr22	30646815	30647048	LIF	(-4092)
chr11	65336849	65338416	SSSCA1	(-268)		chr13	77899814	77901662	MYCBP2	(+76)		chr19	57790974	57792719	ZNF460	(-6)		chr1	17489460	17489624	PADI1	(-42079)
chr17	38295902	38297066	CASC3	(-92)		chr10	14879560	14881448	HSPA14	(+341)		chr9	4791948	4793601	RCL1	(-94)		chr1	224480242	224480494	NVL	(+37721)
chr17	59563479	59565066	TBX4	(+30466)		chr8	145652926	145654208	VPS28	(+360)		chrX	129304741	129306666	RAB33A	(+81)		chr10	47769481	47769704	ANXA8L2	(+22603)
chr16	22217236	22218830	EEF2K	(+430)		chr7	138792649	138795077	ZC3HAV1	(+531)		chr10	14879421	14881335	HSPA14	(+215)		chr11	113746315	113746568	USP28	(-150)
chr1	222884823	222887001	BROX	(+17)		chr1	149870887	149872194	HIST2H2AB	(-12075)		chr7	66118598	66120284	KCTD7	(-86202)		chr5	92956738	92956941	NR2F1	(+37797)
chr1	17076305	17077505	NBPF1	(-136923)		chr6	42712777	42715824	TBCC	(+257)		chr15	101834188	101835972	SNRPA1	(+376)		chr9	91513081	91513425	C9orf47	(-92590)
chr11	59317512	59320018	OR4D9	(+36379)		chr19	2269215	2271576	OAZ1	(+877)		chr10	91173981	91175358	IFIT5	(+327)		chrX	53293232	53293568	KDM5C	(-38796)
chr2	98205937	98207498	COX5B	(-55785)		chr1	161695535	161696863	FCRLB	(+4846)		chr19	42783971	42786230	CIC	(-3716)		chr17	78193953	78194244	SGSH	(+100)
chr16	685357	687071	WFIKKN1	(+5282)		chr14	67826347	67827540	ATP6V1D	(+22)		chr9	6757179	6759053	KDM4C	(+460)		chr21	46784029	46784378	POFUT2	(-76391)
chr2	91777691	91778757	NONE			chr16	5146925	5148671	FAM86A	(+11)		chr12	133136734	133138639	P2RX2	(-57716)		chr1	19839154	19839395	CAPZB	(-27296)
chr19	55987011	55988140	ZNF628	(-123)		chr16	57517702	57519761	DOK4	(+1675)		chr9	139220356	139221819	GPSM1	(-844)		chr1	113217640	113218047	MOV10	(+801)
chr19	6459728	6460905	SLC25A23	(-571)		chr9	136398759	136400463	ADAMTSL2	(+2325)		chr2	15849228	15849678	DDX1	(+118151)		chr10	22609586	22609844	BMI1	(-425)
chr17	17941922	17942905	ATPAF2	(+68)		chr13	51483607	51485753	RNASEH2B	(+866)		chr2	16066625	16066971	MYCN	(-13888)		chr12	6723201	6723501	CHD4	(-6800)
chr19	10442969	10444545	RAVER1	(+559)		chr11	125461694	125463422	STT3A	(-132)		chr2	16519391	16519757	FAM49A	(+327528)		chr12	121148251	121148562	UNC119B	(+169)
chr5	14249458	14251341	TRIO	(+106589)		chr20	33296456	33298397	TP53INP2	(+5333)		chr2	207023703	207025428	EEF1B2	(+237)		chr16	2510054	2510285	C16orf59	(+89)
chr6	108879329	108880810	FOXO3	(-1999)		chr10	115613600	115616153	NHLRC2	(+457)		chr7	35292772	35294249	TBX20	(+247)		chr17	36819425	36819629	C17orf96	(+11660)
chr12	125087650	125089592	NCOR2	(-108823)		chr16	4364139	4365589	GLIS2	(+102)		chr17	75136142	75137282	SEC14L1	(+51881)		chr17	46662776	46663006	HOXB4	(-5418)
chr19	51196617	51198033	SHANK1	(+22870)		chr20	16553690	16556655	KIF16B	(-1095)		chr19	45908384	45910373	CD3EAP	(-88)		chr17	55952757	55952942	MRPS23	(-25433)
chr21	47294712	47297074	COL6A1	(-105758)		chr3	169529392	169531161	LRRC34	(+175)		chr11	94501052	94503021	AMOTL1	(+500)		chr18	25755379	25755550	CDH2	(+1945)
chr5	65439812	65441221	SREK1	(+471)		chr1	145208748	145210216	NOTCH2NL	(-15117)		chr7	87562916	87564960	ADAM22	(+236)		chr18	71916379	71916736	CYB5A	(+42693)
chr17	7145320	7146813	GABARAP	(+22)		chr14	50154109	50155605	POLE2	(+164)		chr7	73506880	73509385	LIMK1	(+9863)		chr2	46727248	46727619	ATP6V1E2	(+19662)
chr16	75681104	75682753	TERF2IP	(+245)		chr6	96462933	96464659	FUT9	(-64)		chr9	34553324	34555708	ENHO	(-31477)		chr3	32021970	32022468	OSBPL10	(+575)
chr9	77112168	77114152	RORB	(+879)		chr2	64977158	64979284	SERTAD2	(-97174)		chr18	55104509	55106583	ONECUT2	(+2629)		chr3	128327222	128327446	RPN1	(+42358)
chr12	108078581	108080157	PWP1	(-140)		chr7	86848689	86850543	TMEM243	(+287)		chr17	62339650	62341452	TEX2	(+36)		chr3	169482801	169483032	ACTRT3	(+4766)
chr19	6424729	6426257	KHSRP	(-688)		chr2	70056200	70057754	GMCL1	(+203)		chr7	56131774	56133010	SUMF2	(+444)		chr3	185531463	185531950	IGF2BP2	(+11137)
chr19	8509553	8510828	HNRNPM	(+349)		chr4	156679753	156681486	GUCY1B3	(+409)		chr14	35590923	35592100	PPP2R3C	(+7)		chr3	194461608	194462035	LSG1	(-68616)
chr2	62080754	62082805	FAM161A	(-592)		chr20	31104387	31107321	C20orf112	(-34580)		chr19	11199759	11201884	LDLR	(+784)		chr4	40996548	40996756	APBB2	(+219897)
chr11	1552085	1554555	DUSP8	(+39830)		chr3	96532011	96534419	EPHA6	(-215)		chr10	5855111	5856371	GDI2	(-229)		chr4	129732378	129732619	JADE1	(+1720)
chr7	44162524	44163801	POLD2	(-56)		chr18	46474039	46476960	SMAD7	(+1581)		chr16	102898	104325	POLR3K	(+16)		chr5	171560354	171560706	STK10	(+54860)
chr10	120839384	120840825	EIF3A	(+211)		chr2	3622352	3623939	RPS7	(+351)		chr20	35723391	35724936	RBL1	(+234)		chr7	150930247	150930541	CHPF2	(+809)
chr16	20911550	20913521	LYRM1	(+110)		chr2	16155357	16155782	MYCN	(+74884)		chr8	33456035	33458038	DUSP26	(+587)		chr8	27749384	27749729	PBK	(-53945)
chr2	33823456	33825036	FAM98A	(+183)		chr16	88227624	88229263	BANP	(+224820)		chr2	112811720	112814079	TMEM87B	(+100)		chr9	104248177	104248543	TMEM246	(+47370)
chr17	66287701	66289007	SLC16A6	(-1097)		chr17	17942052	17943278	GID4	(+59)		chr22	34317105	34318907	LARGE	(-1597)		chr9	123639567	123639884	PHF19	(-120)
chr12	120666203	120668875	RPLP0	(-28637)		chr5	34914767	34916336	BRIX1	(+71)		chr9	135994568	135996345	RALGDS	(+1106)		chr9	138018392	138018680	OLFM1	(+51170)
chr4	57842714	57844616	POLR2B	(-243)		chr3	155571494	155573017	SLC33A1	(-89)		chr11	64883928	64885820	ZNHIT2	(+296)		chr1	46986063	46986547	DMBX1	(+13636)
chr6	82461402	82463907	FAM46A	(-230)		chr6	127663525	127665392	ECHDC1	(-439)		chr8	97505614	97507754	SDC2	(+1105)		chr1	107599170	107599687	PRMT6	(+128)
chr8	124407771	124409174	ATAD2	(+232)		chr11	64645363	64646886	EHD1	(+66)		chr1	229001710	229004489	RHOU	(+132276)		chr16	87811581	87811799	KLHDC4	(-12135)
chr20	47894014	47896081	ZNFX1	(-292)		chr19	57790990	57792726	ZNF460	(+5)		chr2	16136311	16136671	MYCN	(+55805)		chrX	13394882	13395181	ATXN3L	(-56514)
chr17	78427795	78429251	NPTX1	(+21881)		chr6	37069569	37072036	PIM1	(-67176)		chr1	97186924	97188521	PTBP2	(+345)		chrX	154493500	154493904	RAB39B	(+172)
chr1	87379229	87381649	HS2ST1	(+82)		chr3	58222933	58224746	ABHD6	(+607)		chr16	87417438	87418646	FBXO31	(-679)		chr1	3585392	3585682	TP73	(+16453)
chr4	76597599	76599048	G3BP2	(+829)		chr11	118661060	118663323	DDX6	(-347)		chr1	155177890	155179354	MTX1	(+132)		chr1	16678802	16679128	FBXO42	(-16)
chr20	32580519	32582582	RALY	(+23)		chr11	118965524	118966575	H2AFX	(+127)		chr19	12833236	12835304	TNPO2	(+540)		chr10	79273609	79273938	KCNMA1	(+123626)
chr20	31044580	31046238	C20orf112	(+25865)		chr17	17739026	17740619	SREBF1	(+478)		chr3	49044106	49045644	WDR6	(+380)		chr13	113366085	113366510	ATP11A	(+21655)
chr15	31689084	31691525	KLF13	(+71247)		chr17	43137911	43139241	NMT1	(+9598)		chr3	38206300	38208161	OXSR1	(+235)		chr16	11680494	11681112	LITAF	(+616)
chr13	111358365	111359890	CARS2	(-624)		chr19	49652229	49654278	HRC	(+5427)		chr5	139780002	139782298	ANKHD1	(-279)		chr17	53828258	53828607	PCTP	(+93)
chr12	25538054	25539828	KRAS	(-135204)		chr1	155579314	155580651	MSTO1	(-33)		chr20	37554344	37555897	FAM83D	(+166)		chr17	56065416	56065700	VEZF1	(-45)
chr11	17756548	17758406	KCNC1	(+1118)		chr3	50417231	50420063	TMEM115	(-21606)		chr2	16150678	16151035	MYCN	(+70171)		chr17	76864625	76864896	USP36	(-28009)
chr1	161695544	161697421	FCRLB	(+5130)		chr10	102790731	102793228	SFXN3	(+984)		chr2	16007839	16008189	MYCN	(-72672)		chr2	175201619	175201785	SP9	(+2028)
chr11	65082325	65083592	CDC42EP2	(-1732)		chr17	34900336	34902046	GGNBP2	(+454)		chr1	68696271	68699032	WLS	(+576)		chr2	197791351	197791586	PGAP1	(-14)
chr15	43621788	43622965	LCMT2	(+426)		chr8	124285786	124287885	ZHX1	(-101)		chr1	68297545	68298982	GNG12	(+886)		chr20	1358755	1358996	FKBP1A	(+14930)
chr4	103996587	103998215	SLC9B2	(+529)		chr4	55097280	55100667	PDGFRA	(+3710)		chr19	55986686	55988176	ZNF628	(-268)		chr21	15436048	15436438	LIPI	(+143027)
chr18	46986486	46987684	DYM	(+87)		chr9	138392135	138393394	MRPS2	(+935)		chr10	97889424	97890638	CCNJ	(+86691)		chr22	44844269	44844541	KIAA1644	(-135674)
chr19	4246344	4247548	CCDC94	(-130)		chr2	16387488	16387890	MYCN	(+307003)		chr15	90808327	90809867	NGRN	(+160)		chr22	47724643	47725014	TBC1D22A	(+566311)
chr8	41570313	41572001	NKX6-3	(-66279)		chr19	36979707	36981115	ZNF566	(+52)		chr5	34914773	34916562	BRIX1	(+187)		chr3	25550538	25550850	RARB	(+80892)
chr6	56910754	56912954	KIAA1586	(+507)		chr16	85393808	85395239	FAM92B	(-248410)		chr5	59995244	59996609	DEPDC1B	(+61)		chr5	76011831	76012098	F2R	(+97)
chr10	70480060	70481972	CCAR1	(+45)		chr8	23386096	23387689	SLC25A37	(+575)		chr19	45681100	45682726	BLOC1S3	(-90)		chr8	11659819	11660277	FDFT1	(-72)
chr11	62688425	62690110	CHRM1	(-115)		chr10	99257433	99259305	MMS19	(+108)		chr16	85393852	85395806	FAM92B	(-248715)		chr8	23386986	23387245	SLC25A37	(+798)
chr12	49075294	49076623	KANSL2	(+49)		chr1	246728786	246730384	TFB2M	(+41)		chr3	12881829	12883607	RPL32	(+369)		chr1	68152406	68152569	GADD45A	(+1744)
chr11	61100009	61101631	DDB1	(+18)		chr22	41808875	41810806	TEF	(+31908)		chr10	103879132	103881418	LDB1	(-65)		chr10	80733204	80733427	ZMIZ1	(-95476)
chr2	15731112	15732744	DDX1	(+626)		chr2	3104841	3106608	TRAPPC12	(-277732)		chr2	86421962	86423287	IMMT	(+268)		chr10	106097720	106098263	ITPRIP	(-4329)
chr2	198569676	198571399	MARS2	(+451)		chr11	66083575	66086190	CD248	(-368)		chr2	132429859	132431865	MZT2A	(-180867)		chr10	115439114	115439639	CASP7	(-49)
chr1	226270575	226272135	H3F3A	(+19677)		chr17	41320998	41323548	NBR1	(-238)		chr2	32581594	32583094	BIRC6	(+248)		chr14	65171095	65171397	PLEKHG3	(+92)
chr4	158142537	158144258	GRIA2	(+1528)		chr2	189155923	189158052	GULP1	(-571)		chr15	47475877	47477701	SEMA6D	(-533897)		chr7	93550990	93551445	GNG11	(+207)
chr8	143819584	143821323	SLURP1	(+3375)		chr12	64061674	64063403	DPY19L2	(-182)		chr1	171750103	171751669	METTL13	(+44)		chr9	135819929	135820300	TSC1	(-107)
chr17	39893766	39895239	HAP1	(-3607)		chr14	61188095	61191163	SIX4	(+1223)		chr15	67813632	67814360	C15orf61	(+590)		chr1	12655964	12656196	DHRS3	(+21657)
chr2	201728169	201729726	CLK1	(+336)		chr1	78443852	78445958	FUBP1	(-135)		chr22	18255369	18257024	BID	(+585)		chr1	41134467	41134768	RIMS3	(-3289)
chr17	37909788	37911393	GRB7	(+15567)		chr4	174290380	174292382	SAP30	(-713)		chr5	56468909	56470794	GPBP1	(-40096)		chr1	117452646	117453201	PTGFRN	(+245)
chr12	6676816	6677876	NOP2	(+98)		chr5	71603760	71604991	MRPS27	(+11712)		chr7	152160875	152162373	KMT2C	(-28534)		chr11	8927112	8927532	ST5	(+5176)
chr17	76182867	76183955	AFMID	(-32)		chr2	86332462	86333887	POLR1A	(+103)		chr7	150675473	150677211	KCNH2	(-939)		chr11	12009054	12009312	DKK3	(+21446)
chr22	21336012	21337030	LZTR1	(+219)		chr19	1268478	1270421	C19orf24	(-5576)		chr17	73900318	73901566	MRPL38	(+552)		chr14	50154843	50155122	POLE2	(+38)
chr3	196158251	196159931	UBXN7	(+254)		chr12	94853143	94854530	CCDC41	(-109)		chr3	128399190	128400424	RPN1	(-30115)		chr14	90167772	90168297	FOXN3	(-82561)
chr8	56684923	56686432	TGS1	(-23)		chr2	10259827	10261353	RRM2	(-1865)		chr19	47362945	47364196	AP2S1	(-9322)		chr15	23187974	23188337	GOLGA8I	(-67086)
chr12	6937991	6938998	GPR162	(+7784)		chr5	65439803	65441123	SREK1	(+417)		chr5	176432652	176434266	UIMC1	(-50)		chr16	58426287	58426780	GINS3	(+236)
chr9	136282101	136283948	REXO4	(+139)		chr5	177547757	177549557	N4BP3	(+8213)		chr9	77566604	77568250	TRPM6	(-64417)		chr17	72838867	72839272	GRIN2C	(+16928)
chr12	69201457	69202956	MDM2	(+251)		chr11	61559441	61560955	FEN1	(+89)		chr1	228773574	228774477	RHOU	(-96798)		chr19	41633764	41634153	CYP2F1	(+13622)
chr10	21813416	21815036	MLLT10	(-9046)		chr19	45681068	45682878	BLOC1S3	(-30)		chr2	16163843	16164197	MYCN	(+83334)		chr2	157191232	157191400	NR4A2	(-2088)
chr12	45609181	45611103	ANO6	(+274)		chr2	64067399	64069132	UGP2	(-578)		chr7	73919435	73920933	GTF2IRD1	(+51884)		chr2	220553435	220553741	SLC4A3	(+61296)
chr6	43739112	43740738	VEGFA	(+1481)		chr6	170101488	170103130	C6orf120	(+52)		chr7	153748117	153749995	DPP6	(-709)		chr2	232253101	232253367	B3GNT7	(-7020)
chr9	6680766	6682293	GLDC	(-35880)		chr8	103423944	103425489	UBR5	(+352)		chr6	43542856	43544169	XPO5	(+299)		chr22	38173141	38173487	H1F0	(-27800)
chr11	44774723	44777333	TSPAN18	(-9948)		chr12	51156811	51159240	ATF1	(-49)		chr1	179755709	179757269	FAM163A	(+44191)		chr3	9811501	9811861	CAMK1	(-20)
chr2	55645955	55647767	CCDC88A	(-112)		chr3	50471319	50474013	CACNA2D2	(+68188)		chr16	29816111	29817291	MAZ	(-1216)		chr3	141944291	141944597	GK5	(+5)
chr9	91932997	91934222	SECISBP2	(+189)		chr8	38239088	38241008	WHSC1L1	(-258)		chr22	50352798	50354183	PIM3	(-670)		chrX	15287784	15288279	ASB9	(+238)
chr5	141016472	141018032	RELL2	(+659)		chr9	77642035	77643668	C9orf41	(+458)		chr1	204462574	204464273	PIK3C2B	(-3872)		chr1	229643938	229644231	NUP133	(+3)
chr16	58767398	58768599	GOT2	(+262)		chr19	39902567	39905216	PLEKHG2	(+667)		chr17	72199538	72200809	RPL38	(+382)		chr11	507479	507637	RNH1	(-3988)
chr2	232790139	232792239	NPPC	(-76)		chr2	16335642	16336083	MYCN	(+255177)		chr17	48286640	48288013	COL1A1	(-8334)		chr11	62446448	62446738	UBXN1	(-66)
chr16	55689184	55691173	SLC6A2	(-377)		chr19	41902833	41903953	EXOSC5	(-9)		chr11	65082291	65083673	CDC42EP2	(-1709)		chr12	52615838	52616124	KRT7	(-10917)
chr13	50654732	50657190	DLEU1	(-346)		chr10	120924490	120925939	SFXN4	(-36)		chr18	19179842	19181422	ESCO1	(+65)		chr16	75267861	75268102	CTRB1	(+15084)
chr17	55926852	55928111	MRPS23	(-65)		chr16	1588673	1590152	TMEM204	(+5839)		chr2	62080819	62082682	FAM161A	(-563)		chr16	88991611	88991872	CBFA2T3	(+51870)
chr17	43323991	43325736	SPATA32	(+14615)		chr19	28284001	28285736	NONE			chr11	66094044	66096433	RIN1	(+8761)		chr17	70461707	70462005	SOX9	(+344695)
chr1	45240823	45242667	RPS8	(+636)		chr12	123717168	123718821	C12orf65	(+532)		chr16	46917594	46919353	GPT2	(+184)		chr2	28022128	28022457	MRPL33	(+27709)
chr16	2653110	2654140	PDPK1	(+65660)		chr2	43037301	43038949	HAAO	(-18393)		chr12	67662184	67664155	CAND1	(+109)		chr2	47630390	47630748	MSH2	(+461)
chr15	37392056	37394247	MEIS2	(-1066)		chr19	12833286	12835230	TNPO2	(+552)		chr19	2982619	2984382	TLE6	(+6057)		chr5	135355166	135355381	TGFBI	(-9310)
chr1	53791630	53793537	LRP8	(+1102)		chr2	27434146	27436256	SLC5A6	(-47)		chr2	70056242	70057740	GMCL1	(+217)		chr1	25664748	25665196	TMEM50A	(+564)
chr12	121123989	121125162	MLEC	(-96)		chr17	53315251	53316525	HLF	(-26485)		chr13	114427289	114429761	TMEM255B	(-33691)		chr11	120195966	120196472	TMEM136	(+214)
chr15	78932655	78934733	CHRNB4	(-107)		chr2	232790087	232791880	NPPC	(+129)		chr6	76311197	76312694	SENP6	(+183)		chr17	56310184	56310463	LPO	(-5463)
chr16	21531822	21532474	METTL9	(-78649)		chr17	41622623	41624340	ETV4	(+318)		chr1	234688913	234691061	IRF2BP2	(+55284)		chr18	8705142	8705384	SOGA2	(-12106)
chr21	40554626	40556167	PSMG1	(+380)		chr1	109234325	109236278	PRPF38B	(+357)		chr2	27439681	27441005	CAD	(+85)		chr2	225449354	225449701	CUL3	(+537)
chr3	137905894	137907065	ARMC8	(+371)		chr2	11623133	11624018	E2F6	(-17301)		chr2	97522929	97524868	ANKRD39	(-67)		chr4	185394127	185394517	IRF2	(+1412)
chr15	101834476	101835936	SNRPA1	(+250)		chr7	99177292	99178561	ZNF655	(+21479)		chr1	212873188	212874763	BATF3	(-649)		chr5	119799741	119800136	PRR16	(-80)
chr6	117996145	117997403	NUS1	(+109)		chr7	99933116	99934257	PILRB	(-50)		chr2	16460859	16461247	MYCN	(+380367)		chr6	2215531	2215813	GMDS	(+30254)
chr16	1321372	1322814	TPSD1	(+15959)		chr3	48130092	48131269	MAP4	(+81)		chr7	75622667	75624477	STYXL1	(+53749)		chr7	2594980	2595243	BRAT1	(+249)
chr3	149530184	149531430	RNF13	(+250)		chr16	127167	128292	MPG	(-526)		chr5	173042792	173044030	BOD1	(+252)		chr9	112260458	112260798	PTPN3	(-42)
chr1	155714995	155716240	DAP3	(+56769)		chr18	32620902	32621991	MAPRE2	(+123)		chr9	132388274	132389375	ASB6	(+15619)		chrX	53449451	53449792	SMC1A	(+55)
chr5	95066471	95068088	RHOBTB3	(+401)		chr11	66138240	66140101	SLC29A2	(+120)		chr19	36979675	36981090	ZNF566	(+80)		chrX	152989673	152990104	BCAP31	(-340)
chr12	95610624	95612530	VEZT	(+55)		chr13	52157770	52159510	WDFY2	(-4)		chr2	136633211	136634265	MCM6	(+258)		chrX	153763064	153763316	IKBKG	(-7269)
chr16	89971957	89973633	MC1R	(-11492)		chr19	1169610	1171430	SBNO2	(+3762)		chr12	122460600	122462272	BCL7A	(+4108)		chr10	95230966	95231327	MYOF	(+10804)
chr17	79392410	79394256	ACTG1	(+86474)		chr5	61601198	61603522	KIF2A	(+81)		chr7	74267028	74268370	GTF2IRD2	(+148)		chr11	1330872	1331136	TOLLIP	(-152)
chr8	93113399	93116192	RUNX1T1	(-7090)		chr1	235811464	235813414	GNG4	(+854)		chr10	70660117	70661684	DDX50	(-133)		chr11	10921085	10921701	ZBED5	(-41773)
chr1	93645211	93646676	TMED5	(+341)		chr11	73470825	73473023	RAB6A	(+258)		chr14	105863612	105866020	TEX22	(-104)		chr14	102785915	102786265	ZNF839	(+2)
chr16	2389424	2390371	ABCA3	(+838)		chr17	79994643	79995873	DCXR	(+350)		chr5	61699065	61700044	DIMT1	(+205)		chr15	28982833	28983233	GOLGA8M	(-25564)
chr10	120924545	120925688	SFXN4	(+62)		chr12	39835936	39838030	KIF21A	(-195)		chr17	81066420	81067677	METRNL	(+29482)		chr18	11980828	11981135	IMPA2	(-445)
chr10	99257460	99258595	MMS19	(+449)		chr20	37554538	37555988	FAM83D	(+308)		chr20	47235398	47237291	PREX1	(+208075)		chr18	57026495	57026777	LMAN1	(+558)
chr13	30167834	30169693	SLC7A1	(+1061)		chr1	113391874	113393386	SLC16A1	(+106055)		chr12	107711904	107713556	BTBD11	(+540)		chr19	4343026	4343591	MPND	(-215)
chr15	43885055	43887163	CKMT1B	(+857)		chr2	159824037	159826815	TANC1	(+243)		chr17	16569877	16571106	ZNF624	(-13325)		chr19	42625585	42626162	POU2F2	(+10705)
chr16	102858	104393	POLR3K	(+2)		chr3	127308133	127311184	TPRA1	(-47)		chr6	133134754	133136211	RPS12	(-97)		chr20	43104369	43104720	TTPAL	(+17)
chr4	159643165	159645227	PPID	(+352)		chr4	40057139	40059577	N4BP2	(-88)		chr19	5622065	5623766	SAFB2	(+75)		chr8	12458925	12459144	LONRF1	(+153964)
chr10	126711372	126713466	CTBP2	(+4040)		chr2	16821395	16821986	FAM49A	(+25411)		chr16	88176570	88178292	BANP	(+173807)		chr9	88358419	88358678	AGTPBP1	(-1816)
chr11	133805848	133807650	IGSF9B	(+20131)		chr18	19179860	19181347	ESCO1	(+93)		chr17	71227566	71229371	FAM104A	(+41)		chr1	26490743	26491046	ZNF593	(-5467)
chr19	2327651	2329467	LSM7	(+60)		chr2	240161075	240162893	HDAC4	(+160659)		chr1	150335357	150337516	RPRD2	(-750)		chr1	247095148	247095359	AHCTF1	(-528)
chr8	145596241	145598168	ADCK5	(-536)		chr17	4613072	4614650	ARRB2	(-127)		chr11	2010507	2012684	MRPL23	(+43088)		chr12	77272658	77273000	CSRP2	(+11)
chr1	151253455	151255436	ZNF687	(-342)		chr19	10304648	10306058	DNMT1	(+402)		chr9	96927820	96929516	PTPDC1	(+81922)		chr14	100222572	100222788	EML1	(-37000)
chr3	195351821	195352874	APOD	(-41272)		chr11	18343521	18344289	HPS5	(-184)		chr22	42743046	42744593	NFAM1	(+84581)		chr16	30107534	30107829	YPEL3	(-161)
chr6	134272944	134275129	TBPL1	(-296)		chr8	1011639	1013441	DLGAP2	(-436992)		chr4	73934381	73936045	COX18	(+245)		chr17	13251479	13251701	HS3ST3A1	(+253654)
chr19	33165834	33167347	RGS9BP	(+278)		chr2	111876480	111878435	BCL2L11	(-1048)		chr2	216175974	216177716	ATIC	(+305)		chr17	45356747	45357161	ITGB3	(+25742)
chr6	110299641	110301411	GPR6	(+228)		chr7	4183810	4186026	FOXK1	(-537022)		chr8	110345774	110346972	ENY2	(-180)		chr17	62833051	62833509	LRRC37A3	(+81623)
chr15	100740309	100742566	ADAMTS17	(+140772)		chr4	6223465	6225049	JAKMIP1	(-21975)		chr4	134071703	134073947	PCDH10	(+2355)		chr19	1354662	1355092	NDUFS7	(-28753)
chr11	133815891	133818272	IGSF9B	(+9798)		chr16	57543143	57545063	DOK4	(-23696)		chr7	100472237	100473602	SRRT	(+110)		chr2	122457102	122457740	NIFK	(+37078)
chr6	101849178	101850986	GRIK2	(+3418)		chr3	127996352	127998860	EEFSEC	(+125309)		chr12	94853176	94854612	CCDC41	(-166)		chr2	241507806	241508234	RNPEPL1	(-84)
chr2	16132463	16132687	MYCN	(+51889)		chr10	91173886	91175556	IFIT5	(+378)		chr18	47339134	47340955	ACAA2	(+285)		chr6	64282131	64282563	PTP4A1	(+430)
chr3	185216197	185217248	TMEM41A	(+122)		chr17	17585081	17587018	RAI1	(+1263)		chr5	131131982	131133524	FNIP1	(-43)		chr9	19230456	19231016	DENND4C	(+303)
chr17	35715175	35716194	C17orf78	(-17300)		chr10	81028729	81031071	PPIF	(-77334)		chr16	89939046	89941117	TCF25	(+62)		chr19	4182514	4182730	SIRT6	(-21)
chr2	47629682	47630890	MSH2	(+178)		chr3	52738532	52740559	SPCS1	(-106)		chr2	46524516	46527454	EPAS1	(+1444)		chr2	31607824	31608036	XDH	(+29651)
chr6	34358532	34360262	NUDT3	(+1054)		chr6	137289748	137291564	SLC35D3	(+47254)		chr2	15907935	15908295	MYCN	(-172571)		chr2	38755205	38755463	HNRNPLL	(+74837)
chr2	60781021	60782977	BCL11A	(-1366)		chr16	685457	687132	WFIKKN1	(+5363)		chr7	105161637	105163103	PUS7	(+335)		chr1	25566230	25566720	SYF2	(-7491)
chr10	62703020	62704914	RHOBTB1	(+38)		chr12	28342994	28344347	CCDC91	(+292)		chr11	8985566	8986821	TMEM9B	(+126)		chr15	63481425	63481838	RAB8B	(-36)
chr12	121789261	121790786	ANAPC5	(+241)		chr3	131221079	131222095	MRPL3	(+226)		chr3	186647750	186649659	ST6GAL1	(+431)		chr15	78357651	78358018	TBC1D2B	(+12159)
chr9	136470726	136472867	FAM163B	(-20478)		chr5	127418182	127419338	SLC12A2	(-698)		chr11	133805664	133807720	IGSF9B	(+20188)		chr18	2571356	2571638	METTL4	(-12)
chr18	60756942	60759720	BCL2	(+229030)		chr15	85113137	85114777	ZSCAN2	(-30279)		chr7	2671780	2674054	TTYH3	(+1332)		chr18	32820938	32821240	ZNF397	(+88)
chr3	52007556	52009091	ABHD14A-ACY1	(-752)		chr11	126080910	126082298	RPUSD4	(-17)		chr17	72977433	72979026	CDR2L	(-5497)		chr19	18057226	18057430	KCNN1	(-4774)
chr9	138038643	138040592	OLFM1	(+72252)		chr19	2782809	2784168	SGTA	(-120)		chr17	80193600	80195554	SLC16A3	(+3014)		chr20	2082540	2082844	STK35	(+435)
chr2	3622476	3624346	RPS7	(+616)		chr17	48784358	48785061	ANKRD40	(+575)		chr2	16185424	16185764	MYCN	(+104908)		chr3	58147514	58147798	DNASE1L3	(+52742)
chr5	173042631	173044099	BOD1	(+298)		chr7	77325319	77327091	RSBN1L	(+445)		chr12	64061614	64063157	DPY19L2	(-29)		chr3	119812837	119813053	GSK3B	(-432)
chr19	5106963	5108993	KDM4B	(+138846)		chr7	33101591	33102993	NT5C3A	(+117)		chr1	91965982	91967260	CDC7	(-44)		chr5	112073462	112073872	APC	(+30449)
chr19	8385806	8387002	RPS28	(+20)		chr4	41258653	41260127	UCHL1	(+540)		chr12	123717115	123718405	C12orf65	(+297)		chr5	137368053	137368406	FAM13B	(+490)
chr3	140770436	140771961	SPSB4	(+955)		chr12	7079079	7080945	PHB2	(-24)		chr3	126074390	126076000	KLF15	(+1090)		chr2	38689381	38689788	ATL2	(-85181)
chr4	53577997	53580286	ERVMER34-1	(+38665)		chr2	74756120	74758184	AUP1	(-86)		chr1	186343856	186345319	TPR	(-131)		chr7	24796963	24797200	DFNA5	(+650)
chr10	43588598	43590692	RET	(+17170)		chr17	8532721	8535045	MYH10	(+196)		chr19	12888120	12890529	HOOK2	(-2988)		chr1	28201769	28202131	THEMIS2	(+2871)
chr3	49976962	49978162	RBM6	(+96)		chr17	79826792	79828698	ARHGDIA	(+1537)		chr1	211750905	211751993	SLC30A1	(+635)		chr17	42404292	42404465	SLC25A39	(-2196)
chr6	160147468	160148413	WTAP	(+1324)		chr15	85143537	85144823	ZSCAN2	(-56)		chr16	85381934	85384236	FAM92B	(-236971)		chr18	71814950	71815241	FBXO15	(+4)
chr12	6861767	6863103	MLF2	(+286)		chr4	73934395	73935885	COX18	(+318)		chr6	144163887	144165040	LTV1	(-17)		chr2	176995011	176995340	HOXD8	(+708)
chr7	150709865	150711381	ATG9B	(+10963)		chr9	132388142	132389305	ASB6	(+15720)		chr1	64058847	64060078	PGM1	(-29301)		chr4	78078098	78078515	CCNG2	(+3)
chr9	101017520	101019285	TBC1D2	(-488)		chr17	684936	686267	GLOD4	(-21)		chr2	11623135	11624112	E2F6	(-17349)		chr7	131198306	131198556	PODXL	(+42935)
chr19	39902554	39904132	PLEKHG2	(+118)		chr13	42845347	42846899	AKAP11	(-166)		chr13	77458907	77460413	KCTD12	(+865)		chrX	30907450	30907841	TAB3	(-22327)
chr12	6579389	6580691	VAMP1	(-197)		chr12	125052227	125054293	NCOR2	(-73462)		chr17	79519411	79520535	C17orf70	(-570)		chr1	109289045	109289373	STXBP3	(-101)
chr2	159313627	159314915	PKP4	(+647)		chr15	44828157	44830163	EIF3J	(-95)		chr17	76182813	76183995	AFMID	(-39)		chr1	161171787	161172259	NDUFS2	(+2918)
chr8	103250666	103252172	RRM2B	(-73)		chr4	140003928	140005865	CCRN4L	(+67954)		chr6	47276249	47277912	TNFRSF21	(+560)		chr20	60876966	60877182	ADRM1	(-987)
chr3	69590201	69592145	FRMD4B	(-155949)		chr6	79787564	79788736	PHIP	(-197)		chr16	30102823	30104247	TBX6	(-330)		chr4	668038	668332	ATP5I	(-58)
chr17	80249804	80251095	CSNK1D	(-18843)		chr17	7145052	7146830	GABARAP	(+148)		chr7	30175105	30176418	MTURN	(+1336)		chr6	167047252	167047521	RPS6KA2	(+228652)
chr7	2120341	2122747	MAD1L1	(+151334)		chr17	48171652	48173380	PDK2	(-123)		chr1	226250272	226251623	H3F3A	(-730)		chr16	31191436	31191604	FUS	(+89)
chr16	1542574	1544806	TELO2	(+326)		chr1	229476720	229479246	CCSAP	(+752)		chr15	93351893	93353145	CHD2	(-90539)		chr2	27357451	27357719	PREB	(-42)
chr12	133136757	133138684	P2RX2	(-57682)		chr2	204102980	204104808	CYP20A1	(+231)		chr1	156474406	156475566	MEF2D	(-4366)		chr22	19705553	19705770	SEPT5	(+3675)
chr6	118971587	118973612	CEP85L	(+58638)		chr2	15925976	15926508	MYCN	(-154444)		chr1	155196433	155197977	GBA	(+17256)		chr3	58369757	58370102	PDHB	(+49649)
chr11	69452258	69454360	CCND1	(-2546)		chr2	16391870	16392303	MYCN	(+311401)		chr9	87282998	87285340	NTRK2	(+703)		chr14	71786879	71787242	SIPA1L1	(-208981)
chr1	167904567	167906812	DCAF6	(-366)		chr6	37045142	37046107	FGD2	(+72202)		chr11	62438339	62440317	C11orf83	(+1583)		chr17	55970297	55970558	MRPS23	(-43011)
chr16	4588282	4589483	CDIP1	(-23773)		chrX	153606323	153608183	EMD	(-304)		chr2	27272379	27274636	AGBL5	(-1041)		chr15	64670752	64671092	KIAA0101	(+2787)
chr1	109234488	109236202	PRPF38B	(+400)		chr3	9437779	9439330	SETD5	(-848)		chr2	15967717	15968026	MYCN	(-112814)		chr17	15554960	15555309	ENSG00000251537	(-168)
chr14	50778461	50779886	L2HGDH	(+92)		chr7	102789198	102790538	NAPEPLD	(-239)		chr8	33342133	33343132	MAK16	(+365)		chr5	148205655	148206198	ADRB2	(-229)
chr15	85143555	85144820	ZSCAN2	(-48)		chr19	49998863	49999888	RPS11	(-255)		chr11	112832686	112834142	NCAM1	(+1256)		chr9	117160408	117160776	AKNA	(-3907)
chr6	56954508	56956066	ZNF451	(+479)		chr16	102891	104313	POLR3K	(+26)		chr2	152266188	152267354	RIF1	(+316)		chr19	9879216	9879510	ZNF846	(-70)
chr19	40948717	40950940	SERTAD3	(+783)		chr19	796414	797534	PTBP1	(-101)		chr19	52692748	52694575	PPP2R1A	(+370)		chr2	236302952	236303455	AGAP1	(-99547)
chr3	179370982	179372256	USP13	(+1076)		chr3	48342306	48343589	NME6	(-100)		chr16	89573855	89574735	SPG7	(-516)		chr16	4524539	4524803	HMOX2	(-1254)
chr12	122326050	122327190	PSMD9	(-17)		chr8	66056361	66058434	CYP7B1	(-346080)		chr19	59070016	59071431	UBE2M	(-397)		chr19	1445243	1445491	APC2	(-5921)
chr11	71497521	71499383	FAM86C1	(-108)		chr15	89901696	89903237	POLG	(-24389)		chr22	23862814	23864789	IGLL1	(+58693)		chr17	41445137	41445344	ARL4D	(-31086)
chr11	108092459	108094177	NPAT	(+51)		chr1	159894061	159895469	TAGLN2	(+757)		chr5	41869135	41871065	OXCT1	(+521)		chr9	117247218	117247731	DFNB31	(+19775)
chr17	73900387	73901575	MRPL38	(+513)		chr19	15488527	15491470	AKAP8	(+604)		chr9	15422238	15423417	SNAPC3	(+126)		chr11	119303887	119304107	THY1	(-9159)
chr18	55019985	55021757	ST8SIA3	(+2827)		chr16	57768767	57771341	KATNB1	(+412)		chr2	122493801	122495728	NIFK	(-266)		chr17	26732853	26733301	SLC46A1	(+151)
chr2	240322596	240323945	HDAC4	(-628)		chr1	151031142	151034035	MLLT11	(+2355)		chr17	77814514	77816068	CBX4	(-2063)		chr2	232552046	232552226	PTMA	(-21090)
chr7	1094010	1096003	GPR146	(+86)		chr5	175962580	175965225	RNF44	(+518)		chr16	55689311	55691196	SLC6A2	(-302)		chr6	107533165	107533460	BEND3	(-97677)
chr18	32620946	32622203	MAPRE2	(+251)		chr17	62339476	62341600	TEX2	(+49)		chr2	37898909	37900222	CDC42EP3	(-232)		chr9	119311585	119311879	TRIM32	(-137849)
chr19	1941582	1943324	CSNK1G2	(+1265)		chr17	42060597	42062167	PYY	(+20455)		chr16	87524188	87525862	ZCCHC14	(+626)		chr10	33294589	33294837	ITGB1	(-47891)
chr20	3026135	3027933	MRPS26	(+443)		chr2	15906811	15907363	MYCN	(-173599)		chr3	115502633	115504507	GAP43	(+161213)		chr17	4699214	4699558	PSMB6	(-53)
chr9	91925166	91927104	CKS2	(+22)		chr3	193852174	193853263	HES1	(-1215)		chr8	102120751	102122651	ZNF706	(+95814)		chr17	46563963	46564152	HOXB1	(+44301)
chr17	79914411	79915599	NOTUM	(+4164)		chr1	55012616	55014663	ACOT11	(-261)		chr1	93544307	93545164	MTF2	(-59)		chr19	14097100	14097435	RFX1	(+19829)
chr17	77966277	77968051	TBC1D16	(+42483)		chr7	5673245	5674814	FSCN1	(+41576)		chr22	32145559	32146400	DEPDC5	(-4858)		chr19	50117816	50118114	PRR12	(+23065)
chr19	13949579	13951608	NANOS3	(-37467)		chr10	134211134	134212499	PWWP2B	(+1145)		chr3	193852223	193853383	HES1	(-1131)		chr3	155523742	155524160	C3orf33	(+104)
chr4	154073645	154075731	TRIM2	(-50930)		chr13	45914272	45916201	TPT1	(+268)		chr7	31092219	31093544	ADCYAP1R1	(-9928)		chr9	137217783	137218113	RXRA	(-478)
chr1	204327205	204329517	PPP1R15B	(+52558)		chr2	47629731	47631213	MSH2	(+364)		chr11	134145471	134146502	GLB1L3	(-648)		chr1	155163402	155163684	MUC1	(-837)
chr1	33282352	33284043	S100PBP	(+42)		chr6	24720400	24722459	C6orf62	(-366)		chr2	87303392	87304803	PLGLB1	(-55123)		chr11	11804444	11805028	USP47	(-58234)
chr1	26946631	26948052	RPS6KA1	(+74999)		chr19	55918784	55920318	UBE2S	(-406)		chr12	56693284	56694573	CS	(+247)		chr15	77197522	77197876	SCAPER	(-23)
chr9	98273506	98275450	PTCH1	(-3535)		chr16	4475006	4476490	DNAJA3	(-58)		chr17	7183923	7185294	SLC2A4	(-377)		chr16	27338318	27338909	IL4R	(+13380)
chr12	684609	685935	NINJ2	(+87673)		chr13	96295704	96297369	DZIP1	(-1020)		chr16	3332363	3334051	ZNF263	(+264)		chr17	1634343	1634567	WDR81	(+6201)
chr16	89752932	89754485	CDK10	(+633)		chr11	9593427	9595939	WEE1	(-545)		chr3	100119359	100121137	TOMM70A	(-6)		chr17	40671979	40672323	NAGLU	(-16039)
chr16	2478137	2479367	CCNF	(-643)		chr15	76023452	76025436	CSPG4	(-19255)		chr17	43209975	43210948	ACBD4	(+495)		chr2	75788105	75788352	EVA1A	(+8619)
chr17	19280758	19282478	MAPK7	(+584)		chr18	60757356	60759726	BCL2	(+228820)		chr16	67196497	67198419	HSF4	(+170)		chr20	37101232	37101632	RALGAPB	(-27)
chr16	70557133	70559177	SF3B3	(+464)		chr15	70446151	70448057	TLE3	(-56589)		chr4	172733429	172735234	GALNTL6	(-322)		chr21	46432215	46432593	ADARB1	(-62089)
chr7	100486497	100488170	UFSP1	(+5)		chr6	64281717	64284026	PTP4A1	(+955)		chr1	210423908	210425759	SERTAD4	(+18690)		chr4	74527332	74527593	RASSF6	(-41115)
chr7	128095351	128096826	HILPDA	(+144)		chr1	154908610	154910162	PMVK	(+81)		chr22	46448305	46450090	WNT7B	(-76189)		chr4	169753063	169753379	CBR4	(+178188)
chr17	4046175	4047614	CYB5D2	(+345)		chr16	87839557	87841268	KLHDC4	(-40858)		chr2	11605548	11606906	E2F6	(+48)		chr5	52304657	52304902	ITGA2	(+19624)
chr4	39459919	39461735	LIAS	(+207)		chr19	10340627	10342687	S1PR2	(+291)		chr22	25815078	25817759	ADRBK2	(-144397)		chr5	103514778	103515072	NUDT12	(-616431)
chr1	154599376	154600816	ADAR	(-19414)		chr4	7520678	7522907	PSAPL1	(-85093)		chr8	145747142	145748899	LRRC24	(+4381)		chr6	145569007	145569238	EPM2A	(+488037)
chr11	94500884	94503320	AMOTL1	(+565)		chr17	40896084	40897436	EZH1	(+288)		chr1	161434951	161435663	FCGR2A	(-39913)		chr7	16437175	16437587	ISPD	(+23566)
chr2	25015550	25017048	PTRHD1	(-48)		chr1	155196398	155198246	GBA	(+17139)		chr2	15990461	15990812	MYCN	(-90049)		chr8	11058572	11058815	XKR6	(+181)
chr12	123752912	123755535	CDK2AP1	(+2463)		chr12	57913582	57916429	DDIT3	(-706)		chr2	15904669	15905024	DDX1	(+173545)		chr1	89981688	89981909	LRRC8B	(-8663)
chr4	129731153	129732781	JADE1	(+1188)		chr1	211431630	211433104	RCOR3	(-408)		chr17	17942045	17942902	ATPAF2	(+8)		chr17	71287689	71287894	CDC42EP4	(+20522)
chr3	57582277	57583954	ARF4	(+19)		chr22	28194373	28196775	MN1	(+1912)		chr11	3442887	3444934	ZNF195	(-43514)		chr2	10176250	10176500	KLF11	(-7307)
chr1	29062798	29064755	YTHDF2	(+506)		chr8	107282017	107284342	OXR1	(-176972)		chr22	31364200	31365481	MORC2	(-654)		chr20	33296823	33297084	TP53INP2	(+4860)
chr12	69978975	69979767	CCT2	(+257)		chr9	69064420	69066024	FOXD4L6	(+136982)		chr22	41939693	41940794	POLR3H	(+205)		chr22	37828549	37828839	ELFN2	(-5189)
chr7	148725070	148726478	PDIA4	(-41)		chr1	180895183	180897841	STX6	(+95535)		chr2	68384114	68385502	WDR92	(-116)		chr9	131397591	131397911	WDR34	(+21315)
chr10	74855772	74857041	P4HA1	(+325)		chr9	139000814	139002690	C9orf69	(+8957)		chr17	7744467	7746323	KDM6B	(+2173)		chr1	27320624	27320874	TRNP1	(+551)
chr12	112545596	112547576	NAA25	(+240)		chr2	16366269	16366665	MYCN	(+285781)		chr4	52708244	52709920	DCUN1D4	(-147)		chr1	85742218	85742518	BCL10	(+405)
chr3	48342276	48343613	NME6	(-97)		chr2	240003229	240004998	TWIST2	(+247441)		chr1	156720069	156721293	HDGF	(+1559)		chr1	95699630	95699932	RWDD3	(+70)
chr17	4457518	4459047	MYBBP1A	(+398)		chr4	76649144	76650691	USO1	(-86)		chr12	46764949	46766922	SLC38A2	(+714)		chr1	100315531	100315924	AGL	(-317)
chr3	46886654	46888071	PRSS42	(-11778)		chr13	76123086	76124452	UCHL3	(-158)		chr7	74987874	74989231	TRIM73	(-36350)		chr1	154781314	154781652	KCNN3	(+61273)
chr21	40357318	40360109	ETS2	(+181483)		chr16	78132996	78134568	WWOX	(+472)		chr19	33666938	33668810	LRP3	(-17616)		chr1	206138315	206138677	FAM72A	(+39)
chr11	62438596	62440094	C11orf83	(+1600)		chr4	140374168	140375835	RAB33B	(+41)		chr6	166795249	166797637	MPC1	(+43)		chr10	60027739	60028021	IPMK	(-186)
chr16	53088389	53089536	CHD9	(+18)		chr3	14165346	14167117	CHCHD4	(+138)		chr20	62579143	62581592	UCKL1	(+7400)		chr10	72142260	72142646	LRRC20	(-783)
chr17	40020657	40021622	KLHL11	(+544)		chr16	70321534	70323655	AARS	(+851)		chr14	77563625	77565402	CIPC	(+74)		chr10	103877428	103877896	LDB1	(+2548)
chr7	20369349	20371343	ITGB8	(-400)		chr1	110026553	110027724	CYB561D1	(-9597)		chr15	85143559	85144831	ZSCAN2	(-41)		chr11	65641039	65641339	EFEMP2	(-812)
chr11	47208074	47210405	PACSIN3	(-1808)		chr13	111566314	111568481	ANKRD10	(+18)		chr5	133340511	133341661	VDAC1	(-262)		chr15	64539043	64539269	PPIB	(-83752)
chr1	112297599	112298827	DDX20	(+286)		chr3	148803089	148805265	HLTF	(+140)		chr18	74203664	74205203	ZNF516	(+2712)		chr2	55459667	55459941	RPS27A	(+266)
chr12	6714635	6716711	CHD4	(+878)		chr7	148822752	148824718	ZNF425	(-297)		chr2	55843835	55845541	SMEK2	(+35)		chr20	61200857	61201065	SLCO4A1	(-72836)
chr2	157188888	157191592	NR4A2	(-1012)		chr9	96214176	96216142	FAM120A	(+1155)		chr19	13048295	13050200	CALR	(-173)		chr3	5065042	5065367	BHLHE40	(+44404)
chr1	149821545	149823265	HIST2H2AA4	(-238)		chr2	29092656	29093817	TRMT61B	(-70)		chr3	52089314	52090254	DUSP7	(+782)		chr3	133380549	133380924	TOPBP1	0
chr4	164087258	164088506	NAF1	(+191)		chr17	64298931	64300263	PRKCA	(+653)		chr13	45914518	45916124	TPT1	(+184)		chr3	197214843	197215349	BDH1	(+67762)
chr10	123923387	123925188	BTBD16	(-106533)		chr17	39821772	39823554	EIF1	(-22482)		chr2	232575196	232576573	PTMA	(+2659)		chr6	31869707	31870271	ZBTB12	(-220)
chr1	19577779	19579091	EMC1	(-389)		chr2	231732771	231736366	ITM2C	(+4954)		chr20	3026135	3027674	MRPS26	(+314)		chr6	106044403	106044679	PREP	(-193582)
chr12	119418355	119420130	SRRM4	(-57)		chr2	15579764	15580214	NBAS	(+121465)		chr19	16652552	16653910	CHERP	(+110)		chrX	53448984	53449268	SMC1A	(+551)
chr12	122460769	122462352	BCL7A	(+4233)		chr2	16401712	16402112	MYCN	(+321226)		chr20	10413614	10415553	MKKS	(+286)		chr1	62822134	62822463	KANK4	(-37214)
chr11	12835313	12836822	TEAD1	(+69480)		chr2	15717208	15717780	DDX1	(-13808)		chr1	150487227	150488951	ECM1	(+7537)		chr1	94203643	94204201	BCAR3	(+108784)
chr16	75589121	75590379	TMEM231	(+386)		chr2	16466389	16466759	FAM49A	(+380528)		chr20	50416704	50419113	SALL4	(+1150)		chr10	71905451	71905799	TYSND1	(+717)
chr2	235958725	235960670	SH3BP4	(+72369)		chr6	111278931	111280389	GTF3C6	(-103)		chr1	110026547	110027634	CYB561D1	(-9645)		chr19	42681203	42681442	DEDD2	(+42952)
chr5	34914740	34916424	BRIX1	(+101)		chr6	34358625	34360293	NUDT3	(+992)		chr10	80826289	80828814	ZMIZ1	(-1240)		chr22	20884942	20885199	MED15	(+23174)
chr15	70389709	70391383	TLE3	(-31)		chr11	32604974	32606106	EIF3M	(+169)		chr3	44036208	44038264	TOPAZ1	(-246142)		chr3	10065327	10065553	FANCD2	(-2658)
chr3	155588313	155589762	GMPS	(+713)		chr2	54784584	54786340	SPTBN1	(+102040)		chr1	152082728	152084764	TCHH	(+2810)		chr5	145316052	145316395	SH3RF2	(-1216)
chr22	20306869	20308756	DGCR6L	(-210)		chr3	71631234	71633003	EIF4E3	(+142407)		chr2	16179958	16180281	MYCN	(+99434)		chr5	150460104	150460312	TNIP1	(+789)
chr12	49626787	49629352	TUBA1C	(-30620)		chr11	13689402	13691296	FAR1	(+132)		chr2	16459628	16460027	MYCN	(+379142)		chr6	33578009	33578199	ITPR3	(-10038)
chr10	27442895	27445074	MASTL	(-314)		chr17	7386451	7388594	ZBTB4	(+59)		chr1	89149320	89150877	PKN2	(+194)		chr7	151574192	151574655	PRKAG2	(-214)
chr18	19748993	19751295	GATA6	(+740)		chr21	43429059	43431516	ZBTB21	(+178)		chr14	100039707	100042131	CCDC85C	(+29444)		chr1	1406998	1407402	ATAD3B	(+51)
chr7	55432962	55434501	LANCL2	(+591)		chr16	29149825	29152360	LAT	(+154946)		chr22	46645701	46647035	CDPF1	(+208)		chr1	202113474	202114021	ARL8A	(+121)
chr7	91762864	91764333	CYP51A1	(+245)		chr8	103819069	103820454	AZIN1	(+57203)		chr11	86382624	86383792	ME3	(+470)		chr10	80911546	80911773	ZMIZ1	(+82868)
chr17	48474064	48475365	LRRC59	(+199)		chr14	95999691	96001431	GLRX5	(-369)		chr22	45898904	45900637	FBLN1	(+1000)		chr10	122610686	122611129	WDR11	(+221)
chr8	101859262	101860331	YWHAZ	(+105414)		chr5	110427655	110428643	WDR36	(+735)		chr5	6712196	6713482	PAPD7	(-1879)		chr11	96122893	96123243	JRKL	(-90)
chrX	70752419	70754318	OGT	(+436)		chr17	77770136	77771383	CBX8	(+155)		chr6	85472082	85474710	TBX18	(+841)		chr12	13589972	13590245	EMP1	(+240459)
chr7	150064916	150066009	REPIN1	(-426)		chr3	136580337	136581824	NCK1	(+31)		chr7	75931421	75933528	HSPB1	(+614)		chr12	50135737	50136013	TMBIM6	(+283)
chr10	43465371	43467196	RET	(-106191)		chr20	62258429	62260268	GMEB2	(-8120)		chr22	21738108	21739829	RIMBP3B	(+1306)		chr14	68086305	68086657	ARG2	(-34)
chr11	73498520	73500122	MRPL48	(+960)		chr16	29910820	29913399	ASPHD1	(+69)		chr16	20911111	20913436	LYRM1	(-152)		chr15	78730165	78730538	IREB2	(-179)
chr5	138676872	138678326	PAIP2	(-532)		chr6	13485795	13487944	GFOD1	(+917)		chr6	64281659	64283974	PTP4A1	(+900)		chr17	42907560	42907897	GJC1	(+450)
chr7	35292813	35294343	TBX20	(+180)		chr19	12892639	12894058	HOOK2	(-7012)		chr17	40539694	40541460	STAT3	(+9)		chr17	59488250	59488427	C17orf82	(-773)
chr20	2450664	2451800	SNRPB	(+267)		chr1	156023630	156025158	LAMTOR2	(-149)		chr17	34957503	34959219	MRM1	(+360)		chr18	9914995	9915222	VAPA	(+1050)
chr3	128336153	128337309	RPN1	(+32961)		chr13	27998367	28000529	GTF3A	(+767)		chr1	110712926	110715446	SLC6A17	(+21078)		chr19	1479136	1479641	C19orf25	(+166)
chr5	137673046	137674930	FAM53C	(+267)		chr14	21149932	21152894	RNASE4	(-846)		chr1	101004314	101005910	GPR88	(+1419)		chr19	14016845	14017138	C19orf57	(-14)
chr16	67969135	67970762	PSMB10	(+1041)		chr20	62101830	62103847	KCNQ2	(+1152)		chr3	99535803	99537223	CMSS1	(-165)		chr2	235860672	235861137	SH3BP4	(-26424)
chr10	50602872	50605069	DRGX	(-4064)		chr17	47592284	47593742	NGFR	(+20358)		chr2	15875472	15875890	DDX1	(+144379)		chr3	141379086	141379536	RNF7	(-77735)
chr2	132250004	132251426	MZT2A	(-720)		chr2	16052350	16052717	MYCN	(-28152)		chr14	64854044	64855870	MTHFD1	(-111)		chr5	73092215	73092698	ARHGEF28	(+170474)
chr5	133861641	133863624	JADE2	(+835)		chr5	131892243	131893364	RAD50	(+174)		chr7	76178408	76179608	UPK3B	(+39263)		chr6	56407474	56407865	DST	(+100124)
chr17	75368047	75369217	SEPT9	(+91140)		chr3	128597637	128598901	ACAD9	(-185)		chr7	102156322	102158156	RASA4B	(+918)		chr6	161838877	161839106	AGPAT4	(-143899)
chr2	219848490	219850793	FEV	(+737)		chr10	101380155	101381528	SLC25A28	(-721)		chr11	57508391	57509806	C11orf31	(+55)		chr8	125385000	125385286	TMEM65	(-210)
chr17	71187451	71188965	COG1	(-921)		chr10	99446487	99447781	AVPI1	(-54)		chr22	44350580	44351794	SAMM50	(-114)		chr8	129799941	129800231	TMEM75	(-839495)
chr3	125985584	125987304	ALDH1L1	(-86415)		chr22	46517621	46519234	PPARA	(-28071)		chr3	184079578	184081619	POLR2H	(+1093)		chr8	145980745	145981100	ZNF251	(+67)
chr17	40896116	40897621	EZH1	(+179)		chr14	100906211	100909681	WARS	(-64804)		chr8	17941304	17942643	ASAH1	(+503)		chrX	15808455	15808903	ZRSR2	(+84)
chr17	38219349	38221515	THRA	(+1369)		chr16	84150344	84151472	MBTPS1	(-397)		chr8	10191059	10193042	PRSS55	(-191005)		chr11	76819021	76819279	OMP	(+5264)
chr6	137289188	137291465	SLC35D3	(+46925)		chr19	47103673	47104932	CALM3	(-190)		chr9	17134458	17135806	CNTLN	(+152)		chr14	52456049	52456627	C14orf166	(+145)
chr17	38803623	38805054	SMARCE1	(+421)		chr10	112255681	112257704	DUSP5	(-903)		chr10	75531606	75533225	FUT11	(+367)		chr17	42852838	42853153	ADAM11	(+16597)
chr17	41444696	41447025	ARL4D	(-30466)		chr12	6797663	6799030	ZNF384	(+329)		chr8	103819128	103821061	AZIN1	(+56870)		chr2	38622031	38622323	ATL2	(-17773)
chr15	41913217	41914480	MGA	(-38761)		chr16	230489	232193	HBQ1	(+889)		chr12	1099471	1100314	ERC1	(-511)		chr20	35437132	35437568	DSN1	(-35196)
chr7	765416	766444	HEATR2	(-408)		chr3	159481802	159483759	SCHIP1	(-74869)		chr3	179280381	179281661	ACTL6A	(+353)		chr1	23695328	23695602	ZNF436	(+470)
chr14	93382379	93384261	CHGA	(-6105)		chr7	65215323	65216844	VKORC1L1	(-122170)		chr15	85112979	85114631	ZSCAN2	(-30431)		chr1	167522634	167523037	CREG1	(+168)
chr14	102414068	102415510	DYNC1H1	(-16076)		chr12	93834852	93836610	UBE2N	(+307)		chr19	924382	925881	ARID3A	(-868)		chr13	110959252	110959685	COL4A1	(+27)
chr19	6372418	6374074	ALKBH7	(+802)		chr1	120254305	120256558	PHGDH	(+922)		chr22	25959175	25960765	ADRBK2	(-846)		chr15	64752493	64752826	ZNF609	(-38831)
chr3	101497733	101499064	NXPE3	(-5845)		chr12	6960023	6961977	CDCA3	(+230)		chr11	47573714	47575285	PTPMT1	(-12653)		chr16	3030200	3030636	PKMYT1	(+122)
chr13	95953810	95954813	ABCC4	(-629)		chr11	68140662	68142790	LRP5	(+61649)		chr11	66247021	66248479	DPP3	(-130)		chr16	3033711	3034003	PKMYT1	(-3317)
chr16	3073468	3074589	THOC6	(-3)		chr10	112835896	112838210	ADRA2A	(+263)		chr7	1094063	1095814	GPR146	(+18)		chr17	20946753	20947095	USP22	(-572)
chr8	142084431	142086243	DENND3	(-53383)		chr2	74733844	74735784	PCGF1	(+893)		chr3	49906076	49907374	CAMKV	(+930)		chr17	73149849	73150203	HN1	(+744)
chr15	90808341	90809939	NGRN	(+203)		chr19	12888216	12890519	HOOK2	(-3031)		chr2	203129781	203131325	NOP58	(+114)		chr19	1491045	1491459	REEP6	(+87)
chr10	5855104	5856426	GDI2	(-253)		chr17	72199147	72200569	RPL38	(+66)		chr1	151020049	151021391	C1orf56	(+504)		chr2	131862000	131862334	PLEKHB2	(-253)
chr9	33289980	33291141	NFX1	(+52)		chr17	75730071	75731895	TNRC6C	(-270154)		chr17	48449831	48451031	MRPL27	(+144)		chr4	3076041	3076453	HTT	(-161)
chr15	60770638	60771682	NARG2	(+184)		chr17	78427767	78429300	NPTX1	(+21870)		chr1	228755262	228756294	RNF187	(+81016)		chr6	13487780	13488033	GFOD1	(-120)
chr17	4633999	4635476	MED11	(+9)		chr14	20937317	20938786	PNP	(+514)		chr2	16019070	16019425	MYCN	(-61438)		chr7	99005717	99005878	BUD31	(-466)
chr4	330678	332709	ZNF141	(+70)		chr20	31037451	31038675	C20orf112	(+33211)		chr4	128885705	128887205	C4orf29	(-6)		chr7	128049782	128050108	IMPDH1	(+361)
chr1	115299601	115300911	CSDE1	(-7445)		chr17	15901784	15903238	TTC19	(-183)		chr5	131892269	131893390	RAD50	(+200)		chr1	111991724	111992003	WDR77	(+134)
chr7	43152134	43153716	HECW1	(+727)		chr11	2429989	2432217	TSSC4	(+9337)		chr20	37590222	37591577	DHX35	(-78)		chr1	210612658	210612865	HHAT	(+110512)
chr17	27619927	27621708	NUFIP2	(+318)		chr12	56861652	56863083	SPRYD4	(+67)		chr3	126422415	126423907	CHCHD6	(+98)		chr12	45609605	45609930	ANO6	(-100)
chr12	56861698	56863267	SPRYD4	(+182)		chr18	21593775	21595642	CABYR	(-124233)		chr16	68877043	68878391	TANGO6	(+208)		chr15	84034283	84034528	BNC1	(-80940)
chr6	42420144	42421951	TRERF1	(-1265)		chr13	96328423	96330282	DNAJC3	(-40)		chr17	19280935	19282618	MAPK7	(+743)		chr15	85197310	85197732	WDR73	(+45)
chr11	125495191	125496662	CHEK1	(-309)		chr12	112279124	112280809	MAPKAPK5	(-463)		chr15	74515170	74517000	CCDC33	(-12545)		chr16	75018841	75019255	WDR59	(-2)
chr3	66023094	66025695	MAGI1	(-412)		chr3	170625341	170627247	EIF5A2	(+188)		chr3	105085086	105087044	ALCAM	(+312)		chr5	81652731	81653357	ATP6AP1L	(+77763)
chr1	155145229	155147222	TRIM46	(-217)		chr2	28973535	28975489	PPP1CB	(-207)		chr2	172378554	172380315	CYBRD1	(+577)		chr7	150125781	150126081	GIMAP8	(-21787)
chr17	74010330	74011683	EVPL	(+12526)		chr6	110499819	110502012	WASF1	(+291)		chr11	119292667	119294595	THY1	(+1207)		chrX	39964414	39964705	BCOR	(-7904)
chr13	41885040	41886663	NAA16	(+511)		chr16	3013012	3015143	KREMEN2	(+133)		chr1	220219193	220220702	EPRS	(+52)		chr1	150521182	150521815	ADAMTSL4	(-399)
chr16	75466626	75468584	CFDP1	(-222)		chr8	37654877	37656655	GPR124	(+992)		chr1	208231341	208233680	CD34	(-147764)		chr10	35379213	35379705	CUL2	(-16243)
chr17	62492409	62493660	POLG2	(+119)		chr2	198379944	198381450	MOB4	(+141)		chr16	54963030	54964951	IRX5	(-783)		chr11	74854029	74854449	SLCO2B1	(-7793)
chr17	74696153	74697913	MXRA7	(+10004)		chr8	97505556	97507845	SDC2	(+1122)		chr11	77530374	77532453	RSF1	(+649)		chr15	100651332	100651596	ADAMTS17	(+230746)
chr17	38224532	38226204	THRA	(+6305)		chr2	16648452	16648896	FAM49A	(+198428)		chr16	30568536	30570570	ZNF764	(+31)		chr17	43971600	43971917	MAPT	(+11)
chr17	79934388	79935653	ASPSCR1	(-405)		chr14	91526630	91528268	RPS6KA5	(-497)		chr22	41864174	41865593	PHF5A	(-155)		chr2	235789140	235789484	SH3BP4	(-98017)
chr6	41753813	41755899	TOMM6	(-544)		chr9	125026585	125027858	RBM18	(-104)		chr11	34073780	34075247	CAPRIN1	(+1284)		chr3	25824756	25824997	NGLY1	(+165)
chr2	159824206	159826895	TANC1	(+368)		chr12	1099277	1100308	ERC1	(-611)		chr2	203499076	203500138	FAM117B	(-304)		chr6	24360011	24360456	DCDC2	(-1954)
chr17	75730140	75731926	TNRC6C	(-270104)		chr4	140655913	140657248	MGST2	(+69659)		chr1	167189077	167190486	POU2F1	(-284)		chr8	61429730	61430127	RAB2A	(+513)
chr14	105218659	105220174	SIVA1	(-20)		chr17	7183909	7185250	SLC2A4	(-406)		chr1	57887804	57889605	DAB1	(+1024)		chr17	19912529	19912877	AKAP10	(-31553)
chr11	112832690	112834179	NCAM1	(+1277)		chr11	34126797	34127767	NAT10	(+133)		chr17	685002	686133	GLOD4	(+13)		chr19	10025266	10025651	OLFM2	(+21769)
chr19	41196609	41198278	NUMBL	(-888)		chr19	41168408	41169457	NUMBL	(+27623)		chr11	73587423	73588434	PAAF1	(-85)		chr2	201390678	201391049	SGOL2	(-16)
chrX	132090553	132092757	HS6ST2	(+3768)		chr5	54829925	54831389	PPAP2A	(+140)		chr5	179125227	179126684	CANX	(+49)		chr2	238110627	238111034	COPS8	(+116876)
chr12	2113014	2113997	DCP1B	(+171)		chr2	89064120	89065650	RPIA	(+73723)		chr11	93516937	93518283	MED17	(+217)		chr3	137893439	137893789	DBR1	(+177)
chr11	119596935	119599439	PVRL1	(+1607)		chr5	61699157	61700409	DIMT1	(-23)		chr6	35699194	35700421	FKBP5	(-3448)		chr6	158461221	158461665	SYNJ2	(+58524)
chr5	61699092	61700488	DIMT1	(-30)		chr9	20620630	20622968	MLLT3	(+743)		chr14	106145476	106147753	TMEM121	(+153675)		chr7	86974581	86975118	CROT	(-147)
chr10	127407342	127409020	EDRF1	(+36)		chr4	3956275	3958281	ADRA2C	(+189153)		chr1	155947257	155948651	ARHGEF2	(+364)		chr7	97881512	97881923	TECPR1	(-155)
chr1	179755400	179757269	FAM163A	(+44037)		chr19	58873205	58874577	ZNF497	(+229)		chr22	35695320	35696793	TOM1	(+260)		chr7	99756063	99756512	C7orf43	(+20)
chr17	75051080	75052720	SEC14L1	(-32931)		chr19	14528997	14530657	DDX39A	(+352)		chr6	42420139	42421750	TRERF1	(-1162)		chr8	49504279	49504532	EFCAB1	(+143385)
chr19	7599427	7600873	PNPLA6	(+514)		chr19	30717157	30720220	ZNF536	(-144630)		chr19	1590772	1592369	MBD3	(+1081)		chr11	44323312	44323748	ALX4	(+8186)
chr3	194979607	194980895	XXYLT1	(+11645)		chr20	31044361	31046163	C20orf112	(+26012)		chr11	125461591	125463328	STT3A	(-230)		chr11	64072153	64072333	ESRRA	(-1456)
chr16	70147598	70148784	PDPR	(+662)		chr1	236958132	236959601	MTR	(+257)		chr2	9562390	9564296	ITGB1BP1	(+15)		chr14	39644533	39645052	PNN	(+376)
chr1	155022752	155023694	ADAM15	(-539)		chr1	221914029	221916846	DUSP10	(+80)		chr2	15968456	15968766	MYCN	(-112075)		chr15	90708985	90709284	SEMA4B	(-35416)
chr9	79791852	79793618	VPS13A	(+374)		chr1	207494286	207495902	CD55	(+48)		chr4	20701186	20702429	PACRGL	(-228)		chr16	72883021	72883457	ZFHX3	(+199035)
chr17	38136322	38137621	PSMD3	(-78)		chr9	116410970	116412154	RGS3	(+204551)		chr3	44379504	44380510	TCAIM	(+63)		chr22	21921879	21922357	RIMBP3C	(-16368)
chr16	68344417	68345490	PRMT7	(-83)		chr10	8373976	8374942	GATA3	(+277803)		chr3	15901116	15902462	ANKRD28	(-511)		chr3	4508652	4509019	SUMF1	(+129)
chr14	81686905	81688398	GTF2A1	(-386)		chr8	33342084	33343210	MAK16	(+379)		chr11	18343473	18344278	HPS5	(-155)		chr4	56412900	56413273	CLOCK	(-36893)
chr12	7125095	7126427	LPCAT3	(+53)		chr2	122512748	122513602	TSN	(+66)		chr8	22925158	22926920	TNFRSF10B	(+653)		chr4	84376938	84377296	MRPS18C	(-1)
chr14	77923560	77925144	AHSA1	(-21)		chr5	81267153	81268514	ATG10	(-10)		chr2	87034300	87035837	CD8A	(+450)		chr5	92956280	92956493	NR2F1	(+37344)
chr19	55972477	55973744	ISOC2	(-99)		chr19	5079413	5081118	KDM4B	(+111134)		chr16	1320913	1322813	TPSD1	(+15729)		chr5	139493567	139493810	PURA	(-19)
chr4	3747736	3749295	ADRA2C	(-19609)		chr1	16939085	16940582	NBPF1	(+148)		chr2	15955375	15955772	MYCN	(-125112)		chr1	151042903	151043338	GABPB2	(+41)
chr1	244216847	244218627	ZBTB18	(+3152)		chr17	19280942	19283034	MAPK7	(+954)		chr1	84970897	84972533	GNG5	(+533)		chr1	172502084	172502547	SUCO	(-41)
chr4	139935783	139937167	CCRN4L	(-468)		chr2	39350916	39352146	SOS1	(-3339)		chr5	81573398	81574595	RPS23	(+399)		chr17	78965507	78965730	CHMP6	(-22)
chr5	74632140	74633806	HMGCR	(-20)		chr11	68872507	68874264	TPCN2	(+57021)		chr1	19577765	19578981	EMC1	(-327)		chr18	712466	712767	ENOSF1	(-73)
chr22	41252058	41253464	ST13	(+265)		chr12	92537891	92540631	BTG1	(+412)		chr11	73018286	73019843	ARHGEF17	(-269)		chr2	91847953	91848194	NONE
chr16	4474903	4476684	DNAJA3	(-12)		chr17	74525005	74526725	CYGB	(+8122)		chr19	50036308	50037776	RCN3	(+6167)		chr1	201951717	201952052	RNPEP	(+133)
chr21	27541658	27543018	APP	(+634)		chr1	167904542	167906877	DCAF6	(-346)		chr1	165599628	165601284	MGST3	(+358)		chr18	43753769	43754081	C18orf25	(-68)
chr1	112281436	112282914	FAM212B	(-129)		chr2	16088120	16088518	MYCN	(+7633)		chr10	120513519	120515229	CACUL1	(+384)		chr2	178483305	178483807	TTC30A	(+138)
chr12	51157128	51159144	ATF1	(+61)		chr14	50862844	50864572	CDKL1	(-1091)		chr8	11421098	11422511	BLK	(+70295)		chr5	150080216	150080678	RBM22	(+222)
chr2	70056266	70057722	GMCL1	(+220)		chr7	102255366	102257204	RASA4	(+919)		chr11	72851617	72853229	FCHSD2	(+883)		chr1	149680017	149680297	FCGR1A	(-74089)
chr19	12911653	12913224	PRDX2	(+234)		chr15	57794896	57797163	GCOM1	(-88076)		chr3	45016920	45018840	EXOSC7	(+158)		chr7	4573190	4573593	FOXK1	(-148548)
chr2	242640052	242641318	ING5	(-770)		chr15	81292602	81294965	MESDC1	(+489)		chr8	124285702	124287950	ZHX1	(-91)		chr19	4912042	4912285	PLIN3	(-44384)
chr12	49208024	49210037	CACNB3	(-3483)		chr10	70660335	70661651	DDX50	(-41)		chr1	45768858	45770069	HPDL	(-23081)		chr20	16710486	16710728	SNRPB2	(-22)
chr12	104850041	104852695	CHST11	(+617)		chr5	78808881	78810699	HOMER1	(+250)		chr15	89904500	89905757	POLG	(-27051)		chr3	88108045	88108574	CGGBP1	(-1851)
chr3	98450762	98452461	ST3GAL6	(+40)		chr4	114681269	114684145	CAMK2D	(-483)		chr11	58345537	58347527	ZFP91	(-52)		chr5	140098334	140098939	ZMAT2	(+18718)
chr1	156829170	156831289	NTRK1	(-456)		chr11	47573810	47575254	PTPMT1	(-12621)		chr11	67158582	67159897	RAD9A	(-183)		chr8	8153373	8154040	ENSG00000182319	(+90301)
chr12	104359200	104360334	TDG	(+185)		chr13	47126933	47128773	LRCH1	(+458)		chr10	60027782	60029605	CISD1	(-124)		chr9	35116069	35116431	FAM214B	(-4679)
chr14	77422024	77424399	IRF2BPL	(+71822)		chr21	27106786	27108524	ATP5J	(-311)		chr14	106025096	106027015	TMEM121	(+33116)		chr19	1180548	1180754	SBNO2	(-6369)
chr5	140998506	140999293	DIAPH1	(-278)		chr17	7760101	7762119	LSMD1	(+62)		chr19	48221682	48223195	EHD2	(+5839)		chr2	238030938	238031261	COPS8	(+37145)
chr11	88070384	88071760	CTSC	(-117)		chr22	42475093	42476324	SMDT1	(+10)		chr7	150923478	150924995	ABCF2	(+15)		chr5	159200348	159200757	ADRA1B	(-143237)
chr14	102780376	102781898	ZNF839	(-4951)		chr3	197391272	197392629	KIAA0226	(+71639)		chr1	213123519	213124795	VASH2	(+180)		chr8	134194681	134195104	WISP1	(-8389)
chr20	39656245	39657673	TOP1	(-499)		chr4	174442685	174445341	HAND2	(+7367)		chr11	32604932	32606208	EIF3M	(+199)		chr5	55008125	55008618	SLC38A9	(+182)
chr4	174290449	174292373	SAP30	(-683)		chr4	184364944	184366622	CDKN2AIP	(+39)		chr15	74583349	74584747	CCDC33	(+55418)		chr12	14410643	14410980	ATF7IP	(-107804)
chr6	7389569	7390838	CAGE1	(-228)		chr3	44379485	44380540	TCAIM	(+69)		chr7	72475749	72477040	TRIM74	(-36398)		chr8	42697922	42698694	THAP1	(+160)
chr16	28985352	28986510	SPNS1	(-165)		chr11	2008997	2011119	MRPL23	(+41550)		chr19	49652250	49654301	HRC	(+5405)		chr17	4477011	4477240	GGT6	(-13013)
chr14	50051806	50053745	RPS29	(+318)		chr14	69725993	69728428	GALNT16	(+530)		chr2	71127290	71129345	VAX2	(+598)		chr22	47490696	47491006	TBC1D22A	(+332333)
chr7	134142983	134144263	AKR1B1	(+271)		chr11	117014475	117015786	PAFAH1B2	(+148)		chr2	192110245	192111221	MYO1B	(+618)		chr7	150054899	150055182	REPIN1	(-10848)
chr6	36561155	36563340	SRSF3	(+103)		chr20	3869314	3870703	PANK2	(+267)		chr4	146856854	146858688	ZNF827	(+1852)		chrX	147062516	147062782	FMR1NB	(-200)
chr10	74090790	74092710	DNAJB12	(+23157)		chr5	59995323	59996530	DEPDC1B	(+61)		chr10	97802744	97804398	CCNJ	(+231)		chr11	126067583	126067880	FAM118B	(-13577)
chr17	19043808	19045920	GRAP	(-93914)		chr20	18117799	18119164	PET117	(-35)		chr17	35305625	35306836	AATF	(+56)		chr12	89747718	89748138	DUSP6	(-880)
chr10	123898562	123901152	BTBD16	(-130964)		chr6	42846825	42848539	RPL7L1	(+309)		chr15	69744301	69745953	RPLP1	(+4)		chr12	125322694	125323178	SCARB1	(+25457)
chr13	21750173	21751537	MRP63	(+71)		chr22	18483034	18484940	MICAL3	(+23338)		chr1	227922230	227923729	JMJD4	(+132)		chr19	6425520	6425744	KHSRP	(-827)
chr20	62579938	62581513	UCKL1	(+7042)		chr22	28314260	28316193	PITPNB	(+29)		chr17	61918152	61919821	SMARCD2	(+1313)		chr19	16441309	16441609	KLF2	(+5831)
chr3	182896628	182898957	LAMP3	(-17094)		chr19	18631929	18633857	ELL	(+44)		chr10	120924543	120925665	SFXN4	(+75)		chr20	33900202	33900422	FAM83C	(-20108)
chr8	103819131	103820442	AZIN1	(+57178)		chr18	61033630	61035478	KDSR	(+189)		chr16	68344139	68345635	SLC7A6OS	(-39)		chr20	48227527	48227828	PTGIS	(-42995)
chr19	44258497	44259911	SMG9	(-62)		chr6	143266279	143268963	HIVEP2	(-1283)		chr21	46975471	46976353	SLC19A1	(-13527)		chr3	4783425	4783778	BHLHE40	(-237199)
chr19	8942532	8943686	MBD3L1	(+35)		chr10	121301259	121303211	RGS10	(-15)		chr2	136287749	136289857	ZRANB3	(+3)		chr3	25623776	25624054	TOP2B	(+82075)
chr2	113402539	113403790	SLC20A1	(-269)		chr10	112402631	112404419	RBM20	(-630)		chr8	28258353	28259748	ZNF395	(-15068)		chr5	149773706	149774145	CD74	(+18388)
chr15	100881922	100882738	ADAMTS17	(-120)		chr17	56594999	56596864	MTMR4	(-666)		chr10	103325823	103326943	POLL	(+21644)		chr5	176621313	176621497	NSD1	(+60479)
chr16	2801700	2802741	SRRM2	(-109)		chr2	240014659	240017070	TWIST2	(+259192)		chr9	100744845	100746315	ANP32B	(-63)		chr19	6061001	6061212	RFX2	(+49438)
chr17	77833767	77834735	CBX4	(-21023)		chr4	99916086	99917971	METAP1	(+258)		chr5	177547635	177549444	N4BP3	(+8096)		chr1	100504077	100504372	HIAT1	(+572)
chr12	46764942	46766662	SLC38A2	(+848)		chr20	50720323	50722132	ZFP64	(+87297)		chr16	69372638	69374389	COG8	(+56)		chr1	150336961	150337234	RPRD2	(-89)
chr20	50416690	50419395	SALL4	(+1016)		chr17	35715073	35716266	C17orf78	(-17315)		chr2	96657161	96658752	ANKRD36C	(-416)		chr14	24701682	24702055	NEDD8	(-209)
chr14	24835311	24838053	NFATC4	(+565)		chr13	41705954	41707243	KBTBD6	(+283)		chr10	115613519	115615710	NHLRC2	(+195)		chr14	101539558	101539811	RTL1	(-188501)
chr11	62312416	62314159	AHNAK	(+1019)		chr16	29801427	29802954	KIF22	(+150)		chr6	40553511	40556038	LRFN2	(+429)		chr15	63334819	63335195	TPM1	(+123)
chr9	3525574	3527462	RFX3	(-535)		chr22	25959178	25960780	ADRBK2	(-837)		chr2	38829089	38830864	HNRNPLL	(+194)		chr16	4366981	4367169	GLIS2	(+2313)
chr7	148822562	148825004	ZNF425	(-345)		chr7	44529530	44530859	NUDCD3	(+284)		chr9	37036327	37038400	PAX5	(-3261)		chr16	67899264	67899513	EDC4	(-7537)
chr2	38082094	38084342	RMDN2	(-94388)		chr3	13459995	13461761	NUP210	(+931)		chr1	161427554	161428261	FCGR2A	(-47312)		chr17	16914343	16914697	MPRIP	(-31554)
chr2	3104705	3106309	TRAPPC12	(-277950)		chr22	40741722	40743210	ADSL	(-41)		chrX	39867603	39869598	BCOR	(+88055)		chr19	41829621	41829781	CCDC97	(+13607)
chr1	180471068	180472393	ACBD6	(+358)		chr3	193854542	193856161	HES1	(+1418)		chr7	4183862	4185559	FOXK1	(-537229)		chr2	43446673	43446998	ZFP36L2	(+6912)
chr17	71365186	71366516	CDC42EP4	(-57537)		chr17	55595786	55596970	CCDC182	(+226295)		chrX	132090432	132092742	HS6ST2	(+3836)		chr2	43653655	43653942	THADA	(+169314)
chr9	99983185	99985094	CCDC180	(-16639)		chr5	134209512	134211275	TXNDC15	(+901)		chr2	240322872	240323992	HDAC4	(-789)		chr20	34042959	34043422	CEP250	(+41)
chr15	79165203	79166353	MORF4L1	(+622)		chr4	1857801	1859273	LETM1	(-563)		chr18	46986368	46987905	DYM	(+35)		chr4	6769535	6769779	KIAA0232	(-14810)
chr15	65822766	65823560	PTPLAD1	(+359)		chr5	175814854	175816517	HIGD2A	(-62)		chr10	64564006	64565789	ADO	(+382)		chr5	149853639	149853851	RPS14	(-24435)
chr4	81117384	81119555	PRDM8	(+12046)		chr8	126009686	126011919	SQLE	(+55)		chr19	34285645	34287659	KCTD15	(-2639)		chr8	19334138	19334594	CSGALNACT1	(+125640)
chr3	9437926	9439313	SETD5	(-783)		chr22	19163706	19166131	SLC25A1	(+1424)		chr3	75483496	75485383	FRG2C	(-229041)		chr1	51443913	51444127	CDKN2C	(+17603)
chr15	65476630	65478196	CLPX	(+267)		chr1	229001635	229004510	RHOU	(+132249)		chr11	57434113	57436178	ZDHHC5	(-222)		chr1	156052187	156052457	MEX3A	(-533)
chr2	127863053	127864575	BIN1	(+1117)		chr14	65568547	65570468	MAX	(-320)		chr8	6691747	6693496	DEFB1	(+42922)		chr10	81159128	81159551	ZCCHC24	(+46043)
chr2	232378778	232379880	NMUR1	(+15877)		chr2	183988350	183990180	NUP35	(+182)		chr3	159480582	159482652	SCHIP1	(-76033)		chr11	69067875	69068082	TPCN2	(+251614)
chr4	140374254	140375801	RAB33B	(+67)		chr10	13020157	13022641	CCDC3	(+22298)		chr5	153896500	153898525	HAND1	(-39689)		chr15	67022615	67022993	SMAD6	(+28238)
chr10	99446409	99447921	AVPI1	(-85)		chr10	74079262	74081420	DNAJB12	(+34566)		chr17	63051620	63052778	GNA13	(+758)		chr19	13266409	13266572	IER2	(+3702)
chr20	21283518	21284820	XRN2	(+227)		chr1	118471560	118473261	WDR3	(+20)		chr3	52570107	52571295	SMIM4	(+80)		chr19	17190562	17190877	MYO9B	(+4129)
chr19	56110319	56111636	FIZ1	(-85)		chr20	21283421	21284635	XRN2	(+86)		chr3	131221157	131221994	MRPL3	(+237)		chr19	38270241	38270649	ZNF573	(-6054)
chr15	43984804	43986550	CKMT1A	(-48)		chr13	74708476	74710822	KLF12	(-140463)		chr16	30538080	30539075	ZNF768	(-668)		chr5	149849321	149849557	RPS14	(-20129)
chr5	109025069	109027124	MAN2A1	(+1030)		chr7	134142951	134144217	AKR1B1	(+310)		chr22	20141953	20143315	ZDHHC8	(+23163)		chr6	170404802	170405119	DLL1	(+194600)
[truncated: 36,779 more rows]
