# Supplementary material for: MYCN Amplifications and Metabolic Rewiring in Neuroblastoma
Source: Cancers (Basel). 2023 Sep 29;15(19):4803. doi: 10.3390/cancers15194803 (PMC10571721; doi:10.3390/cancers15194803)
Supplement: Supplementary file 1 [file cancers-15-04803-s001.zip › Supplementary Table S3.xlsx]

## Sheet: (A) Differential Expression
Differential Gene Expression Analysis of MYCN-amplified compared to non-MYCN-amplified neuroblastoma patients-derived samples										77 common upregulated DEGs with RNA-seq analysis of cell lines
GeneID	log2FC	Fold Change	logCPM	F	PValue	FDR	Characterization			PITX1
HOXD10	6.558	94.2226	6.27909	100.571	5.19966e-06	0.0306993	Upregulated			GLI3
HES4	4.49594	22.5639	5.53622	98.0176	5.32879e-06	0.0306993	Upregulated			KIAA1239
DIRAS1	8.19477	293.003	4.91738	82.7336	1.23283e-05	0.0359828	Upregulated			WT1
PHGDH	5.36314	41.159	6.37227	77.1002	1.48677e-05	0.0359828	Upregulated			RAB34
EEF1B2	2.29678	4.91359	8.27158	67.1876	2.35483e-05	0.0382392	Upregulated			COL12A1
ADAMTS10	3.33403	10.0842	5.81843	66.6953	2.42273e-05	0.0382392	Upregulated			FBN2
GLDC	5.48791	44.8773	3.70083	65.0616	2.66605e-05	0.0382392	Upregulated			KLF4
RPS25	2.26212	4.79696	8.36523	56.8687	4.46159e-05	0.0467582	Upregulated			CPNE7
SLC7A2	4.29214	19.5913	4.95712	51.5284	6.4731e-05	0.0467582	Upregulated			GABRA5
MYCN	3.04297	8.24187	9.34019	51.4279	6.52067e-05	0.0467582	Upregulated			MYCNOS
SEMA6B	2.77829	6.8604	5.05562	50.811	6.82227e-05	0.0467582	Upregulated			SLC38A5
RPL7	2.11396	4.32879	8.10528	50.7143	6.87109e-05	0.0467582	Upregulated			MYCN
RPL23A	2.14462	4.42176	8.53813	50.689	6.88396e-05	0.0467582	Upregulated			FES
OLFM2	5.14658	35.4221	5.72492	53.1546	7.17426e-05	0.0467582	Upregulated			DDX1
SULF2	3.34047	10.1293	7.33018	49.8287	7.33888e-05	0.0467582	Upregulated			MXRA8
EBPL	2.48022	5.57984	4.91505	49.7277	7.39468e-05	0.0467582	Upregulated			CHODL
FAM19A5	3.70759	13.0646	5.58877	49.587	7.47334e-05	0.0467582	Upregulated			NR2F2
RPL12	1.95608	3.88007	8.44078	48.2574	8.26959e-05	0.0489469	Upregulated			SLCO5A1
TWIST1	6.83927	114.505	6.8096	56.6993	0.000101412	0.0531864	Upregulated			LHX6
RPS20	2.04586	4.12919	9.13974	44.4563	0.000112	0.0531864	Upregulated			PCDH10
TPM2	2.33984	5.06247	6.12681	44.1211	0.000115158	0.0531864	Upregulated			MGC12916
B3GNT5	3.38892	10.4753	4.0025	43.1076	0.000125397	0.0554446	Upregulated			SIX4
RPL36	2.08366	4.2388	8.59018	42.8659	0.000128002	0.0554446	Upregulated			CA12
MMP14	2.17503	4.51596	6.30284	42.4752	0.000132356	0.0558972	Upregulated			BCL6
RPL22L1	3.33089	10.0623	5.01363	41.886	0.000139274	0.0573844	Upregulated			PDE4A
ABCC4	3.37905	10.4039	4.21081	40.9192	0.000151618	0.0577373	Upregulated			TEX15
PRSS12	4.68131	25.6575	3.50392	40.8368	0.000152731	0.0577373	Upregulated			TAF1D
RPS3	2.22325	4.66945	10.1162	40.5905	0.00015612	0.0577373	Upregulated			GLI2
RPS6	1.92621	3.80055	10.347	40.2722	0.000160638	0.0577373	Upregulated			SLC6A15
LAYN	3.20334	9.21087	4.21841	39.1683	0.000177607	0.0580086	Upregulated			NPM1
SLC35F1	3.44089	10.8596	3.86185	38.7015	0.000185443	0.0580086	Upregulated			LAYN
MYCNOS	4.10408	17.1969	4.84673	38.4274	0.000190245	0.0580086	Upregulated			RGS10
RPL23	2.01108	4.03084	9.78762	38.3515	0.000191601	0.0580086	Upregulated			REXO2
HSPD1	1.65451	3.14816	8.46363	38.1993	0.000194356	0.0580086	Upregulated			C21orf91
RPL32	2.24637	4.74486	9.29157	37.9117	0.000199699	0.0580086	Upregulated			KIAA1274
RPL39	2.27563	4.8421	7.46205	37.8618	0.000200643	0.0580086	Upregulated			VCAN
RPL14	2.12425	4.35976	8.56221	37.4096	0.000209467	0.0580086	Upregulated			TAF4B
RPL37	2.1437	4.41893	9.16177	37.1655	0.000214429	0.0584249	Upregulated			ALKBH8
RPS12	2.06268	4.17762	9.22655	36.7489	0.000223235	0.0590736	Upregulated			FZD4
ACTA2	2.13818	4.40207	6.84616	36.7227	0.000223803	0.0590736	Upregulated			POLR3G
CYFIP1	2.23559	4.70956	6.02645	36.4844	0.000229059	0.0595307	Upregulated			NETO2
RPS27	1.90653	3.74907	8.25753	35.4837	0.000252857	0.0631995	Upregulated			PPA1
TEAD4	3.19832	9.17888	3.31889	35.4229	0.000254399	0.0631995	Upregulated			NT5DC3
NPM1	1.98044	3.94615	8.56129	34.7865	0.000271257	0.0647941	Upregulated			NDUFAF2
DRP2	3.23259	9.39952	4.99242	34.7478	0.000272325	0.0647941	Upregulated			DCAF4
TAF1D	2.03692	4.10367	5.02485	33.9805	0.000294631	0.0674993	Upregulated			SNHG1
PLD1	2.72014	6.58935	3.44641	33.4461	0.000311505	0.0685531	Upregulated			SLC16A1
RPL19	1.63652	3.10914	10.1804	33.4104	0.000312675	0.0685531	Upregulated			ACAT1
RPS11	2.15884	4.46556	10.5605	33.2938	0.00031653	0.0685531	Upregulated			MTHFD2
RAB34	3.1729	9.01859	4.09225	32.9805	0.000327187	0.0695764	Upregulated			TXN
PTGFRN	2.11785	4.34045	5.79107	32.53	0.000343299	0.0697888	Upregulated			NOB1
RNASE1	3.06632	8.37635	4.43871	31.9515	0.000365452	0.0697888	Upregulated			GAS5
KCTD8	7.55335	187.838	1.57887	31.9352	0.0003661	0.0697888	Upregulated			KIAA1826
SNHG6	1.7353	3.32949	6.83916	31.8228	0.000370618	0.0697888	Upregulated			TMEM126B
TGIF2	2.74107	6.68566	4.49203	31.2286	0.000395664	0.0697888	Upregulated			DANCR
PPA1	1.47096	2.77207	6.8488	31.2102	0.000396474	0.0697888	Upregulated			PUS7
RPS23	1.7666	3.40251	9.94147	30.932	0.000408952	0.0707368	Upregulated			CCDC58
RPS24	1.90601	3.74772	9.44068	30.7483	0.000417452	0.0707368	Upregulated			TNFRSF21
RPS9	1.6864	3.21852	9.23823	30.7007	0.000419694	0.0707368	Upregulated			MRPL1
RPS27A	1.68545	3.2164	8.00982	30.5053	0.000429041	0.0707368	Upregulated			GOLIM4
RPL34	1.85055	3.60638	8.4953	30.0853	0.000450016	0.0714333	Upregulated			AASDHPPT
TNFRSF10B	2.25271	4.76576	5.98506	29.7081	0.000469944	0.0718139	Upregulated			CAMLG
LOC254559	2.51142	5.70181	5.05713	29.4426	0.000484626	0.0718139	Upregulated			MRPL45
RPLP1	1.87215	3.66077	9.59378	28.8893	0.00051708	0.0740257	Upregulated			PRDX4
TOMM7	2.04197	4.11808	6.38674	28.6655	0.000530966	0.0744125	Upregulated			SFXN4
FLRT2	1.93888	3.83408	5.06398	28.5656	0.000537315	0.0744125	Upregulated			NSRP1
CRTAP	2.29583	4.91038	6.1655	28.5501	0.000538307	0.0744125	Upregulated			OSBPL1A
NACA	1.74749	3.35774	9.27696	28.4833	0.000542614	0.0744125	Upregulated			RPS24
RPS7	1.93715	3.82949	8.88373	28.3609	0.000550616	0.0744125	Upregulated			PAICS
GRIN2D	3.54876	11.7026	3.38365	27.9943	0.000575462	0.0747107	Upregulated			COX7B
SCRT2	2.39967	5.27681	5.17268	27.9492	0.000578612	0.0747107	Upregulated			NCL
NT5DC3	2.28786	4.8833	4.48066	27.9008	0.000582018	0.0747107	Upregulated			MTFR1
LTBP1	2.88949	7.41008	3.75924	27.5732	0.000605741	0.0755564	Upregulated			NPM3
EPHA7	3.0345	8.19362	3.70986	27.5017	0.000611069	0.0755564	Upregulated			PPA2
NRARP	2.65644	6.30475	4.47695	27.4807	0.000612652	0.0755564	Upregulated			C17orf76-AS1
RPS4X	2.16355	4.48016	10.1058	27.4579	0.000614367	0.0755564	Upregulated			EEF1D
ST6GAL2	5.57839	47.782	3.92189	28.4326	0.000629162	0.0755564	Upregulated
C17orf76-AS1	1.57289	2.975	9.52762	27.2458	0.000630643	0.0755564	Upregulated
MMP11	1.85588	3.61974	4.54566	27.0897	0.000642958	0.0761444	Upregulated
RPL7A	1.57575	2.9809	9.11734	26.9584	0.000653556	0.0761444	Upregulated
RPL31	1.88803	3.7013	9.28578	26.9581	0.00065358	0.0761444	Upregulated
RDH13	3.9684	15.6533	2.72865	26.8847	0.00065959	0.0761622	Upregulated
GAS5	2.14623	4.42668	7.44191	26.8465	0.000662751	0.0761622	Upregulated
C6orf115	2.72424	6.60811	3.90678	26.4814	0.000693887	0.0771268	Upregulated
ANTXR1	1.88097	3.68322	6.09103	26.2909	0.000710855	0.0771268	Upregulated
TIMM8B	1.9086	3.75445	4.68169	26.2755	0.00071225	0.0771268	Upregulated
B7H6	3.33663	10.1025	4.54355	26.2669	0.000713029	0.0771268	Upregulated
SPARC	2.33989	5.06266	10.2035	26.1756	0.000721366	0.0771268	Upregulated
MYOF	2.39874	5.27342	4.55492	25.9845	0.000739226	0.0781365	Upregulated
RPL35	1.70138	3.25213	8.98642	25.9757	0.00074006	0.0781365	Upregulated
NXPH2	6.20354	73.6971	4.69849	29.82	0.000785972	0.0804543	Upregulated
RPL18	1.73908	3.33822	9.7602	25.4873	0.000788306	0.0804543	Upregulated
NME2	1.4168	2.66992	5.87411	25.3953	0.000797825	0.0807046	Upregulated
RPS15A	1.94128	3.84046	9.09064	25.2542	0.000812694	0.0811894	Upregulated
UACA	2.11967	4.34595	6.01212	25.027	0.00083737	0.0819949	Upregulated
ZNF385B	8.29709	314.538	2.29784	24.9791	0.000843957	0.0819949	Upregulated
GPR124	2.11487	4.3315	6.48022	24.9471	0.000846267	0.0819949	Upregulated
TGFB3	2.67156	6.37119	4.1828	24.9076	0.000850713	0.0819949	Upregulated
NXN	3.28931	9.77646	5.43814	25.7059	0.000858691	0.0819949	Upregulated
PLAUR	2.71663	6.57335	3.20778	24.7074	0.000873671	0.0819949	Upregulated
GPM6B	2.18814	4.55717	4.29573	24.6824	0.000876584	0.0819949	Upregulated
BZW2	1.84592	3.59481	6.83393	24.6111	0.00088498	0.0819949	Upregulated
IFITM3	2.48044	5.58067	5.88396	24.4659	0.000902387	0.0819949	Upregulated
METRNL	3.30628	9.89213	4.01272	24.3997	0.000910457	0.0819949	Upregulated
RPL18A	1.71193	3.27599	8.56718	24.348	0.000916829	0.0819949	Upregulated
MYL9	2.18675	4.55279	5.59278	24.3046	0.000922218	0.0819949	Upregulated
ZNF702P	4.96591	31.2528	2.11166	24.0942	0.000948906	0.0830563	Upregulated
PRSS23	2.14152	4.41226	5.66554	23.8636	0.000979255	0.0837179	Upregulated
ARSG	3.83163	14.2376	2.00818	23.8427	0.000982062	0.0837179	Upregulated
C11orf1	2.17143	4.50468	4.04711	23.8395	0.000982497	0.0837179	Upregulated
CTNNB1	1.416	2.66845	8.52817	23.8324	0.000983448	0.0837179	Upregulated
SUMO3	1.51247	2.85299	6.37928	23.755	0.000993966	0.0837179	Upregulated
CACNG7	8.13701	281.505	4.02998	27.8913	0.00099611	0.0837179	Upregulated
RPL37A	1.80818	3.502	10.3812	23.6825	0.00100393	0.0839571	Upregulated
COL11A1	6.34145	81.0898	4.18539	26.5987	0.00101991	0.0841437	Upregulated
FES	2.13527	4.3932	3.75848	23.4686	0.00103407	0.0841437	Upregulated
ISG15	3.4058	10.5986	4.01759	23.3251	0.00105492	0.0852669	Upregulated
EMILIN1	1.90845	3.75406	6.86432	23.2683	0.00106332	0.0853477	Upregulated
GLTSCR2	1.34135	2.53389	8.77201	23.1515	0.00108085	0.0853477	Upregulated
LY6E	2.31491	4.97573	6.07294	23.0433	0.0010974	0.0855662	Upregulated
ZNFX1-AS1	1.82682	3.54754	6.77405	22.7262	0.00114776	0.0878693	Upregulated
ADAMTSL1	4.17041	18.0061	4.79251	24.3966	0.00114954	0.0878693	Upregulated
TMEM97	1.40597	2.64996	6.8867	22.5421	0.0011783	0.0896616	Upregulated
ATP5L	1.77228	3.41593	6.89905	22.3661	0.00120844	0.0904835	Upregulated
RPS16	1.58939	3.00922	9.62867	22.3542	0.00121052	0.0904835	Upregulated
DDR2	2.59076	6.02416	3.50114	22.2927	0.00122129	0.0906905	Upregulated
RPL5	1.56751	2.96393	9.93848	22.2717	0.001225	0.0906905	Upregulated
CACNG8	5.82122	56.5409	3.56972	23.2932	0.0012504	0.0906905	Upregulated
MRC2	2.43077	5.39182	5.4335	22.1234	0.00125159	0.0906905	Upregulated
RPL29	1.73714	3.33374	8.59943	22.0319	0.00126834	0.0910542	Upregulated
ARHGAP29	2.09842	4.2824	5.25932	21.7627	0.00131927	0.0936403	Upregulated
SNRPF	1.47542	2.78065	6.07901	21.7162	0.00132833	0.0938888	Upregulated
RPL26	1.83331	3.56354	8.92062	21.6621	0.00133896	0.0941857	Upregulated
SNHG5	2.17744	4.5235	6.09754	21.4871	0.00137405	0.095518	Upregulated
RAP2B	2.0243	4.06795	4.11619	21.4313	0.00138548	0.095518	Upregulated
NAP1L1	1.48038	2.79022	9.11254	21.2136	0.00143123	0.0963533	Upregulated
SLITRK4	8.39383	336.352	3.63342	24.3264	0.00143417	0.0963533	Upregulated
NKAIN4	7.12881	139.954	3.15061	22.4405	0.00144232	0.0963533	Upregulated
BAZ1A	1.83308	3.56298	6.46657	21.1484	0.00144528	0.0963533	Upregulated
PVRL2	2.12346	4.35739	4.60033	21.0605	0.00146452	0.0963533	Upregulated
MXRA8	2.46433	5.51869	4.78515	21.0565	0.00146539	0.0963533	Upregulated
RSL1D1	1.36708	2.57948	7.85897	21.0292	0.00147142	0.0963533	Upregulated
JPH2	3.52737	11.5304	1.75145	21.0286	0.00147157	0.0963533	Upregulated
LRRC32	1.79198	3.4629	5.01486	21.001	0.00147771	0.0963819	Upregulated
PLS3	2.08738	4.24974	4.85136	20.9207	0.00149573	0.0969958	Upregulated
OLFML2B	1.96443	3.90259	5.30418	20.9081	0.0014986	0.0969958	Upregulated
RPL9	1.7956	3.4716	7.6244	20.8351	0.00151527	0.0975624	Upregulated
MRPL45	1.32941	2.513	6.01452	20.7968	0.0015241	0.0975624	Upregulated
RPS21	1.70711	3.26506	9.21723	20.7749	0.0015292	0.0975624	Upregulated
DLL3	5.72538	52.9067	5.46944	25.3126	0.00153046	0.0975624	Upregulated
COL4A2	1.86845	3.65141	9.28394	20.2748	0.00165118	0.102928	Upregulated
LIF	3.50647	11.3645	2.78584	20.1623	0.00168026	0.104355	Upregulated
HTRA1	1.97868	3.94132	5.17258	20.1025	0.00169598	0.104384	Upregulated
ANGPTL4	2.93832	7.66516	2.81041	20.0465	0.00171084	0.104384	Upregulated
GNB2L1	1.43165	2.69755	10.4473	20.0223	0.00171735	0.104384	Upregulated
TGIF1	3.29785	9.83448	3.17306	20.0111	0.00172034	0.104384	Upregulated
IER2	1.98981	3.97183	7.35842	20.0017	0.00172287	0.104384	Upregulated
DDX10	1.65803	3.15586	5.1613	19.9655	0.00173266	0.104535	Upregulated
KLHL1	5.57629	47.7123	2.99385	20.2132	0.00175012	0.105213	Upregulated
RPL27	1.44223	2.7174	9.82283	19.7442	0.00179402	0.10685	Upregulated
REXO2	2.25733	4.78106	3.95115	19.7237	0.00179985	0.10685	Upregulated
PLXDC1	2.34743	5.08918	5.34593	19.6741	0.00181401	0.10685	Upregulated
RPL4	1.40471	2.64765	10.1359	19.6072	0.00183336	0.10685	Upregulated
RPS15	1.43159	2.69744	8.35709	19.604	0.00183428	0.10685	Upregulated
LDHB	1.94114	3.84009	9.14542	19.4685	0.00187428	0.108369	Upregulated
RPS14	1.5969	3.02492	9.74324	19.4507	0.0018796	0.108369	Upregulated
RPL13	2.21714	4.64972	10.4158	19.3997	0.00189498	0.108859	Upregulated
F2R	2.06438	4.18254	5.73274	19.3518	0.00190957	0.108859	Upregulated
LOC100128675	6.27793	77.5973	0.381375	19.3274	0.00191705	0.108859	Upregulated
RPL10A	1.19904	2.29586	8.9748	19.257	0.00193886	0.108859	Upregulated
RPL28	1.43834	2.71009	9.32087	19.1825	0.00196225	0.1094	Upregulated
TRIP10	2.27612	4.84373	3.78426	19.1266	0.00198005	0.11003	Upregulated
RPS2	1.57357	2.9764	9.13895	19.0826	0.00199419	0.110452	Upregulated
FBL	1.65626	3.15199	7.56579	19.0366	0.00200911	0.110914	Upregulated
RPL23P8	2.21093	4.62974	3.64164	18.8651	0.00206595	0.111476	Upregulated
TP53I11	2.26658	4.8118	6.49684	18.9441	0.0020914	0.111476	Upregulated
MIR181A2HG	5.69045	51.6412	0.633552	18.7838	0.00209358	0.111476	Upregulated
RUNX1	2.36277	5.14358	4.54117	18.7762	0.0020962	0.111476	Upregulated
ADAMTS1	2.59977	6.06189	5.46563	18.9956	0.00212309	0.111761	Upregulated
RPUSD4	1.42337	2.68211	5.21965	18.6968	0.00212367	0.111761	Upregulated
RPL24	1.89239	3.71249	8.58886	18.5572	0.00217309	0.112935	Upregulated
POLR1E	1.27651	2.42253	5.29353	18.5073	0.0021911	0.113193	Upregulated
RPSA	1.66187	3.16427	8.18902	18.3735	0.00224027	0.114311	Upregulated
RAB13	2.04581	4.12905	3.94559	18.3674	0.00224253	0.114311	Upregulated
TRAF4	1.41164	2.66039	6.73349	18.3361	0.00225428	0.114311	Upregulated
RPL6	1.43729	2.70811	9.25755	18.3026	0.00226687	0.114311	Upregulated
INHBA	2.77069	6.82434	3.14921	18.1397	0.00232955	0.115895	Upregulated
RPS19	1.53903	2.906	9.82932	18.1167	0.00233857	0.115895	Upregulated
RPL15	1.36582	2.57723	8.88825	18.1087	0.00234171	0.115895	Upregulated
ACSF3	3.12697	8.736	3.60432	18.0601	0.00236094	0.116278	Upregulated
PDGFRA	4.05597	16.633	6.26282	20.7422	0.00242193	0.116421	Upregulated
ZAK	2.05679	4.16058	4.21772	17.8848	0.00243193	0.116421	Upregulated
CD248	2.12666	4.36706	5.27505	17.8431	0.0024492	0.116421	Upregulated
SLC1A5	2.0661	4.18754	5.74696	17.8376	0.00245149	0.116421	Upregulated
GLI2	3.90806	15.0121	3.45517	17.8028	0.00246603	0.116421	Upregulated
NR2F1	3.57861	11.9473	6.14209	20.1213	0.00247192	0.116421	Upregulated
LOC100505633	7.91712	241.707	0.249337	22.3717	0.00247539	0.116421	Upregulated
NDUFA4	1.50715	2.84248	6.9116	17.7711	0.00247939	0.116421	Upregulated
CREB3L1	4.14983	17.751	3.1513	17.7697	0.00247999	0.116421	Upregulated
C3orf58	2.65015	6.27735	2.92324	17.7523	0.00248734	0.116421	Upregulated
NR4A3	3.26707	9.62689	2.16185	17.7327	0.00249565	0.116421	Upregulated
GGCT	1.17179	2.25292	5.83506	17.7313	0.00249625	0.116421	Upregulated
GUCY1A2	1.96686	3.90918	3.82324	17.6304	0.0025397	0.116421	Upregulated
BTF3	1.26383	2.40132	8.55063	17.569	0.00256661	0.116421	Upregulated
FKBP10	1.67516	3.19355	6.04461	17.5657	0.00256804	0.116421	Upregulated
PRDM8	4.56141	23.6114	3.90952	18.5554	0.00257043	0.116421	Upregulated
MRPS27	1.23621	2.3558	6.38912	17.5557	0.00257249	0.116421	Upregulated
ASPN	3.12788	8.74149	3.77865	17.5462	0.0025767	0.116421	Upregulated
NSA2	1.46415	2.75901	6.54583	17.531	0.00258341	0.116421	Upregulated
RNF122	1.7496	3.36265	4.99152	17.5033	0.00259577	0.116421	Upregulated
PFKFB3	1.5483	2.92472	5.56461	17.4819	0.00260536	0.116421	Upregulated
PRKCDBP	2.76094	6.77839	4.03977	17.4671	0.00261201	0.116421	Upregulated
DPH5	1.47151	2.77312	5.29149	17.4115	0.00263723	0.116421	Upregulated
HHIP	4.87148	29.2726	3.07604	17.6231	0.00265461	0.116421	Upregulated
GOLIM4	1.62167	3.0773	5.41012	17.3643	0.00265886	0.116421	Upregulated
OPLAH	3.14011	8.81591	2.35251	17.3552	0.00266302	0.116421	Upregulated
HPS1	1.72635	3.3089	4.34549	17.3505	0.00266519	0.116421	Upregulated
NTRK2	2.43421	5.4047	4.14528	17.3465	0.00266707	0.116421	Upregulated
B4GALNT3	2.88765	7.40065	3.27799	17.2559	0.00270934	0.116696	Upregulated
TKT	1.47589	2.78155	8.18168	17.2489	0.00271263	0.116696	Upregulated
SLC38A5	2.38618	5.22772	3.15374	17.2443	0.00271483	0.116696	Upregulated
COL5A2	2.60861	6.09918	6.78551	18.0073	0.00278051	0.117722	Upregulated
FOSL2	2.75968	6.77244	5.00119	17.3462	0.00284473	0.11895	Upregulated
RPS29	1.75924	3.3852	7.71095	16.9212	0.00287295	0.118953	Upregulated
ME3	1.36269	2.57165	4.94256	16.9058	0.00288077	0.118985	Upregulated
PFKL	1.8377	3.5744	5.79763	16.7776	0.00294689	0.120607	Upregulated
FAM13A	2.16319	4.47905	3.32715	16.7204	0.00297696	0.120946	Upregulated
MRPL1	1.40482	2.64784	4.89102	16.7136	0.00298058	0.120946	Upregulated
ATP5G2	1.38154	2.60546	7.82693	16.7043	0.00298552	0.120946	Upregulated
UBE2S	1.39956	2.63822	6.8592	16.6296	0.00302553	0.121608	Upregulated
GPR125	1.18645	2.27593	6.54455	16.6195	0.00303098	0.121608	Upregulated
RPS3A	1.6006	3.0327	8.44575	16.6068	0.00303785	0.121608	Upregulated
HOXB2	3.2791	9.70751	3.10832	16.5054	0.00309357	0.122713	Upregulated
ALAS2	5.74916	53.7862	2.08968	16.5008	0.00309609	0.122713	Upregulated
APOE	1.07989	2.11388	7.22878	16.4906	0.00310179	0.122713	Upregulated
NPW	5.03584	32.8048	2.59622	16.4223	0.00314338	0.124068	Upregulated
CCDC85B	1.85187	3.60969	5.48256	16.3617	0.00317464	0.124719	Upregulated
RPL10	1.2772	2.42369	9.42366	16.3445	0.00318453	0.124817	Upregulated
SERPINH1	2.27461	4.83867	6.53667	16.6967	0.00319984	0.124866	Upregulated
ASB15	6.1063	68.8935	0.22294	16.2245	0.0032545	0.126306	Upregulated
DSCR8	8.15542	285.119	0.482341	20.1132	0.0032682	0.126338	Upregulated
CREG1	1.42898	2.69256	5.04443	16.1755	0.00328361	0.126437	Upregulated
CUX2	3.82468	14.1691	6.42156	18.6496	0.00330863	0.126437	Upregulated
CLEC11A	2.13379	4.38869	4.80929	16.127	0.00331278	0.126437	Upregulated
LPP	1.36737	2.57999	5.01534	16.0271	0.00337384	0.127973	Upregulated
COX7C	1.5755	2.98038	7.70994	16.0076	0.00338591	0.127973	Upregulated
CCT8	1.30871	2.4772	7.76206	15.9999	0.00339068	0.127973	Upregulated
FAM101B	1.48551	2.80016	4.61194	15.9544	0.00341909	0.128613	Upregulated
CCNB1IP1	1.49942	2.82729	6.23569	15.9215	0.00343989	0.128847	Upregulated
PLOD2	3.08711	8.49792	3.72483	15.9086	0.00344808	0.128868	Upregulated
FNDC3B	1.47853	2.78664	4.76972	15.8608	0.00347857	0.129306	Upregulated
SNHG15	1.26068	2.39608	5.01924	15.8543	0.00348275	0.129306	Upregulated
ANXA1	1.92065	3.78594	4.6044	15.779	0.00353158	0.13026	Upregulated
ADAMTS14	3.88812	14.8061	3.1942	15.7373	0.003559	0.130666	Upregulated
HOXD11	11.0106	2063.06	5.77834	19.4043	0.00356581	0.130666	Upregulated
S100A11	2.11489	4.33156	4.22767	15.6999	0.00358376	0.13104	Upregulated
RPS13	1.57104	2.97119	8.47704	15.6338	0.00362814	0.13108	Upregulated
RN45S	2.31364	4.97134	11.9111	15.7085	0.00369005	0.132068	Upregulated
ECM2	2.15696	4.45975	3.19466	15.5301	0.00369909	0.132111	Upregulated
EIF3E	1.29946	2.46138	8.13472	15.4826	0.00373215	0.132953	Upregulated
THBS1	2.19157	4.56802	7.09194	15.8525	0.0037384	0.132953	Upregulated
RPS5	1.63126	3.09784	9.56134	15.3232	0.00384589	0.135086	Upregulated
THY1	1.55292	2.93411	7.06868	15.3225	0.00384636	0.135086	Upregulated
GPX8	2.77372	6.83871	3.55114	15.2927	0.00386811	0.135568	Upregulated
IGFBP2	2.09485	4.27182	6.65278	15.4757	0.00388195	0.135772	Upregulated
NRK	5.66716	50.8143	1.60623	15.238	0.00390838	0.135922	Upregulated
JAM3	1.12996	2.18852	6.42659	15.1988	0.0039376	0.136307	Upregulated
CRISPLD2	2.17008	4.50049	4.59575	15.1794	0.0039521	0.136529	Upregulated
ACAN	2.87207	7.32113	1.75132	15.1046	0.00400881	0.137087	Upregulated
METTL21A	1.55174	2.9317	4.06089	15.0429	0.00405636	0.137599	Upregulated
HBD	7.82674	227.03	0.184679	18.3976	0.00410499	0.138567	Upregulated
C19orf48	1.50014	2.82871	6.01485	14.9402	0.00413709	0.138567	Upregulated
GABRA5	4.95775	31.0764	2.38588	14.9357	0.00414065	0.138567	Upregulated
PTRF	1.81048	3.50758	6.69975	14.8852	0.00418113	0.138567	Upregulated
RPPH1	1.6915	3.22991	4.2018	14.8748	0.0041895	0.138567	Upregulated
AFAP1-AS1	3.33861	10.1163	3.69202	14.9031	0.00419832	0.138567	Upregulated
TCF3	1.19973	2.29697	7.5665	14.8637	0.00419845	0.138567	Upregulated
SNRPD2	1.42216	2.67986	7.44089	14.8131	0.00423966	0.13866	Upregulated
DACT1	2.08239	4.23508	4.32392	14.8046	0.00424666	0.13866	Upregulated
CLNS1A	1.43458	2.70303	5.90043	14.8012	0.00424945	0.13866	Upregulated
FEZ1	2.24547	4.74191	5.99553	15.1139	0.00425172	0.13866	Upregulated
CA1	5.90095	59.7533	0.75174	14.7884	0.00426001	0.13866	Upregulated
CHODL	3.77138	13.6552	1.82845	14.7286	0.00430966	0.139469	Upregulated
PIK3R6	2.92244	7.58128	2.24822	14.7069	0.00432791	0.139532	Upregulated
NUDT1	1.38403	2.60997	5.41204	14.6458	0.00437967	0.140657	Upregulated
GATA4	6.27003	77.1735	0.379507	14.6221	0.00439991	0.140819	Upregulated
RPL38	1.58093	2.99162	9.70936	14.6199	0.00440179	0.140819	Upregulated
COL6A2	1.919	3.7816	8.63703	14.6516	0.0044134	0.140819	Upregulated
RPL13A	1.29037	2.44591	6.12535	14.601	0.00441805	0.140819	Upregulated
EEF1A1	1.07095	2.10082	10.9833	14.5796	0.00443655	0.141142	Upregulated
RHBDF1	1.99366	3.98245	3.22113	14.5594	0.0044541	0.141231	Upregulated
ADRA1A	2.98105	7.89563	2.06032	14.5572	0.00445606	0.141231	Upregulated
HSPE1	1.95963	3.88962	4.72921	14.5449	0.00446682	0.141307	Upregulated
PCOLCE	1.77938	3.43278	7.12434	14.5296	0.00448016	0.141328	Upregulated
HTRA3	2.2603	4.7909	3.48398	14.5246	0.00448458	0.141328	Upregulated
COL10A1	3.61863	12.2833	1.81877	14.4783	0.00452546	0.141572	Upregulated
LAPTM4B	1.5076	2.84337	7.61946	14.3918	0.00460317	0.142332	Upregulated
ATIC	1.28253	2.43264	6.63454	14.3914	0.00460351	0.142332	Upregulated
TMEM218	1.43012	2.69469	4.26881	14.3795	0.00461435	0.142332	Upregulated
LRRC26	4.20654	18.4626	1.8547	14.3764	0.00461716	0.142332	Upregulated
CDC42EP1	2.0458	4.12902	4.20229	14.3234	0.00466574	0.143567	Upregulated
RPLP0	1.30877	2.4773	9.71727	14.2659	0.00471924	0.144102	Upregulated
FOXC1	3.35903	10.2605	3.33288	14.2642	0.00472078	0.144102	Upregulated
CCT3	1.20757	2.30948	9.05282	14.1242	0.00485419	0.145203	Upregulated
PITX1	10.6478	1604.43	4.62202	17.1162	0.00489787	0.145895	Upregulated
VEGFC	2.38806	5.23452	2.81217	14.0788	0.00489839	0.145895	Upregulated
NR4A1	1.58894	3.00827	6.13675	14.0507	0.00492607	0.145895	Upregulated
TCF21	6.16791	71.8995	0.290585	14.0291	0.00494742	0.145895	Upregulated
FST	4.77203	27.3227	2.16305	14.0278	0.00494867	0.145895	Upregulated
FLJ44511	3.47838	11.1454	0.848254	14.001	0.00497535	0.145966	Upregulated
BMX	3.7199	13.1766	2.77436	13.987	0.00498942	0.145966	Upregulated
SOCS3	4.10474	17.2048	7.0646	16.4857	0.00502492	0.146355	Upregulated
CLMP	2.31416	4.97316	3.03399	13.9393	0.00503751	0.146469	Upregulated
PDLIM4	2.28977	4.88978	4.89009	13.8981	0.00512215	0.148193	Upregulated
FILIP1	2.1849	4.54694	2.97141	13.8484	0.00513079	0.148193	Upregulated
FKBP4	0.987665	1.98297	8.21325	13.809	0.00517184	0.148585	Upregulated
COMMD6	1.39359	2.62732	5.9592	13.7898	0.00519208	0.148746	Upregulated
PFDN2	1.38424	2.61034	6.73654	13.7289	0.00525669	0.150002	Upregulated
LSM3	1.35085	2.55063	5.49818	13.6841	0.00530486	0.151121	Upregulated
HOMER3	1.48885	2.80665	4.71978	13.6191	0.00537572	0.152625	Upregulated
RRP9	1.34142	2.53401	5.02708	13.5937	0.00540372	0.153163	Upregulated
SNRPD1	1.03979	2.05593	6.21469	13.5681	0.00543221	0.153287	Upregulated
NUPR1	2.10738	4.30909	2.8612	13.563	0.00543781	0.153287	Upregulated
RGS10	2.01799	4.05018	3.85058	13.5365	0.00546753	0.153427	Upregulated
CSDA	2.75244	6.73855	4.88586	14.0281	0.00548205	0.153569	Upregulated
SOCS2	1.4993	2.82705	5.27012	13.5158	0.00549079	0.153569	Upregulated
LOC100507246	1.466	2.76255	7.58218	13.4951	0.00551429	0.153748	Upregulated
SLC1A6	7.72079	210.955	0.0935519	16.3417	0.00551818	0.153748	Upregulated
LOC100507412	4.26628	19.2432	3.28072	13.8517	0.00552449	0.153748	Upregulated
NR4A2	4.02879	16.3225	3.12535	13.6276	0.00554636	0.153945	Upregulated
PON2	2.66274	6.33236	3.27144	13.4639	0.00554977	0.153945	Upregulated
GP6	6.0368	65.6534	0.281477	13.4367	0.005581	0.154546	Upregulated
SUMO1P1	6.52511	92.0985	1.32279	13.4108	0.00561093	0.154625	Upregulated
GABRE	2.94295	7.68982	2.52799	13.3917	0.00563314	0.154733	Upregulated
THYN1	1.17762	2.26203	4.99587	13.2659	0.00578211	0.155268	Upregulated
TMEM126A	1.74658	3.35563	4.1233	13.2556	0.00579452	0.155268	Upregulated
KIAA1239	7.5973	193.648	2.35148	14.076	0.00580881	0.155268	Upregulated
LMF1	2.33657	5.05099	2.99861	13.2387	0.00581489	0.155268	Upregulated
NID1	1.87586	3.6702	6.4991	13.3221	0.00581848	0.155268	Upregulated
COX7A1	2.50508	5.67681	2.53952	13.221	0.00583646	0.155268	Upregulated
RPL19P12	1.48108	2.79158	4.02295	13.209	0.00585103	0.155317	Upregulated
HDDC2	1.23363	2.35158	5.25434	13.1708	0.00589794	0.155922	Upregulated
ATP5O	1.18054	2.26661	7.21808	13.1465	0.00592792	0.156404	Upregulated
GADD45B	3.74427	13.401	5.51245	14.9569	0.00594218	0.156404	Upregulated
WDR87	5.51498	45.7272	0.382451	13.1268	0.00595255	0.156404	Upregulated
ANTXR2	2.08625	4.24642	4.57287	13.1262	0.00595321	0.156404	Upregulated
SNHG8	1.87105	3.65799	5.54215	13.1109	0.00597235	0.156663	Upregulated
CYP27C1	3.83274	14.2485	1.7528	13.07	0.00602386	0.157351	Upregulated
WIPI1	2.51919	5.7326	2.53223	13.0507	0.00604836	0.157351	Upregulated
EIF5A2	2.63214	6.19945	3.22267	13.0423	0.00605899	0.157351	Upregulated
SFXN4	1.57603	2.98148	4.2987	13.0048	0.00610715	0.157351	Upregulated
NPM3	1.54688	2.92184	4.94833	12.977	0.00614303	0.157351	Upregulated
SAT1	1.93604	3.82653	6.32659	13.1193	0.00614543	0.157351	Upregulated
FZD2	4.79801	27.8192	3.57197	13.9309	0.00614763	0.157351	Upregulated
RPLP2	1.27039	2.41227	9.33748	12.9346	0.00619836	0.157932	Upregulated
MTHFD2	1.33688	2.52605	6.91505	12.8784	0.00627259	0.158332	Upregulated
RANBP1	1.17606	2.2596	7.26283	12.8731	0.00627966	0.158332	Upregulated
C1orf94	4.63327	24.8172	0.880053	12.8445	0.00631789	0.15842	Upregulated
APOC1	1.56998	2.96901	3.82844	12.8406	0.00632305	0.15842	Upregulated
TNFAIP6	5.27835	38.8099	1.47044	12.8261	0.00634258	0.158499	Upregulated
IQCJ	7.84622	230.117	0.187011	15.3999	0.00637916	0.159177	Upregulated
ANGPTL2	2.00716	4.0199	5.07273	12.7763	0.00641024	0.159362	Upregulated
C2CD2	2.35655	5.12144	4.27945	12.7659	0.00642457	0.159362	Upregulated
BST2	2.20568	4.61293	4.69719	12.7557	0.00643858	0.159362	Upregulated
SH3KBP1	1.46605	2.76264	5.29856	12.7382	0.00646268	0.159412	Upregulated
WWC1	1.65915	3.15831	3.48979	12.7372	0.00646405	0.159412	Upregulated
PITX2	7.6092	195.253	2.36324	13.5993	0.00647719	0.159451	Upregulated
CFI	2.57997	5.97926	3.10919	12.7224	0.00648453	0.159451	Upregulated
PLAT	2.08926	4.2553	4.13766	12.7047	0.00650913	0.159824	Upregulated
CCL11	6.39489	84.1501	1.20032	12.6771	0.00654775	0.159991	Upregulated
NSRP1	1.4136	2.66401	5.90707	12.6738	0.0065523	0.159991	Upregulated
CA12	6.13259	70.1608	0.244235	12.6658	0.00656358	0.159991	Upregulated
YBEY	1.29038	2.44592	4.38653	12.6528	0.00658188	0.159991	Upregulated
LHX8	7.48384	179.003	1.50586	12.8708	0.00658225	0.159991	Upregulated
DANCR	1.21739	2.32525	5.95355	12.6305	0.00661344	0.160059	Upregulated
LMO3	4.36732	20.6393	3.19548	13.0301	0.00663773	0.160195	Upregulated
PECAM1	2.02163	4.06042	5.87514	12.6971	0.00675536	0.161687	Upregulated
FBN2	2.56121	5.90203	2.20068	12.522	0.00676993	0.161687	Upregulated
FAM198B	4.41574	21.3437	6.52632	14.6338	0.00677519	0.161687	Upregulated
SYTL2	1.85215	3.61037	3.60113	12.5179	0.00677596	0.161687	Upregulated
MEST	1.11933	2.17246	6.07277	12.5065	0.00679262	0.161687	Upregulated
PDZRN3	1.59828	3.02781	3.65194	12.494	0.00681095	0.161687	Upregulated
FAM60A	1.23338	2.35117	6.48955	12.492	0.0068139	0.161687	Upregulated
DECR1	1.71135	3.27467	4.30407	12.4737	0.006841	0.161687	Upregulated
ADAMTS16	4.93233	30.5337	4.28937	14.1095	0.00684343	0.161687	Upregulated
CHCHD8	1.31565	2.48915	4.92547	12.3962	0.00695703	0.163335	Upregulated
RAB31	2.02931	4.0821	4.56152	12.3609	0.00701072	0.163335	Upregulated
TPT1	1.12291	2.17786	10.3519	12.3535	0.00702198	0.163335	Upregulated
CLEC4F	4.7248	26.4427	2.51775	12.4935	0.00702482	0.163335	Upregulated
PPARGC1A	2.45389	5.47891	3.57979	12.3477	0.00703089	0.163335	Upregulated
LOC80054	4.26785	19.2642	0.603436	12.3433	0.00703764	0.163335	Upregulated
SNRPG	1.29606	2.45557	4.67728	12.3204	0.00707288	0.163335	Upregulated
VIP	3.68911	12.8983	2.03623	12.3202	0.00707319	0.163335	Upregulated
ANKRD30BP2	5.20093	36.7821	0.116937	12.2501	0.00718255	0.164477	Upregulated
SGK1	1.66885	3.17962	4.98736	12.2443	0.00719168	0.164477	Upregulated
ZNF259	1.33691	2.5261	5.22866	12.2264	0.00721992	0.164477	Upregulated
FTL	1.48766	2.80433	9.3908	12.2133	0.00724063	0.164477	Upregulated
TEAD3	2.11017	4.31743	3.26808	12.1986	0.00726405	0.164477	Upregulated
SPRY1	2.0537	4.15171	3.74636	12.1889	0.00727956	0.164477	Upregulated
IFI44L	3.21781	9.30373	3.8868	12.444	0.00729465	0.164477	Upregulated
NOX4	3.30412	9.87735	1.57306	12.1739	0.00730374	0.164477	Upregulated
SNORD34	4.33174	20.1365	0.237445	12.1687	0.00731204	0.164477	Upregulated
SUSD5	3.03793	8.2131	1.07894	12.1647	0.0073184	0.164477	Upregulated
ADM	2.71747	6.57719	5.75406	13.1516	0.00732179	0.164477	Upregulated
MRPL33	1.22458	2.33687	5.39794	12.1533	0.00733694	0.164599	Upregulated
HK2	1.72777	3.31216	5.25615	12.1203	0.00739041	0.165141	Upregulated
SMAD6	2.67022	6.36527	1.94652	12.0895	0.00744089	0.166049	Upregulated
PTPRG	1.97953	3.94363	5.36318	12.1427	0.0074753	0.166158	Upregulated
WASF3	2.30829	4.95296	5.46847	12.4864	0.00748812	0.166224	Upregulated
BTNL9	2.01489	4.0415	3.98064	12.0349	0.00753134	0.16654	Upregulated
COL4A1	1.70435	3.25882	9.25997	12.0291	0.00754101	0.16654	Upregulated
TAGLN	2.37106	5.17321	7.11246	12.8079	0.00756125	0.16654	Upregulated
C3orf26	1.49956	2.82757	5.69666	12.0063	0.00757929	0.16654	Upregulated
HRC	3.74301	13.3893	1.07042	11.9913	0.00760448	0.16654	Upregulated
C8orf31	2.91617	7.5484	2.8754	11.9828	0.00761889	0.16654	Upregulated
IGFBP7	1.71653	3.28646	8.34288	12.0146	0.00762012	0.16654	Upregulated
IL12A	7.54647	186.945	-0.0849741	14.2849	0.00764036	0.16654	Upregulated
ZC3H15	2.40776	5.30649	8.02942	12.7919	0.00766109	0.1667	Upregulated
MECOM	2.2888	4.88651	3.17224	11.9461	0.00768139	0.1667	Upregulated
RPL30	1.26172	2.39782	9.46872	11.9039	0.00775389	0.167336	Upregulated
XAF1	1.66619	3.17376	4.6681	11.9026	0.0077561	0.167336	Upregulated
PRDX6	1.1048	2.15069	6.68198	11.8944	0.00777035	0.167365	Upregulated
UGT8	3.2759	9.68601	2.24807	11.8741	0.00780571	0.16755	Upregulated
SLC16A1	1.67853	3.20101	6.17432	11.8581	0.00783373	0.167938	Upregulated
CEBPB	2.26413	4.80366	4.47988	11.8295	0.00788408	0.168259	Upregulated
TBCA	1.26056	2.39589	6.40249	11.8064	0.00792493	0.168609	Upregulated
OST4	1.24885	2.37652	6.17363	11.7944	0.00794627	0.168652	Upregulated
MIR143HG	1.75568	3.37686	4.30109	11.7542	0.00801845	0.169108	Upregulated
TANC1	1.31174	2.48241	4.24636	11.7289	0.00806422	0.169575	Upregulated
RPL3	1.31048	2.48023	10.7684	11.7251	0.0080712	0.169575	Upregulated
RPS8	1.10939	2.15755	9.70474	11.7213	0.00807802	0.169575	Upregulated
BGN	2.04729	4.1333	7.72417	12.1061	0.00811386	0.169632	Upregulated
C12orf5	2.10171	4.29217	3.38967	11.6957	0.00812485	0.169632	Upregulated
RSPO2	5.37519	41.5044	0.339933	11.6943	0.0081274	0.169632	Upregulated
FLJ16779	5.52522	46.053	0.864189	11.6843	0.00814569	0.169634	Upregulated
PCDH10	1.43444	2.70277	4.5281	11.668	0.00817579	0.169634	Upregulated
FAM69C	7.0922	136.447	-0.460861	13.8802	0.0081782	0.169634	Upregulated
CTGF	2.03091	4.08663	6.56696	12.0147	0.00820877	0.169634	Upregulated
FAT1	2.07411	4.21084	5.62521	11.8882	0.0082221	0.169634	Upregulated
IL8	4.58288	23.9653	3.15794	12.1635	0.00827901	0.169634	Upregulated
DLX6-AS1	5.31898	39.9185	-0.438274	11.6099	0.00828395	0.169634	Upregulated
RPS28	1.3606	2.56792	7.08606	11.6087	0.00828619	0.169634	Upregulated
CLEC14A	2.3843	5.2209	4.35342	11.6303	0.00829442	0.169634	Upregulated
ATP5J	1.20443	2.30446	6.21393	11.5898	0.0083218	0.169743	Upregulated
GNG7	2.86645	7.29268	2.73499	11.5764	0.00834714	0.169743	Upregulated
DLX5	7.11585	138.702	4.27305	13.4469	0.00837483	0.169743	Upregulated
KANK2	1.22048	2.33023	5.14442	11.5613	0.00837594	0.169743	Upregulated
NETO2	1.13434	2.19518	5.92506	11.5348	0.00842656	0.170079	Upregulated
C14orf166	1.20967	2.31284	6.34181	11.5101	0.00847401	0.170079	Upregulated
EDNRA	2.07533	4.2144	3.97448	11.4947	0.00850395	0.170079	Upregulated
C1QTNF6	2.1301	4.37746	4.51522	11.485	0.00852269	0.170079	Upregulated
FLJ42709	2.6754	6.38815	3.57485	11.4801	0.00853236	0.170079	Upregulated
PES1	0.920786	1.89315	6.83262	11.4693	0.0085533	0.170079	Upregulated
KITLG	2.10233	4.29404	4.19603	11.465	0.0085618	0.170079	Upregulated
HOXD9	2.9863	7.92438	7.07713	12.8539	0.00858453	0.170079	Upregulated
TMEM126B	1.45206	2.73599	4.45499	11.4532	0.00858486	0.170079	Upregulated
C13orf33	2.7746	6.84288	2.94786	11.4469	0.00859722	0.170079	Upregulated
ATP1A2	3.70476	13.039	0.629249	11.4334	0.00862396	0.17023	Upregulated
MTNR1A	6.93746	122.57	-0.589794	13.5687	0.00862636	0.17023	Upregulated
SEMA5B	2.09631	4.27613	4.77693	11.4412	0.00863597	0.17023	Upregulated
NLRP2	5.33897	40.4754	3.79809	12.7612	0.00865688	0.170444	Upregulated
RBM34	1.07473	2.10632	5.71555	11.384	0.00872203	0.171497	Upregulated
IL31RA	5.55382	46.9751	0.420992	11.3797	0.00873071	0.171497	Upregulated
RRBP1	1.2078	2.30985	5.67957	11.361	0.00876833	0.171985	Upregulated
PPP1R14B	1.50213	2.8326	6.65124	11.351	0.00878834	0.171985	Upregulated
PCDH18	1.97928	3.94296	3.27155	11.3467	0.00879719	0.171985	Upregulated
TSPEAR	3.58136	11.9701	2.53775	11.3345	0.00882186	0.172058	Upregulated
BMP3	5.4841	44.7589	1.86805	11.427	0.00888262	0.172873	Upregulated
CITED1	2.69338	6.46827	2.8624	11.2722	0.00894946	0.173574	Upregulated
RSL24D1	1.11106	2.16005	6.594	11.2605	0.00897368	0.173844	Upregulated
CCL3	2.82372	7.07987	2.99576	11.2397	0.00901696	0.174283	Upregulated
BCL6B	1.66407	3.16909	4.28149	11.2199	0.00905834	0.174883	Upregulated
ZNF469	1.70785	3.26673	3.58155	11.1888	0.0091239	0.175347	Upregulated
AHCY	1.3305	2.5149	7.70037	11.1667	0.00917095	0.176051	Upregulated
SLC6A3	8.27904	310.627	4.17041	13.1744	0.0092067	0.176337	Upregulated
PDE1A	3.10385	8.59708	2.44083	11.1232	0.00926421	0.176469	Upregulated
JPH1	1.87267	3.6621	3.79885	11.1157	0.00928028	0.176483	Upregulated
TSKU	1.64005	3.11676	3.64246	11.0969	0.00932116	0.176924	Upregulated
CYR61	2.05142	4.14514	6.41903	11.4864	0.00933209	0.176933	Upregulated
NECAB2	5.96486	62.4602	3.94586	12.7121	0.00935349	0.17714	Upregulated
MYO10	2.47296	5.55181	4.38221	11.1825	0.00939158	0.177266	Upregulated
MSRB3	1.67248	3.18762	3.77252	11.0645	0.00939175	0.177266	Upregulated
HBB	6.0619	66.8057	7.55999	13.0219	0.00945915	0.178142	Upregulated
SSR3	1.18841	2.27902	6.3463	11.0104	0.00951143	0.178471	Upregulated
RMRP	1.82196	3.53561	3.28338	11.0064	0.00952035	0.178471	Upregulated
PLXDC2	2.30456	4.94018	3.12443	11.0058	0.00952182	0.178471	Upregulated
HBA2	6.36105	82.1989	5.43661	12.9803	0.00952943	0.178471	Upregulated
NOB1	1.05924	2.08383	5.19225	10.9756	0.00958951	0.179077	Upregulated
MYL12A	1.31301	2.4846	5.7928	10.9125	0.00973284	0.180377	Upregulated
BRK1	0.91075	1.88002	6.77341	10.9056	0.00974866	0.180377	Upregulated
SFRP2	7.76273	217.177	5.04528	12.815	0.00981611	0.181009	Upregulated
RPL36AL	1.21408	2.31992	6.20799	10.8558	0.0098638	0.181513	Upregulated
HMOX1	2.33446	5.04362	4.56228	10.9519	0.0099199	0.182149	Upregulated
LIMA1	1.40315	2.64478	5.30334	10.789	0.0100211	0.182993	Upregulated
SLC6A15	0.897971	1.86344	6.51811	10.7842	0.0100325	0.182993	Upregulated
RCN3	1.83833	3.57596	4.53103	10.7635	0.0100821	0.183065	Upregulated
SIX3	3.25912	9.57399	6.95122	12.3107	0.0100871	0.183065	Upregulated
C21orf91	2.20314	4.60479	3.87034	10.7141	0.0102013	0.184311	Upregulated
EIF2S3	1.05098	2.07194	7.77257	10.69	0.0102602	0.184834	Upregulated
SERTAD1	3.00116	8.00644	2.98191	10.6738	0.0102998	0.184876	Upregulated
SRD5A3	1.55631	2.94101	4.18748	10.6717	0.0103049	0.184876	Upregulated
C14orf126	1.28715	2.44046	4.09031	10.67	0.0103092	0.184876	Upregulated
SLITRK1	2.86255	7.27297	4.07465	10.9006	0.0103475	0.185116	Upregulated
MPZL2	3.08613	8.49216	2.94725	10.6354	0.0103948	0.185116	Upregulated
POSTN	5.38094	41.6702	7.70391	12.4984	0.0103974	0.185116	Upregulated
NFATC2	2.76637	6.80392	2.42994	10.6284	0.0104123	0.185116	Upregulated
STOM	1.57461	2.97855	5.82	10.6248	0.0104212	0.185116	Upregulated
MIR100HG	1.46687	2.76422	5.97912	10.613	0.0104508	0.185448	Upregulated
EPB41L4A-AS1	1.19951	2.29662	6.26421	10.6011	0.0104806	0.185781	Upregulated
TTC3	1.00507	2.00705	9.87928	10.5658	0.0105697	0.186299	Upregulated
LINC00152	2.831	7.11569	2.38846	10.5634	0.010576	0.186299	Upregulated
ESAM	2.31948	4.99151	4.96215	10.8483	0.0106344	0.186876	Upregulated
BCL11A	2.70348	6.51373	5.83688	11.5259	0.0106399	0.186876	Upregulated
DAP3	0.989042	1.98487	6.40032	10.5307	0.0106594	0.186987	Upregulated
TES	3.17027	9.00218	4.60503	11.3274	0.0106863	0.187265	Upregulated
C1orf98	7.04623	132.168	-0.506524	12.3523	0.010718	0.187626	Upregulated
ATXN8OS	5.49636	45.1409	-0.308609	10.4995	0.0107399	0.187815	Upregulated
PRRX1	1.86097	3.63251	4.04426	10.4718	0.010812	0.188101	Upregulated
NHSL1	2.5405	5.81792	3.63574	10.4615	0.0108391	0.188379	Upregulated
HMBS	1.23369	2.35167	4.31325	10.4548	0.0108564	0.188487	Upregulated
RNF212	3.701	13.0051	0.159067	10.4502	0.0108687	0.188506	Upregulated
WT1	5.92889	60.9218	0.768523	10.4254	0.0109342	0.189039	Upregulated
HOXA3	2.63445	6.20939	1.63229	10.4213	0.010945	0.189039	Upregulated
RASL10B	1.65696	3.15352	6.069	10.4257	0.0109698	0.189039	Upregulated
EGR3	2.62631	6.17447	2.82435	10.4054	0.0109871	0.189039	Upregulated
SDS	1.7899	3.4579	2.65713	10.4034	0.0109925	0.189039	Upregulated
HOMER1	1.47132	2.77275	3.89191	10.4006	0.0110001	0.189039	Upregulated
EIF4B	0.870167	1.82787	8.55125	10.3673	0.0110893	0.189714	Upregulated
MFSD2A	1.87599	3.67054	2.68281	10.3626	0.011102	0.189714	Upregulated
SPOCK3	2.52754	5.76589	3.16565	10.3514	0.0111322	0.189714	Upregulated
KLHL5	1.64248	3.12201	5.63927	10.3506	0.0111346	0.189714	Upregulated
CCDC72	1.23046	2.34643	5.55574	10.3405	0.0111619	0.189714	Upregulated
SUMF2	1.3455	2.54117	6.39414	10.3189	0.0112207	0.189714	Upregulated
SAMD5	2.92052	7.57121	0.869042	10.3084	0.0112496	0.189714	Upregulated
PDIA5	1.78605	3.44869	3.28757	10.3075	0.011252	0.189714	Upregulated
C12orf45	1.92769	3.80447	3.02586	10.2949	0.0112867	0.18992	Upregulated
RPL27A	1.23189	2.34874	8.87307	10.2934	0.0112909	0.18992	Upregulated
ADCY4	1.5979	3.02702	3.93484	10.2809	0.0113253	0.18992	Upregulated
MMP2	0.986953	1.98199	6.74003	10.2804	0.0113267	0.18992	Upregulated
SLC7A5	1.54351	2.91504	7.05332	10.2787	0.0113314	0.18992	Upregulated
RPL35A	1.51619	2.86034	8.78846	10.2783	0.0113325	0.18992	Upregulated
GSTA7P	7.11894	139	-0.447317	12.0359	0.0113685	0.190194	Upregulated
TPM4	1.17673	2.26064	7.76378	10.2643	0.0113715	0.190194	Upregulated
RBPMS	1.67466	3.19245	3.88768	10.2603	0.0113826	0.190194	Upregulated
NDUFAF2	1.62322	3.08061	4.18856	10.2433	0.0114299	0.190419	Upregulated
LRIG3	3.18313	9.08275	2.66412	10.2388	0.0114427	0.190445	Upregulated
EMP1	2.87803	7.35148	5.94042	11.3098	0.0114904	0.190863	Upregulated
RHOBTB3	0.85238	1.80548	7.13966	10.2064	0.0115338	0.191368	Upregulated
KRT25	5.13267	35.0822	-0.594836	10.203	0.0115435	0.191368	Upregulated
FABP7	11.2876	2499.83	3.47914	15.6152	0.0115814	0.191648	Upregulated
ABCC8	1.77574	3.42414	4.29956	10.1891	0.0115831	0.191648	Upregulated
CPNE7	3.68621	12.8724	6.14377	11.6517	0.0116237	0.191747	Upregulated
NCL	0.918894	1.89066	9.9641	10.168	0.0116432	0.191747	Upregulated
HMCN1	2.44649	5.45087	2.57536	10.1671	0.0116458	0.191747	Upregulated
PLEKHG4B	4.7195	26.3457	2.72363	10.5438	0.0116662	0.191896	Upregulated
TDRD1	5.73627	53.3076	2.09703	10.5097	0.0116866	0.191911	Upregulated
TEX15	2.59577	6.0451	2.74704	10.123	0.011773	0.192715	Upregulated
NOP58	0.907808	1.87619	6.90412	10.0446	0.0120036	0.195197	Upregulated
LINC00173	2.21124	4.63073	2.27271	10.0392	0.0120196	0.195197	Upregulated
COL18A1	1.47113	2.77238	8.24138	10.0219	0.0120713	0.195197	Upregulated
IYD	5.17093	36.0251	-0.558889	10.0194	0.0120788	0.195197	Upregulated
ITPRIP	2.73299	6.6483	4.54313	10.4662	0.0120905	0.195197	Upregulated
COL24A1	4.17842	18.1063	1.48575	10.0122	0.0121003	0.195197	Upregulated
DCUN1D5	0.880018	1.8404	5.58377	10.0022	0.0121305	0.195197	Upregulated
HIST3H2A	1.90433	3.74334	5.56658	10.1873	0.0121337	0.195197	Upregulated
LRP2	3.66057	12.6456	1.26195	9.99805	0.0121429	0.195197	Upregulated
UBA52	0.973146	1.96312	9.07215	9.99379	0.0121558	0.195197	Upregulated
DCTPP1	1.32811	2.51073	6.55528	9.95837	0.0122634	0.196065	Upregulated
FERD3L	8.05136	265.278	0.357117	11.6254	0.0122918	0.196065	Upregulated
GAPDH	1.01403	2.01954	11.113	9.94665	0.0122992	0.196065	Upregulated
HES1	2.52338	5.74927	3.63171	9.94553	0.0123027	0.196065	Upregulated
LOC100129845	2.04916	4.13866	2.30631	9.93405	0.0123379	0.196092	Upregulated
JUNB	3.26197	9.59292	8.04776	11.322	0.0123772	0.196251	Upregulated
LOX	2.24775	4.74942	4.63296	10.0804	0.012384	0.196251	Upregulated
PLN	4.06023	16.6821	1.12018	9.90473	0.0124286	0.196446	Upregulated
LSAMP	1.49337	2.81547	5.38556	9.90388	0.0124312	0.196446	Upregulated
SPG21	0.869878	1.82751	6.11851	9.89933	0.0124454	0.196486	Upregulated
APOL1	1.58155	2.99292	3.71183	9.88367	0.0124942	0.196797	Upregulated
ESYT3	3.13118	8.7615	1.23678	9.87708	0.0125148	0.196797	Upregulated
ENG	1.23281	2.35024	6.43378	9.87083	0.0125344	0.196797	Upregulated
HIST1H4H	4.47009	22.1632	0.000228289	9.86596	0.0125497	0.196797	Upregulated
ZFP36	2.97835	7.88084	6.88455	11.1248	0.0125678	0.196797	Upregulated
PFDN5	0.949532	1.93125	7.32122	9.85985	0.012569	0.196797	Upregulated
CCL4	2.84899	7.20496	1.98225	9.84926	0.0126024	0.196797	Upregulated
RPL22	1.00246	2.00341	8.24156	9.84919	0.0126026	0.196797	Upregulated
TNS3	1.72638	3.30897	5.40765	9.86098	0.0126517	0.196797	Upregulated
PLAC1	6.78827	110.528	1.71351	10.1802	0.0127381	0.197781	Upregulated
NME1	1.95067	3.86554	6.98126	10.1941	0.0127893	0.198151	Upregulated
PRND	3.81798	14.1035	3.46513	10.2601	0.0128037	0.198151	Upregulated
MXRA5	2.7661	6.80268	5.08793	10.5774	0.0128646	0.198467	Upregulated
METAP2	0.820485	1.766	7.13818	9.76088	0.0128855	0.198608	Upregulated
DLX6	5.53699	46.4303	2.76247	10.4446	0.0128982	0.198624	Upregulated
OLFML3	2.88567	7.39047	3.98339	9.99394	0.0130017	0.199299	Upregulated
SOX9	4.33589	20.1945	3.19648	10.2602	0.0130046	0.199299	Upregulated
SASH1	1.70708	3.265	3.95334	9.71142	0.0130474	0.199299	Upregulated
APRT	1.71911	3.29232	4.87927	9.70855	0.0130569	0.199299	Upregulated
TOMM20	1.35155	2.55186	8.7042	9.70587	0.0130658	0.199299	Upregulated
SLC6A1	2.03557	4.09985	2.65469	9.69688	0.0130955	0.199299	Upregulated
MT1IP	6.68461	102.865	-0.793114	11.2946	0.0131085	0.199318	Upregulated
AXL	1.37098	2.58646	3.65901	9.66231	0.0132107	0.20033	Upregulated
MFAP5	6.81982	112.972	3.16189	10.8222	0.0132411	0.200611	Upregulated
NPPC	4.11394	17.3148	0.647154	9.63027	0.0133186	0.201221	Upregulated
GDI2	0.851228	1.80404	7.63206	9.62741	0.0133283	0.201221	Upregulated
UCMA	5.1803	36.2597	0.537542	9.61783	0.0133608	0.201221	Upregulated
GRM5	3.36062	10.2718	1.86326	9.61194	0.0133808	0.201221	Upregulated
FAM108C1	1.17734	2.2616	4.0691	9.61169	0.0133817	0.201221	Upregulated
MRPL48	1.1963	2.29151	4.56077	9.60967	0.0133885	0.201221	Upregulated
FZD6	2.02109	4.0589	2.88349	9.60496	0.0134046	0.201283	Upregulated
FSTL1	1.37664	2.59663	6.94292	9.59985	0.013422	0.201366	Upregulated
MTTP	3.87329	14.6547	-0.195615	9.59239	0.0134475	0.201544	Upregulated
RBP4	6.62969	99.0231	-0.83367	11.1612	0.0134577	0.201544	Upregulated
CYBRD1	1.84168	3.58428	4.27706	9.58018	0.0134894	0.201661	Upregulated
TMEM117	3.06138	8.34769	0.792062	9.56347	0.013547	0.202107	Upregulated
KIAA1217	1.76178	3.39115	3.75568	9.56257	0.0135502	0.202107	Upregulated
RND1	3.85659	14.486	3.17898	9.89613	0.013568	0.20212	Upregulated
COL14A1	1.74923	3.36178	4.43647	9.53556	0.013644	0.202537	Upregulated
C16orf88	1.2425	2.36608	5.65932	9.51835	0.0137041	0.202977	Upregulated
MRPL4	0.918912	1.89069	6.12547	9.51678	0.0137097	0.202977	Upregulated
TNFRSF21	1.01663	2.02319	5.43347	9.49294	0.0137936	0.203981	Upregulated
BAI1	2.23037	4.69254	6.31978	10.1183	0.0138016	0.203981	Upregulated
JAGN1	1.22848	2.34319	5.04446	9.48373	0.0138262	0.204143	Upregulated
HSP90B1	0.848787	1.80099	8.6538	9.48076	0.0138367	0.204143	Upregulated
C8orf4	2.10845	4.31229	3.38729	9.46869	0.0138796	0.204241	Upregulated
SELV	5.41141	42.5596	0.817847	9.45463	0.0139299	0.204416	Upregulated
CLDN11	2.51989	5.73539	1.89966	9.44358	0.0139695	0.204592	Upregulated
ST5	1.06223	2.08816	5.21244	9.43996	0.0139825	0.204592	Upregulated
CCT2	0.871163	1.82914	8.14733	9.43834	0.0139883	0.204592	Upregulated
KIRREL	1.81223	3.51186	3.68649	9.42309	0.0140433	0.205022	Upregulated
TENC1	1.29588	2.45527	5.63991	9.41878	0.0140589	0.205022	Upregulated
FLNC	2.06522	4.18498	5.60605	9.77801	0.0140712	0.205022	Upregulated
SPON1	2.29981	4.92393	3.36891	9.39717	0.0141374	0.205022	Upregulated
DDX1	4.95702	31.0608	11.6589	10.89	0.0141626	0.205022	Upregulated
RPL41	1.12094	2.17488	4.76282	9.3883	0.0141697	0.205022	Upregulated
ADAMTS5	2.16606	4.48796	3.46469	9.36977	0.0142376	0.20557	Upregulated
PUS3	1.22705	2.34088	4.03499	9.36054	0.0142716	0.205884	Upregulated
LINC00494	6.55924	94.3034	-0.883068	10.8544	0.0143089	0.206023	Upregulated
PXDC1	2.00618	4.01716	3.47252	9.34514	0.0143286	0.206023	Upregulated
CCDC88C	2.09384	4.26882	4.59256	9.41611	0.0143604	0.206023	Upregulated
ATP6V1B1	3.65147	12.5661	1.83037	9.3269	0.0143964	0.206023	Upregulated
MEGF10	4.15021	17.7558	1.3812	9.30006	0.0144968	0.206663	Upregulated
FLNA	0.791809	1.73124	8.69383	9.27767	0.0145814	0.207431	Upregulated
CSRNP1	4.38188	20.8487	5.74731	10.7362	0.0146111	0.207591	Upregulated
NID2	1.76891	3.40797	5.3287	9.33329	0.0146342	0.207745	Upregulated
DNAJC2	0.93025	1.90561	5.60562	9.25698	0.01466	0.207755	Upregulated
KDELR1	1.06501	2.09219	6.95155	9.24421	0.0147088	0.207755	Upregulated
EGFL7	1.41127	2.65971	4.76459	9.20953	0.0148423	0.208594	Upregulated
ZNF202	1.23947	2.36112	4.65287	9.19363	0.014904	0.209273	Upregulated
KLF4	4.58111	23.9359	5.18879	10.5539	0.0149793	0.209785	Upregulated
SLC25A3	0.880846	1.84145	8.40097	9.16928	0.0149991	0.209785	Upregulated
HSPG2	1.16197	2.23763	7.73909	9.16551	0.0150139	0.209785	Upregulated
C1orf54	2.0668	4.18956	2.19811	9.1614	0.0150301	0.209785	Upregulated
TNIK	1.03074	2.04308	5.48517	9.14705	0.0150867	0.209818	Upregulated
AOC3	1.71377	3.28016	4.40024	9.12988	0.0151547	0.210187	Upregulated
SLC27A6	6.4093	84.9946	-0.994872	10.5446	0.015241	0.210912	Upregulated
OR7D2	4.90113	29.8805	0.307394	9.10101	0.0152699	0.210912	Upregulated
FZD4	1.43616	2.706	4.93391	9.10037	0.0152725	0.210912	Upregulated
TGFB2	2.71885	6.58349	3.65895	9.17001	0.0153326	0.210912	Upregulated
ALG3	1.26077	2.39624	4.82833	9.07791	0.0153629	0.210912	Upregulated
HOXB3	2.15238	4.44561	3.06071	9.05861	0.0154412	0.210912	Upregulated
SGMS2	2.21378	4.63889	1.69038	9.05841	0.015442	0.210912	Upregulated
TRAPPC5	1.30047	2.4631	5.56852	9.05602	0.0154517	0.210912	Upregulated
LOC150197	3.39568	10.5245	1.20735	9.03181	0.0155506	0.211341	Upregulated
FAM165B	1.53999	2.90793	4.40372	9.02766	0.0155677	0.211403	Upregulated
ARF4	1.14711	2.21469	6.94479	9.01898	0.0156034	0.211717	Upregulated
KCNJ11	2.99067	7.94842	3.34888	9.09555	0.0156317	0.211931	Upregulated
RPL8	1.11332	2.16343	10.776	8.9706	0.0158043	0.212956	Upregulated
ID3	2.14404	4.41998	5.35387	9.35112	0.0158082	0.212956	Upregulated
COX4I1	1.41215	2.66133	8.03278	8.95838	0.0158556	0.213425	Upregulated
IFITM1	1.77573	3.4241	4.65835	8.94363	0.0159177	0.214091	Upregulated
BID	1.28241	2.43244	5.66297	8.92631	0.0159911	0.214394	Upregulated
ODC1	1.27909	2.42686	8.89332	8.90977	0.0160615	0.214998	Upregulated
C11orf85	4.38109	20.8373	-0.484726	8.9027	0.0160917	0.215213	Upregulated
ARHGEF15	1.61278	3.0584	3.69725	8.89417	0.0161283	0.215304	Upregulated
APLNR	1.79106	3.46069	4.83706	8.89268	0.0161436	0.215304	Upregulated
HAS2	3.0296	8.16581	1.1708	8.88019	0.0161885	0.215672	Upregulated
HIGD1B	2.63272	6.20193	1.23175	8.87016	0.0162318	0.215925	Upregulated
NHP2	1.15869	2.23255	6.91631	8.85815	0.0162838	0.216065	Upregulated
FCGR3A	2.06678	4.1895	2.73346	8.84725	0.0163313	0.216065	Upregulated
PRKG1	2.28388	4.86986	2.48531	8.84702	0.0163323	0.216065	Upregulated
EEF1D	0.937046	1.9146	8.2787	8.84126	0.0163575	0.216065	Upregulated
TNFAIP8L1	1.30906	2.4778	4.82676	8.84098	0.0163587	0.216065	Upregulated
SSR4	1.31879	2.49456	6.61025	8.82043	0.0164488	0.216384	Upregulated
LAMB2	1.35336	2.55506	6.05292	8.80722	0.016507	0.216384	Upregulated
FRMD4B	1.79683	3.47457	3.88695	8.80616	0.0165117	0.216384	Upregulated
ACAT1	1.28188	2.43155	5.24912	8.78173	0.0166201	0.216384	Upregulated
KLRG2	5.762	54.267	0.684434	8.77968	0.0166292	0.216384	Upregulated
KAL1	1.9457	3.85225	2.42227	8.77914	0.0166317	0.216384	Upregulated
FBN1	1.4379	2.70927	6.11705	8.77711	0.0166407	0.216384	Upregulated
FAM98A	0.964581	1.9515	5.6479	8.77549	0.016648	0.216384	Upregulated
C17orf61	1.69538	3.23862	2.6408	8.77233	0.0166621	0.216384	Upregulated
HIP1R	0.824319	1.7707	6.6608	8.76936	0.0166754	0.216384	Upregulated
PRRX2	4.12929	17.5001	3.17115	9.22987	0.0166825	0.216384	Upregulated
LSM7	1.20786	2.30995	6.64446	8.76604	0.0166902	0.216384	Upregulated
TXN	1.26519	2.40359	6.68801	8.76027	0.0167161	0.216553	Upregulated
PLAU	2.06047	4.17123	3.40911	8.74262	0.0167955	0.21698	Upregulated
PALMD	2.69175	6.46095	2.56168	8.74019	0.0168065	0.21698	Upregulated
SNAI2	2.37787	5.19767	3.54466	8.73869	0.0168133	0.21698	Upregulated
DUSP5	3.25105	9.52062	4.22751	9.38685	0.0168525	0.216989	Upregulated
C7orf58	2.73995	6.68047	1.90869	8.7207	0.0168949	0.217125	Upregulated
IFITM2	1.5598	2.94814	4.15952	8.71921	0.0169016	0.217125	Upregulated
PTH2R	5.39585	42.1031	0.813398	8.68283	0.0170682	0.218809	Upregulated
PAMR1	1.71571	3.28458	2.82068	8.67349	0.0171113	0.218809	Upregulated
TFCP2L1	3.93058	15.2483	1.34351	8.67129	0.0171215	0.218809	Upregulated
VWA1	1.7191	3.29231	5.82134	8.80964	0.0171244	0.218809	Upregulated
TCEAL8	1.14995	2.21907	5.39863	8.65911	0.0171779	0.218809	Upregulated
ATP5H	0.901605	1.86814	7.03001	8.65141	0.0172137	0.218809	Upregulated
C12orf57	1.1061	2.15263	7.06339	8.64766	0.0172312	0.218809	Upregulated
TEAD2	1.6665	3.17444	3.28566	8.64691	0.0172347	0.218809	Upregulated
GTF2F2	0.988382	1.98396	4.94608	8.64573	0.0172402	0.218809	Upregulated
COL15A1	1.92447	3.79599	5.71941	8.92841	0.0172529	0.218809	Upregulated
DNAJB4	1.07586	2.10798	4.22512	8.6333	0.0172983	0.21922	Upregulated
ALKBH2	0.928434	1.90321	4.9968	8.62566	0.0173341	0.219344	Upregulated
KLF1	4.02282	16.255	-0.00719347	8.61049	0.0174055	0.219702	Upregulated
SPZ1	7.03188	130.86	-0.515402	9.89625	0.0174656	0.220113	Upregulated
SMAD7	1.81009	3.50664	5.0211	8.64146	0.0176222	0.221325	Upregulated
MYL4	6.38184	83.392	-1.01897	9.85132	0.0176351	0.221325	Upregulated
B3GALNT2	1.1075	2.15471	4.93178	8.55959	0.0176478	0.221325	Upregulated
SPON2	1.85085	3.60712	4.27381	8.55563	0.0176668	0.221399	Upregulated
BCO2	2.05673	4.16042	1.7778	8.54952	0.0176963	0.221603	Upregulated
EFEMP2	1.65859	3.15708	4.84472	8.54431	0.0177214	0.221753	Upregulated
C11orf10	1.01549	2.02159	6.11262	8.52411	0.0178192	0.222155	Upregulated
MYEOV2	1.3125	2.48372	5.63053	8.51181	0.0178791	0.222573	Upregulated
MAPKAPK2	1.44893	2.73005	4.97138	8.49081	0.0179819	0.223315	Upregulated
PRDX4	1.20274	2.30176	5.32845	8.48958	0.017988	0.223315	Upregulated
MN1	1.97817	3.93993	2.78106	8.47343	0.0180676	0.223315	Upregulated
MTRNR2L1	8.01907	259.406	3.30872	9.5454	0.018076	0.223315	Upregulated
ARC	2.62916	6.18666	6.41722	9.32484	0.0180845	0.223315	Upregulated
PMAIP1	2.77028	6.82241	4.96888	9.17342	0.0181652	0.223826	Upregulated
TPBG	3.1902	9.12737	3.48755	8.69961	0.0181809	0.223856	Upregulated
HBA1	5.7728	54.6745	3.78647	9.5055	0.0182386	0.224403	Upregulated
MDFI	2.67195	6.3729	2.75737	8.42825	0.0182927	0.224905	Upregulated
CD93	2.33242	5.0365	6.59852	9.14056	0.0183875	0.225742	Upregulated
SYDE1	2.0162	4.04516	3.49349	8.40548	0.0184075	0.225749	Upregulated
NDUFA3	1.31888	2.49472	5.11193	8.4033	0.0184185	0.225749	Upregulated
TMEM74B	2.18921	4.56054	4.29939	8.48554	0.0184282	0.225749	Upregulated
LOC284865	4.64378	24.9987	-0.358592	8.39222	0.0184747	0.225813	Upregulated
NBAS	3.45291	10.9504	9.17892	9.45507	0.0184869	0.225813	Upregulated
PYY	4.22526	18.7037	2.24085	8.51431	0.0185446	0.226354	Upregulated
PSMA2	0.866974	1.82383	6.46057	8.36787	0.018599	0.226855	Upregulated
TMEM98	1.55269	2.93364	6.02567	8.41254	0.0186674	0.226985	Upregulated
TMEM47	1.93439	3.82217	3.24	8.35361	0.0186723	0.226985	Upregulated
POLR1D	0.861031	1.81634	6.63899	8.3414	0.0187353	0.227271	Upregulated
PRR13	1.54397	2.91596	3.91199	8.34	0.0187426	0.227271	Upregulated
HMGN5	4.22891	18.7512	0.0905089	8.33774	0.0187543	0.227271	Upregulated
PAICS	1.06395	2.09065	7.32069	8.33257	0.0187811	0.227319	Upregulated
PCSK5	2.4777	5.57008	2.06575	8.30342	0.0189331	0.228618	Upregulated
RCN1	1.57383	2.97694	5.46342	8.32441	0.0189616	0.22876	Upregulated
PCOLCE2	4.36952	20.6708	1.15324	8.29296	0.018988	0.22876	Upregulated
UQCRH	1.06788	2.09635	6.84583	8.28256	0.0190428	0.22876	Upregulated
PUS7	1.27984	2.42813	5.49645	8.28195	0.019046	0.22876	Upregulated
AGRN	1.99561	3.98786	7.51708	8.77772	0.0190475	0.22876	Upregulated
EIF3M	0.903734	1.8709	6.67546	8.24462	0.0192443	0.229372	Upregulated
OLA1	0.809214	1.75226	6.88848	8.24236	0.0192565	0.229372	Upregulated
PDK1	1.02107	2.02942	5.3539	8.24092	0.0192642	0.229372	Upregulated
EEF1G	1.09618	2.13788	9.5013	8.24038	0.0192671	0.229372	Upregulated
AKR1D1	4.49004	22.4717	-0.47877	8.23903	0.0192743	0.229372	Upregulated
NR2F2	1.70669	3.26411	5.83658	8.37893	0.0192885	0.229372	Upregulated
RPL11	1.02816	2.03942	9.66541	8.22315	0.0193596	0.229743	Upregulated
SIX5	2.38788	5.23386	2.51813	8.1952	0.0195109	0.230904	Upregulated
KCNIP1	2.9512	7.73391	2.69046	8.18781	0.0195512	0.231126	Upregulated
DACT2	2.92631	7.60165	1.85866	8.17017	0.0196477	0.23195	Upregulated
ACOT9	1.37029	2.58523	3.74556	8.16068	0.0196999	0.232377	Upregulated
ZNHIT6	0.927878	1.90248	4.79253	8.15845	0.0197121	0.232377	Upregulated
ENTPD1	0.800077	1.74119	5.58167	8.15255	0.0197447	0.232452	Upregulated
MGC12916	5.85787	57.9954	0.00661613	8.14524	0.0197851	0.232452	Upregulated
PHF14	0.753591	1.68598	7.36246	8.13745	0.0198283	0.232452	Upregulated
EIF3J	0.81	1.75321	6.49012	8.12981	0.0198707	0.232452	Upregulated
IFI16	2.00828	4.02301	4.95256	8.32639	0.0198787	0.232452	Upregulated
CRABP1	5.4344	43.2433	0.82742	8.12495	0.0198978	0.232452	Upregulated
SIX4	4.89041	29.6593	1.62017	8.23649	0.0199018	0.232452	Upregulated
PRELID1	0.882272	1.84328	5.74798	8.12394	0.0199034	0.232452	Upregulated
GPIHBP1	3.54886	11.7034	2.3152	8.14109	0.019918	0.232452	Upregulated
CXCL3	6.06657	67.0222	0.180831	8.1201	0.0199249	0.232452	Upregulated
SOX11	0.982917	1.97646	9.66994	8.10727	0.0199967	0.23294	Upregulated
NACA2	1.60465	3.04122	2.69309	8.08927	0.020098	0.233504	Upregulated
GSTO1	1.38471	2.6112	5.19861	8.06077	0.0202597	0.23506	Upregulated
CXorf26	1.17583	2.25924	4.09183	8.05416	0.0202974	0.235116	Upregulated
MEF2C	1.67145	3.18535	4.56206	8.05284	0.0203049	0.235116	Upregulated
ATP5I	1.24584	2.37156	6.12496	8.03406	0.0204126	0.235144	Upregulated
NTM	2.62738	6.17902	2.80723	8.03033	0.0204341	0.235144	Upregulated
FIBIN	4.15139	17.7702	1.21018	8.02681	0.0204544	0.235144	Upregulated
SEC61G	0.930441	1.90586	5.90513	8.02132	0.0204862	0.235144	Upregulated
MYOZ3	2.35425	5.11327	2.8634	8.02126	0.0204865	0.235144	Upregulated
ITGA5	2.09285	4.26591	5.79826	8.46739	0.0205242	0.235144	Upregulated
ITGAV	2.63711	6.22085	7.11151	8.90233	0.0205462	0.235144	Upregulated
NGF	4.03107	16.3483	1.73151	8.00535	0.0205787	0.235144	Upregulated
BOC	2.24381	4.73648	2.40387	8.00411	0.0205859	0.235144	Upregulated
IMPDH2	1.10922	2.15729	7.30771	8.00052	0.0206068	0.235144	Upregulated
COPZ2	2.54289	5.82757	2.48782	7.99901	0.0206156	0.235144	Upregulated
FBXL19-AS1	1.74297	3.34724	4.25897	7.99742	0.0206249	0.235144	Upregulated
SLC37A4	0.919828	1.89189	5.30396	7.99719	0.0206262	0.235144	Upregulated
MRPL54	1.06141	2.08697	4.68455	7.99635	0.0206311	0.235144	Upregulated
CCDC59	1.15082	2.2204	4.6651	7.99217	0.0206555	0.235144	Upregulated
EMILIN2	1.32537	2.50597	3.628	7.98776	0.0206813	0.235144	Upregulated
PTPN14	1.49682	2.82219	3.48362	7.98079	0.0207221	0.235144	Upregulated
SSR2	1.10758	2.15484	7.60113	7.97671	0.0207461	0.235144	Upregulated
BOLA3	1.47364	2.77722	3.88831	7.96631	0.0208073	0.235144	Upregulated
CPLX1	1.67956	3.20329	6.03889	8.11654	0.020809	0.235144	Upregulated
CCT4	1.23573	2.35501	7.97184	7.96561	0.0208114	0.235144	Upregulated
SIK1	3.11039	8.63618	6.5441	8.91844	0.0208675	0.235144	Upregulated
AP5B1	1.66741	3.17643	2.41204	7.94751	0.0209184	0.235144	Upregulated
C19orf76	1.86196	3.635	3.31914	7.9413	0.0209553	0.235144	Upregulated
C7orf44	1.1128	2.16265	5.42773	7.93941	0.0209666	0.235144	Upregulated
WT1-AS	4.6842	25.709	0.304046	7.93786	0.0209758	0.235144	Upregulated
MIR3687	2.11772	4.34008	3.21799	7.93419	0.0209976	0.235144	Upregulated
NOTCH1	1.54819	2.9245	5.75888	7.98706	0.0210013	0.235144	Upregulated
GPATCH4	1.03581	2.05026	5.56423	7.93321	0.0210035	0.235144	Upregulated
COL5A3	1.48699	2.80304	5.17733	7.92456	0.0210551	0.235144	Upregulated
SNORA25	2.79615	6.94585	0.959038	7.91992	0.0210829	0.235144	Upregulated
CAMLG	0.860772	1.81601	6.60562	7.91702	0.0211003	0.235144	Upregulated
CD34	1.95311	3.87207	5.74474	8.25314	0.0211051	0.235144	Upregulated
LRRN1	4.137	17.5939	3.71802	8.61153	0.0211273	0.235144	Upregulated
MRPS33	1.01594	2.02222	4.94378	7.91208	0.02113	0.235144	Upregulated
CCDC8	2.57062	5.94064	2.98053	7.90178	0.0211919	0.23515	Upregulated
FAM195A	1.46009	2.75126	4.27954	7.9016	0.021193	0.23515	Upregulated
TAF4B	1.2529	2.38319	3.73247	7.89093	0.0212575	0.235219	Upregulated
CLEC4C	4.79211	27.7057	-0.861606	7.87829	0.0213342	0.235714	Upregulated
OAF	1.69477	3.23725	4.14229	7.87465	0.0213564	0.235714	Upregulated
COL21A1	2.61467	6.12484	2.01436	7.87054	0.0213814	0.235768	Upregulated
RGL3	2.38645	5.22869	1.69779	7.8639	0.0214219	0.23587	Upregulated
ATF3	3.03343	8.18754	5.86391	8.78654	0.0214824	0.23587	Upregulated
NRGN	2.164	4.48157	3.25956	7.84383	0.021545	0.23587	Upregulated
MGP	2.16081	4.47165	5.86085	8.36308	0.0215608	0.23587	Upregulated
NHLH2	7.3781	166.353	4.00838	8.93161	0.0215787	0.23587	Upregulated
TM4SF1	2.5951	6.04229	4.78933	8.37816	0.0215817	0.23587	Upregulated
EFNB1	1.64658	3.1309	4.9808	7.84838	0.021613	0.23587	Upregulated
MDH2	1.07138	2.10144	7.84094	7.82987	0.0216311	0.23587	Upregulated
CDH11	2.22852	4.68653	5.2363	8.27855	0.021642	0.23587	Upregulated
NOTCH3	1.24305	2.36699	7.18019	7.82101	0.0216861	0.236152	Upregulated
FLJ41200	2.69505	6.47578	2.33725	7.81578	0.0217185	0.236247	Upregulated
PTRHD1	1.14508	2.21158	4.44359	7.80153	0.0218073	0.236443	Upregulated
VILL	1.24029	2.36246	4.10747	7.80109	0.0218101	0.236443	Upregulated
MSR1	1.86677	3.64715	2.28211	7.79795	0.0218297	0.236443	Upregulated
COX5A	0.871529	1.8296	6.52122	7.79531	0.0218463	0.236443	Upregulated
C1orf233	3.05897	8.33377	1.60871	7.78312	0.0219228	0.236443	Upregulated
LOC100131257	3.0461	8.25975	1.06082	7.77935	0.0219465	0.236443	Upregulated
SMO	1.97745	3.93797	4.18322	7.77719	0.0219706	0.236443	Upregulated
PHYHD1	2.22102	4.66222	1.32524	7.77278	0.0219879	0.236443	Upregulated
CD300LG	3.77123	13.6538	0.310193	7.77057	0.0220019	0.236443	Upregulated
MRPL30	0.78834	1.72709	6.08493	7.7644	0.022041	0.236443	Upregulated
CWC15	0.898102	1.86361	5.12606	7.76316	0.0220487	0.236443	Upregulated
ADAMTS4	1.75074	3.3653	5.4181	7.89816	0.0221077	0.236443	Upregulated
ANKRD26P3	5.21838	37.2296	-0.538579	7.74465	0.0221664	0.236443	Upregulated
COX5B	1.0234	2.0327	6.80522	7.73131	0.0222517	0.237106	Upregulated
VAMP5	1.61995	3.07364	3.33078	7.72957	0.0222629	0.237106	Upregulated
CHST6	2.55482	5.87596	1.55546	7.72553	0.0222888	0.237106	Upregulated
CEP57	0.850398	1.803	5.97184	7.69961	0.022456	0.238135	Upregulated
RASGRP3	1.9302	3.81109	3.98043	7.69116	0.0225109	0.238268	Upregulated
CSRP2	1.52297	2.87382	4.19223	7.68725	0.0225363	0.238281	Upregulated
PDGFC	1.78203	3.43911	2.40854	7.68448	0.0225544	0.238281	Upregulated
VSTM2B	4.77891	27.4533	1.51471	7.75042	0.0225953	0.238313	Upregulated
XPOT	0.732527	1.66155	6.41133	7.67763	0.022599	0.238313	Upregulated
PA2G4	0.722726	1.6503	7.6068	7.66531	0.0226797	0.238858	Upregulated
GPR88	3.99506	15.9453	-0.397556	7.65141	0.0227711	0.23933	Upregulated
RARRES2	1.87477	3.66744	4.16233	7.64956	0.0227834	0.23933	Upregulated
PTGS2	3.38271	10.4303	2.43437	7.67849	0.0228186	0.239426	Upregulated
SERPINF1	2.46722	5.52977	5.8193	8.29176	0.0228818	0.239771	Upregulated
TMEM144	4.81046	28.0604	3.16585	8.27365	0.0229266	0.239771	Upregulated
C11orf73	1.15623	2.22874	4.20543	7.62695	0.0229332	0.239771	Upregulated
RAI14	1.33258	2.51853	5.22013	7.62625	0.0229378	0.239771	Upregulated
C4orf49	2.76672	6.80559	2.35009	7.62362	0.0229553	0.239771	Upregulated
SH3BGRL	1.43153	2.69732	4.20848	7.62306	0.0229591	0.239771	Upregulated
FGFR1	0.96806	1.95621	5.88338	7.62014	0.0229785	0.239771	Upregulated
ST6GAL1	1.44893	2.73006	5.96132	7.64567	0.0230017	0.239771	Upregulated
ZNF239	1.74308	3.34749	3.94973	7.60528	0.0230779	0.239771	Upregulated
DAAM2	1.80521	3.4948	3.90945	7.60517	0.0230786	0.239771	Upregulated
COL8A1	3.91181	15.0512	3.3337	8.09268	0.0231429	0.239849	Upregulated
HMX3	9.25748	612.04	1.5084	9.9603	0.0231894	0.240148	Upregulated
AMMECR1	1.97394	3.92839	4.88153	7.75781	0.0232531	0.240254	Upregulated
C7orf11	0.939587	1.91798	5.28386	7.56591	0.0233438	0.240896	Upregulated
C8orf59	1.0726	2.10322	4.53014	7.56187	0.0233713	0.240913	Upregulated
PAX1	10.8417	1835.19	3.04069	10.8987	0.0233739	0.240913	Upregulated
MTUS2	3.12044	8.69653	1.95223	7.55521	0.0234168	0.24106	Upregulated
COX6B1	1.02265	2.03164	6.72492	7.55156	0.0234417	0.241156	Upregulated
CWF19L2	1.77317	3.41804	4.48873	7.54758	0.0234689	0.241156	Upregulated
CCDC90B	0.972351	1.96203	4.98671	7.53726	0.0235397	0.241171	Upregulated
UQCRQ	1.04787	2.06747	6.42013	7.53696	0.0235418	0.241171	Upregulated
UFC1	0.842663	1.79336	6.41119	7.51479	0.0236948	0.241582	Upregulated
NLE1	0.804086	1.74604	5.6301	7.51302	0.0237071	0.241582	Upregulated
COL1A2	2.81595	7.04182	10.083	8.34708	0.0237194	0.241582	Upregulated
LOC100302401	3.27106	9.65356	0.683707	7.50038	0.0237949	0.241982	Upregulated
ALKBH8	1.33149	2.51663	4.04479	7.49863	0.0238072	0.241982	Upregulated
LHFP	1.16363	2.2402	5.32486	7.47792	0.023952	0.242674	Upregulated
KIAA1826	0.988345	1.98391	5.44428	7.47753	0.0239548	0.242674	Upregulated
KCNN2	1.71053	3.2728	2.32054	7.47685	0.0239596	0.242674	Upregulated
HYAL2	0.940164	1.91875	6.35718	7.47295	0.023987	0.242674	Upregulated
DNAH12	2.59673	6.04913	1.01295	7.47133	0.0239984	0.242674	Upregulated
S100A10	2.0852	4.24333	3.75955	7.46792	0.0240224	0.24271	Upregulated
CENPV	1.17803	2.26268	7.25144	7.45851	0.0240889	0.243235	Upregulated
EIF3L	1.14426	2.21033	8.94912	7.44281	0.0242003	0.243923	Upregulated
TNFAIP2	1.0369	2.05181	4.77796	7.43154	0.0242806	0.24415	Upregulated
LRRC7	2.71374	6.5602	2.89411	7.42156	0.0243521	0.244723	Upregulated
EFHD1	1.92414	3.7951	2.05544	7.41792	0.0243782	0.24484	Upregulated
FKBP1A	0.929571	1.90471	6.90615	7.40995	0.0244355	0.245056	Upregulated
HBQ1	2.52101	5.73984	1.29641	7.4066	0.0244597	0.245056	Upregulated
HINT1	1.08158	2.11636	7.71963	7.40485	0.0244722	0.245056	Upregulated
ELMOD1	2.90234	7.47637	1.42991	7.39905	0.0245142	0.245327	Upregulated
PPP1R15A	2.39171	5.24778	6.58662	8.07299	0.0245284	0.245327	Upregulated
FBXO32	1.73383	3.32609	3.14183	7.38676	0.0246032	0.245639	Upregulated
C12orf42	4.66911	25.4414	-0.336662	7.37723	0.0246725	0.245639	Upregulated
YDJC	0.822816	1.76886	5.09774	7.37376	0.0246978	0.245639	Upregulated
HOXB9	4.65964	25.2749	0.407585	7.37278	0.024705	0.245639	Upregulated
DPP10	5.98641	63.4	2.67739	8.03018	0.0247132	0.245639	Upregulated
SLCO5A1	1.85672	3.62182	3.04384	7.36564	0.0247572	0.245639	Upregulated
GFRA1	2.87829	7.35279	4.60819	7.94586	0.0247931	0.245639	Upregulated
PAPPA	1.93312	3.8188	2.36115	7.35359	0.0248456	0.245639	Upregulated
CYP1B1	2.82729	7.0974	4.39629	7.85963	0.0248569	0.245639	Upregulated
IGFBP4	1.40498	2.64814	7.15268	7.41057	0.0248608	0.245639	Upregulated
GPR50	7.28401	155.85	-0.305924	8.3378	0.0248649	0.245639	Upregulated
EN1	3.97135	15.6854	2.62887	7.59087	0.0248862	0.245705	Upregulated
KCTD12	1.5506	2.9294	5.70689	7.41478	0.0249698	0.246387	Upregulated
SELM	1.46685	2.76418	4.36277	7.32253	0.0250753	0.246464	Upregulated
PLA2G5	3.27375	9.67156	0.144761	7.30326	0.0252191	0.246686	Upregulated
CD101	2.05268	4.14876	2.11102	7.28505	0.025356	0.247168	Upregulated
GXYLT2	3.63618	12.4336	0.752134	7.2805	0.0253903	0.247358	Upregulated
ZNF816	2.46072	5.50493	1.67375	7.27009	0.0254691	0.247412	Upregulated
C4orf43	1.32799	2.51053	4.04539	7.26381	0.0255168	0.247591	Upregulated
HNRNPA1	0.873432	1.83202	5.70036	7.25525	0.025582	0.247658	Upregulated
HMX2	5.44995	43.7118	1.12376	7.3481	0.025597	0.247658	Upregulated
CALD1	1.31006	2.47952	7.34553	7.25195	0.0257114	0.248143	Upregulated
CPM	1.9598	3.89009	2.66316	7.23329	0.0257501	0.248143	Upregulated
SSBP1	0.872379	1.83068	6.15749	7.23311	0.0257515	0.248143	Upregulated
EIF3H	0.887092	1.84944	7.99641	7.23251	0.0257561	0.248143	Upregulated
NKX6-2	6.11726	69.4192	2.22405	7.76878	0.0258467	0.248543	Upregulated
C1orf43	0.817466	1.76231	7.55085	7.21059	0.0259253	0.24898	Upregulated
FOXN2	1.08529	2.12181	5.81509	7.20723	0.0259514	0.248982	Upregulated
METTL1	1.38734	2.61595	3.32018	7.20382	0.0259779	0.248982	Upregulated
C11orf57	0.908104	1.87658	5.85617	7.19757	0.0260266	0.248982	Upregulated
GCSH	1.55422	2.93675	3.65749	7.19663	0.0260339	0.248982	Upregulated
LYRM1	1.23182	2.34863	4.36047	7.19199	0.0260701	0.248982	Upregulated
AASDHPPT	0.857038	1.81132	6.17277	7.19027	0.0260835	0.248982	Upregulated
FAP	2.08601	4.24573	2.4181	7.18342	0.0261371	0.248982	Upregulated
GRAMD3	2.6228	6.15946	1.95334	7.18332	0.0261379	0.248982	Upregulated
TWISTNB	0.916161	1.88709	4.99714	7.1797	0.0261663	0.248982	Upregulated
TGFBI	2.01704	4.04752	5.81241	7.5843	0.0261761	0.248982	Upregulated
MTHFD1L	0.915346	1.88602	5.33057	7.17115	0.0262334	0.24909	Upregulated
RFX4	3.0218	8.1218	0.5289	7.169	0.0262503	0.24909	Upregulated
RGS16	1.76616	3.40148	3.92792	7.16722	0.0262644	0.24909	Upregulated
KL	2.96431	7.80454	1.72747	7.16243	0.0263021	0.24909	Upregulated
CCDC138	1.21769	2.32573	3.47226	7.1581	0.0263364	0.24909	Upregulated
PLXND1	1.38807	2.61728	6.77803	7.21203	0.0263558	0.24909	Upregulated
HNMT	1.92945	3.80909	2.7532	7.14937	0.0264054	0.24909	Upregulated
MYL3	4.63536	24.8532	-0.975416	7.14872	0.0264106	0.24909	Upregulated
DNM3OS	1.97422	3.92915	2.51037	7.146	0.0264322	0.24909	Upregulated
TACR1	3.55218	11.7304	0.124351	7.14003	0.0264797	0.24909	Upregulated
LINC00493	1.21229	2.31705	4.61892	7.1398	0.0264815	0.24909	Upregulated
PDCD5	0.768129	1.70306	5.64327	7.13488	0.0265207	0.24909	Upregulated
GIPR	3.35863	10.2577	1.85954	7.13471	0.0265221	0.24909	Upregulated
PDGFRB	1.19551	2.29026	7.09078	7.12969	0.0265622	0.24909	Upregulated
TNFRSF12A	2.123	4.35598	2.70609	7.12204	0.0266234	0.24909	Upregulated
BCL3	1.93809	3.83198	3.54585	7.12124	0.0266298	0.24909	Upregulated
PRKD1	2.83029	7.11218	0.963415	7.10897	0.0267284	0.249496	Upregulated
C21orf90	3.11526	8.66534	1.1474	7.10849	0.0267322	0.249496	Upregulated
GNG11	1.90454	3.7439	4.59566	7.19778	0.0267877	0.249664	Upregulated
GPR6	5.51831	45.833	-0.292585	7.10076	0.0267946	0.249664	Upregulated
TXNL1	0.708527	1.63413	6.25802	7.09696	0.0268254	0.249681	Upregulated
JAM2	1.54753	2.92317	3.24811	7.09474	0.0268433	0.249705	Upregulated
HGF	2.72708	6.62112	0.915986	7.08692	0.0269067	0.249882	Upregulated
FOSL1	6.29465	78.5016	1.97227	7.57158	0.0269532	0.250094	Upregulated
TMEM158	3.04075	8.22919	2.44239	7.08048	0.0269591	0.250094	Upregulated
COL12A1	2.18227	4.53868	6.40207	7.63006	0.0270452	0.250649	Upregulated
CGREF1	0.99392	1.99159	5.3207	7.0695	0.0270487	0.250649	Upregulated
HLA-C	2.78604	6.89732	1.83611	7.05682	0.0271526	0.250893	Upregulated
EGR1	2.62478	6.16789	7.91107	7.83036	0.0271543	0.250893	Upregulated
NEXN	2.09637	4.27632	2.71989	7.05289	0.0271849	0.250893	Upregulated
PIEZO2	1.36943	2.58369	4.04975	7.05191	0.0271929	0.250893	Upregulated
LHFPL3	2.37638	5.19231	0.986605	7.04822	0.0272233	0.251028	Upregulated
FAM118A	1.3727	2.58955	5.36833	7.04362	0.0272613	0.251229	Upregulated
CYYR1	1.75744	3.38098	3.64975	7.04197	0.0272749	0.251229	Upregulated
RBP7	2.20932	4.62459	1.88328	7.03986	0.0272923	0.251253	Upregulated
PPA2	1.12643	2.18318	4.1836	7.03663	0.0273191	0.251362	Upregulated
EIF5B	0.898826	1.86455	7.34273	7.02748	0.0273949	0.251478	Upregulated
TMEM233	2.66732	6.35248	1.01735	7.0247	0.027418	0.251478	Upregulated
KCNJ2	3.07883	8.44929	2.44648	7.02315	0.0274425	0.251478	Upregulated
ASCL1	3.88979	14.8233	6.16706	7.9183	0.0274773	0.251584	Upregulated
EMID1	1.51117	2.85041	3.61217	6.99896	0.0276331	0.252191	Upregulated
CYP27B1	1.85531	3.61828	2.05483	6.9913	0.0276975	0.252506	Upregulated
COX7A2L	0.936695	1.91414	7.27012	6.98161	0.0277793	0.252706	Upregulated
EIF3K	0.861262	1.81663	7.12871	6.97712	0.0278173	0.252843	Upregulated
NFU1	1.09498	2.1361	4.89392	6.96919	0.0278844	0.252843	Upregulated
C7orf10	2.95946	7.77832	0.724886	6.96615	0.0279103	0.252843	Upregulated
NDUFV3	1.02473	2.03458	5.45123	6.96257	0.0279407	0.252843	Upregulated
FAM162A	1.30682	2.47396	3.32045	6.96075	0.0279562	0.252843	Upregulated
RASSF3	1.11807	2.17057	3.71012	6.95895	0.0279716	0.252843	Upregulated
EI24	0.870302	1.82805	6.27521	6.95868	0.0279739	0.252843	Upregulated
DNAJC5G	2.49707	5.64538	2.94789	6.94881	0.0280582	0.253031	Upregulated
CPA3	4.13347	17.5509	0.223994	6.94802	0.028065	0.253031	Upregulated
TPTEP1	4.22618	18.7158	-0.675277	6.93181	0.0282041	0.253432	Upregulated
NRN1	2.88837	7.40434	2.82046	6.96289	0.0282804	0.253727	Upregulated
YAP1	1.39716	2.63383	3.94914	6.92105	0.028297	0.253727	Upregulated
STAT6	1.37433	2.59248	4.92459	6.91383	0.0283596	0.254153	Upregulated
MYH2	4.65784	25.2436	-0.357081	6.89269	0.0285436	0.254703	Upregulated
CSPG4	2.10234	4.29406	5.04154	7.20907	0.0285932	0.254703	Upregulated
CFH	1.53157	2.891	4.44622	6.88604	0.0286018	0.254703	Upregulated
WWTR1	1.70048	3.25009	4.19111	6.87859	0.0286672	0.254809	Upregulated
WIF1	4.07257	16.8254	-0.279237	6.8727	0.028719	0.25492	Upregulated
SLC19A3	2.17658	4.52079	1.65996	6.87229	0.0287226	0.25492	Upregulated
C13orf15	2.14823	4.43282	4.47981	7.05115	0.0288145	0.254983	Upregulated
HYOU1	0.713853	1.64018	7.22939	6.85057	0.0289149	0.255297	Upregulated
LMOD2	3.12289	8.71132	-0.137135	6.84951	0.0289243	0.255297	Upregulated
FAM162B	2.1247	4.36113	2.14055	6.84683	0.0289481	0.255297	Upregulated
EIF2S2	0.851462	1.80433	6.01638	6.8314	0.0290858	0.25547	Upregulated
DLL1	2.12565	4.36399	4.51728	7.02074	0.0290997	0.25547	Upregulated
USP2	2.01733	4.04833	2.32275	6.82503	0.0291429	0.25547	Upregulated
TIPARP	2.79232	6.92745	4.44315	7.32179	0.0291459	0.25547	Upregulated
CYP2B6	7.04975	132.491	-0.505765	7.68518	0.0291896	0.255518	Upregulated
PPIC	1.73641	3.33205	2.9134	6.8195	0.0291926	0.255518	Upregulated
ELTD1	1.86657	3.64665	4.01137	6.81049	0.0292737	0.255831	Upregulated
GPR116	1.56105	2.95069	5.45664	6.8986	0.0293067	0.255986	Upregulated
UBXN8	1.34181	2.5347	3.70095	6.80265	0.0293446	0.256185	Upregulated
NPFFR2	4.45402	21.9176	1.54294	6.8791	0.0294206	0.256451	Upregulated
COX7B	1.53389	2.89566	5.85459	6.88769	0.0294797	0.256701	Upregulated
ARHGAP18	1.74374	3.34901	3.46182	6.77583	0.0295886	0.257247	Upregulated
RMND1	0.817518	1.76237	5.33767	6.76884	0.0296525	0.257488	Upregulated
KDELR3	2.36395	5.14779	2.09751	6.76342	0.0297023	0.257488	Upregulated
POU2F3	3.87353	14.6571	-0.422722	6.76289	0.0297072	0.257488	Upregulated
DOCK6	1.30528	2.47132	5.56605	6.75905	0.0297425	0.257493	Upregulated
KRT40	3.81352	14.0599	-0.535905	6.74145	0.0299051	0.257911	Upregulated
MRPL3	0.846527	1.79817	5.92811	6.73844	0.0299329	0.257911	Upregulated
PAK1	0.876341	1.83571	6.11855	6.73692	0.029947	0.257911	Upregulated
CCND2	1.09097	2.13017	4.73823	6.73091	0.0300029	0.258065	Upregulated
NOS3	1.58516	3.0004	3.66529	6.72657	0.0300433	0.258281	Upregulated
RASL10A	2.20297	4.60427	1.86872	6.71759	0.0301272	0.258838	Upregulated
RDX	0.853126	1.80641	6.14528	6.70623	0.0302337	0.259266	Upregulated
SP100	1.31039	2.48009	4.00168	6.6982	0.0303092	0.259363	Upregulated
BCL6	1.58144	2.99268	3.53897	6.69754	0.0303155	0.259363	Upregulated
IL17D	1.97925	3.94288	2.97874	6.69351	0.0303535	0.259363	Upregulated
ZNF516	2.26522	4.80727	5.68248	7.19845	0.0305057	0.260006	Upregulated
POLR3G	1.77949	3.43304	2.12948	6.67504	0.0305285	0.260069	Upregulated
SCARA3	1.05326	2.07521	4.0888	6.65849	0.0306863	0.260757	Upregulated
PDLIM1	1.56713	2.96315	4.81987	6.64947	0.030886	0.260968	Upregulated
ANKRD30BL	3.68494	12.8611	-0.151164	6.63662	0.0308966	0.260968	Upregulated
LPIN3	1.8475	3.59875	2.40635	6.62621	0.0309973	0.261347	Upregulated
PCDH19	3.05269	8.29755	3.93198	7.04879	0.0310513	0.261347	Upregulated
EGFEM1P	4.66526	25.3737	0.911359	6.61631	0.0310934	0.261347	Upregulated
MRPL15	1.04294	2.06042	5.32369	6.61631	0.0310934	0.261347	Upregulated
NDUFAF3	0.891454	1.85505	5.12602	6.61446	0.0311114	0.261347	Upregulated
CXCL2	4.16341	17.9189	2.8427	6.99702	0.031127	0.261347	Upregulated
ITPRIPL2	0.994461	1.99234	5.11219	6.59925	0.03126	0.261942	Upregulated
C9orf66	4.12987	17.5071	-0.360294	6.58553	0.0313947	0.262159	Upregulated
MTRNR2L3	2.31861	4.98853	1.01271	6.58385	0.0314113	0.262159	Upregulated
C3orf80	2.32152	4.99858	2.15316	6.58372	0.0314125	0.262159	Upregulated
OSTC	0.905419	1.87309	5.23562	6.5835	0.0314147	0.262159	Upregulated
LYRM4	0.762325	1.69622	5.20384	6.5824	0.0314256	0.262159	Upregulated
PFDN4	1.24504	2.37025	5.28763	6.57729	0.031476	0.26245	Upregulated
HIST1H3F	6.77239	109.318	-0.720506	7.37708	0.0315769	0.263162	Upregulated
SOX18	1.71864	3.29127	4.53526	6.58581	0.0316833	0.263788	Upregulated
USMG5	0.900295	1.86645	5.69449	6.55117	0.0317353	0.263924	Upregulated
MRPL42	0.737804	1.66764	5.7017	6.55006	0.0317465	0.263924	Upregulated
LOC541471	2.51698	5.72384	2.08851	6.54659	0.0317811	0.264082	Upregulated
CAV2	1.76401	3.3964	3.21518	6.54231	0.031824	0.264187	Upregulated
ALDH18A1	0.713236	1.63948	6.60009	6.53902	0.031857	0.264322	Upregulated
GPRC5A	4.35975	20.5313	1.71236	6.62531	0.032073	0.264661	Upregulated
IGBP1	0.793585	1.73338	6.03944	6.51708	0.032078	0.264661	Upregulated
WDR12	0.837998	1.78757	5.14087	6.51443	0.0321047	0.264661	Upregulated
HDAC2	0.749331	1.68101	8.39774	6.51184	0.0321311	0.264661	Upregulated
FAM19A2	3.1874	9.10966	3.7989	6.93494	0.0321417	0.264661	Upregulated
NPR1	1.57696	2.9834	3.46731	6.51035	0.0321462	0.264661	Upregulated
ITPR2	1.40828	2.6542	3.47653	6.50543	0.0321961	0.264891	Upregulated
FAM176A	2.65324	6.29078	0.408835	6.50007	0.0322506	0.264985	Upregulated
ACOX2	2.52734	5.76506	1.11759	6.49329	0.0323198	0.26508	Upregulated
PLEKHA4	1.63321	3.10202	2.92352	6.49291	0.0323237	0.26508	Upregulated
SLC25A5	0.937028	1.91458	7.17499	6.49201	0.0323329	0.26508	Upregulated
CAMKV	1.4873	2.80363	7.28703	6.63093	0.032427	0.265506	Upregulated
BCHE	4.81399	28.129	-0.131409	6.48157	0.0324397	0.265506	Upregulated
TRPM6	3.45239	10.9464	0.588883	6.47647	0.0324921	0.265806	Upregulated
RNF214	0.772062	1.70771	4.98618	6.4743	0.0325144	0.265809	Upregulated
CTSC	1.03881	2.05453	4.70112	6.46935	0.0325654	0.265809	Upregulated
C22orf31	6.76864	109.035	-0.733159	7.25583	0.0325868	0.265809	Upregulated
FMNL2	0.791988	1.73146	7.15692	6.464	0.0326206	0.265956	Upregulated
RILPL2	1.67039	3.18301	2.19658	6.45691	0.0326939	0.266307	Upregulated
LOC100505495	2.21326	4.63723	1.77606	6.45673	0.0326958	0.266307	Upregulated
ASUN	1.02126	2.02969	4.5325	6.45526	0.032711	0.266307	Upregulated
VHL	0.680616	1.60282	7.09118	6.44173	0.0328517	0.266605	Upregulated
HIST1H1C	1.77237	3.41615	4.50642	6.48727	0.0328684	0.266605	Upregulated
LETMD1	0.726228	1.65431	6.35442	6.43981	0.0328717	0.266605	Upregulated
BDH2	1.52047	2.86884	2.77521	6.43883	0.032882	0.266605	Upregulated
DUSP27	6.05682	66.5711	-1.25499	7.21817	0.0329092	0.266605	Upregulated
SYNDIG1	3.6707	12.7348	2.2875	6.54759	0.0329212	0.266605	Upregulated
MX2	1.72598	3.30805	2.86693	6.42646	0.0330114	0.26708	Upregulated
SRPRB	0.856692	1.81088	5.26371	6.42645	0.0330115	0.26708	Upregulated
LPPR3	0.77408	1.7101	7.64939	6.42406	0.0330365	0.267133	Upregulated
ZNF667	1.00006	2.00009	4.94273	6.42276	0.0330502	0.267133	Upregulated
MGC16121	2.95846	7.77296	1.01129	6.41941	0.0330854	0.267133	Upregulated
HIST1H2BH	2.57063	5.94071	1.18539	6.4163	0.0331181	0.267133	Upregulated
VWF	1.68558	3.21671	7.4808	6.69351	0.0331287	0.267133	Upregulated
ZNF525	1.5459	2.91987	3.28504	6.40743	0.0332116	0.267505	Upregulated
TBX18	2.379	5.20176	1.19514	6.40525	0.0332347	0.267505	Upregulated
ASTL	3.92372	15.176	-0.838368	6.40315	0.0332569	0.267528	Upregulated
CDH5	1.68734	3.22062	5.78455	6.60363	0.0333504	0.267897	Upregulated
FGF5	4.11213	17.2931	-0.357995	6.38858	0.0334116	0.268072	Upregulated
ESF1	1.07424	2.10561	6.02129	6.38711	0.0334272	0.268072	Upregulated
EPSTI1	2.17411	4.51306	2.14425	6.38176	0.0334843	0.268335	Upregulated
RTN4RL2	2.47868	5.57387	3.90652	6.5696	0.0335006	0.268338	Upregulated
PHLDB2	1.50816	2.84447	3.1956	6.36797	0.0336319	0.2688	Upregulated
SCNN1B	3.20083	9.19488	0.699068	6.367	0.0336423	0.2688	Upregulated
MRPL51	1.07963	2.1135	6.45996	6.3627	0.0336885	0.2688	Upregulated
FAM70B	1.93777	3.83113	2.65735	6.36196	0.0336965	0.2688	Upregulated
GPC4	2.73018	6.63537	1.76428	6.35219	0.0338018	0.269064	Upregulated
CD109	1.75575	3.37703	1.84858	6.35105	0.0338141	0.269064	Upregulated
KCNF1	1.94561	3.85199	1.33264	6.34373	0.0338933	0.269409	Upregulated
COL3A1	2.81331	7.02895	10.3903	6.9742	0.0340587	0.269992	Upregulated
SLC2A10	1.83972	3.5794	2.24411	6.32387	0.0341095	0.270268	Upregulated
ZFP36L1	1.59695	3.02503	6.32888	6.51501	0.0341768	0.270547	Upregulated
SVIP	1.43179	2.69781	3.82961	6.31185	0.034241	0.270874	Upregulated
DUSP1	2.03668	4.103	7.51844	6.78108	0.0342739	0.270874	Upregulated
COX7A2	0.784508	1.7225	6.85882	6.30662	0.0342986	0.270874	Upregulated
LOC100506385	4.27209	19.3209	0.128901	6.30519	0.0343143	0.270874	Upregulated
SRPX2	2.52339	5.74932	3.05767	6.32677	0.0343484	0.271017	Upregulated
ST3GAL4	1.13034	2.1891	4.09275	6.29776	0.0343961	0.271252	Upregulated
HSCB	1.04417	2.06218	3.80198	6.29345	0.0344438	0.271389	Upregulated
REST	1.36199	2.5704	3.17422	6.28732	0.0345117	0.271469	Upregulated
FARSB	0.808908	1.75188	6.23422	6.28278	0.034562	0.271567	Upregulated
RABEPK	1.0097	2.0135	4.70956	6.28127	0.0345789	0.271567	Upregulated
TRAP1	0.768514	1.70351	7.80913	6.27619	0.0346354	0.271758	Upregulated
PAQR9	4.92413	30.3607	-0.10719	6.27344	0.034666	0.271843	Upregulated
RDH10	2.06167	4.17468	3.20248	6.27233	0.0346784	0.271843	Upregulated
RSF1	1.19112	2.2833	6.85836	6.26954	0.0347094	0.27196	Upregulated
KREMEN2	2.45102	5.46802	2.66914	6.26641	0.0347445	0.271966	Upregulated
BAG3	2.24648	4.74525	3.70236	6.32559	0.0348242	0.272354	Upregulated
GPR82	2.83906	7.15552	0.0793876	6.25451	0.0348778	0.272521	Upregulated
FJX1	1.48313	2.79555	5.84118	6.34442	0.0349091	0.27264	Upregulated
ADRA2B	2.76963	6.81934	1.13421	6.24275	0.0350102	0.273053	Upregulated
PNO1	1.02922	2.04091	4.62686	6.2413	0.0350266	0.273053	Upregulated
PTDSS1	0.851677	1.8046	6.54282	6.23563	0.0350907	0.273326	Upregulated
LUM	3.66906	12.7203	6.5647	6.96266	0.0351419	0.273326	Upregulated
RUVBL1	0.971558	1.96096	6.23421	6.21868	0.0352833	0.274042	Upregulated
CDT1	1.18035	2.26631	6.41292	6.21196	0.03536	0.274256	Upregulated
MTRNR2L8	1.92984	3.81013	4.3723	6.29672	0.0354131	0.274419	Upregulated
SLC9A3	1.64972	3.13772	3.33241	6.20152	0.0354795	0.274763	Upregulated
LOC643733	2.43914	5.4232	1.47976	6.19993	0.0354978	0.274763	Upregulated
CEBPD	1.93245	3.81704	4.36261	6.2884	0.0355062	0.274763	Upregulated
HIGD2A	0.837764	1.78728	5.98276	6.19276	0.0355802	0.275209	Upregulated
COL1A1	3.04703	8.26511	11.0882	6.81302	0.0356494	0.275481	Upregulated
AP3S1	1.05031	2.07098	5.32665	6.18423	0.0356787	0.275481	Upregulated
COL20A1	3.87441	14.6661	0.844984	6.17567	0.0357778	0.276064	Upregulated
IL1RAP	2.58115	5.98415	1.75488	6.17086	0.0358337	0.276064	Upregulated
INHBB	3.69049	12.9107	4.55776	6.77803	0.0359401	0.276482	Upregulated
PPIF	0.911768	1.88135	5.88659	6.15947	0.0359663	0.276482	Upregulated
PTGES3	0.751696	1.68377	7.85054	6.15418	0.0360281	0.276482	Upregulated
NARS2	0.943113	1.92267	4.83158	6.15337	0.0360376	0.276482	Upregulated
SLC12A2	0.742662	1.67326	5.22239	6.15027	0.0360739	0.276495	Upregulated
MMRN2	1.69149	3.22989	4.82818	6.22936	0.0361076	0.276531	Upregulated
KLK4	5.84974	57.6697	1.33413	6.36746	0.0361113	0.276531	Upregulated
GPX1	0.797901	1.73857	6.40767	6.14418	0.0361453	0.276607	Upregulated
MRPL36	1.38887	2.61874	3.89443	6.14324	0.0361564	0.276607	Upregulated
FXN	1.23247	2.34968	3.32637	6.13518	0.0362513	0.276743	Upregulated
SPECC1	1.60343	3.03866	4.44995	6.13457	0.0362585	0.276743	Upregulated
CDH16	3.96077	15.5708	-0.493053	6.12985	0.0363141	0.276743	Upregulated
SF3B5	0.805186	1.74737	6.08687	6.11871	0.0364461	0.276743	Upregulated
CAV1	1.58313	2.9962	4.69993	6.13899	0.0364838	0.276743	Upregulated
ACTG2	1.93018	3.81103	1.73462	6.11301	0.0365138	0.276743	Upregulated
RPSAP58	1.23627	2.35589	3.19702	6.11071	0.0365412	0.276743	Upregulated
FBRSL1	0.699658	1.62412	7.4871	6.10912	0.0365602	0.276743	Upregulated
MRPL9	0.930671	1.90616	6.05356	6.10825	0.0365705	0.276743	Upregulated
TDO2	2.96072	7.78512	2.50706	6.13806	0.0366205	0.276743	Upregulated
FGF12	2.087	4.24863	2.28005	6.10134	0.036653	0.276743	Upregulated
PROS1	1.44767	2.72768	3.31882	6.1009	0.0366583	0.276743	Upregulated
SCARNA2	1.88841	3.70227	2.83242	6.09815	0.0366912	0.276743	Upregulated
MYO1E	1.25004	2.37847	3.6633	6.09797	0.0366934	0.276743	Upregulated
MAP3K8	2.06919	4.19652	2.51704	6.09786	0.0366947	0.276743	Upregulated
LOC100128881	1.47715	2.78397	3.61124	6.09775	0.036696	0.276743	Upregulated
FOS	3.1592	8.93336	8.34551	6.78669	0.0368503	0.277275	Upregulated
LINC00488	5.0928	34.126	-0.632701	6.08387	0.0368626	0.277275	Upregulated
COL5A1	2.26462	4.80528	7.82004	6.63983	0.0369459	0.277275	Upregulated
SCARF1	1.34617	2.54236	4.1048	6.07481	0.0369719	0.277275	Upregulated
C14orf23	4.93035	30.4918	-0.121933	6.06922	0.0370395	0.277275	Upregulated
SHB	1.67172	3.18595	4.5563	6.09374	0.0371524	0.277461	Upregulated
HEPH	1.92758	3.80417	2.20982	6.0557	0.0372038	0.277721	Upregulated
PXDN	0.920338	1.89256	8.05159	6.05045	0.0372678	0.27806	Upregulated
GJD3	1.35386	2.55595	3.60513	6.04793	0.0372985	0.27806	Upregulated
NDUFS4	0.965236	1.95238	5.34902	6.03486	0.0374587	0.278885	Upregulated
OSBPL1A	0.800207	1.74135	5.13832	6.03073	0.0375095	0.279017	Upregulated
IFT46	0.967833	1.9559	4.4526	6.0223	0.0376134	0.279525	Upregulated
HIST1H3G	4.00143	16.0159	-0.839093	6.01541	0.0376986	0.279685	Upregulated
KIAA1274	1.41893	2.67388	4.79751	6.01237	0.0377362	0.279788	Upregulated
DSCAM-AS1	4.90993	30.0633	-0.139607	6.01161	0.0377456	0.279788	Upregulated
SMAD3	1.1895	2.28073	3.58563	5.99678	0.0379302	0.280948	Upregulated
FEZF1	5.06161	33.3962	-0.658286	5.97039	0.0382613	0.282742	Upregulated
RGPD1	6.29677	78.6173	-1.04952	6.64162	0.038413	0.283115	Upregulated
VAX2	5.13189	35.0634	2.87775	6.46065	0.0384144	0.283115	Upregulated
HIST1H2AE	2.29858	4.91972	2.42052	5.95682	0.038433	0.283115	Upregulated
EBF2	2.15455	4.45231	2.79429	5.95626	0.03844	0.283115	Upregulated
TIMM9	0.959332	1.94441	4.54436	5.9561	0.0384421	0.283115	Upregulated
SMOX	2.06716	4.19061	3.67595	5.979	0.0384683	0.283157	Upregulated
TAS2R43	3.41947	10.6995	-0.263401	5.94389	0.0385975	0.28386	Upregulated
KIAA1462	1.11071	2.15952	4.97034	5.93283	0.0387389	0.284536	Upregulated
SRPX	2.31662	4.98165	1.99402	5.93143	0.0387568	0.284536	Upregulated
ZFAND1	0.953425	1.93646	5.29159	5.92229	0.0388741	0.2851	Upregulated
AGPAT2	1.87413	3.66581	1.87696	5.92076	0.0388939	0.2851	Upregulated
RBM38	0.966744	1.95442	5.10385	5.91872	0.0389202	0.285117	Upregulated
HEG1	0.817935	1.76288	5.40822	5.90965	0.0390374	0.285423	Upregulated
CHST2	1.61027	3.0531	3.84615	5.90838	0.0390537	0.285423	Upregulated
UBE2E1	1.0486	2.06852	5.98046	5.90764	0.0390634	0.285423	Upregulated
SLIRP	0.991551	1.98832	4.82968	5.90038	0.0391575	0.28564	Upregulated
IL1R1	2.04994	4.14088	4.50254	6.08037	0.0391866	0.28564	Upregulated
TDG	0.737816	1.66765	5.5673	5.89729	0.0391976	0.28564	Upregulated
C4orf32	1.6794	3.20295	3.31939	5.89136	0.0392748	0.285706	Upregulated
CHD1L	0.718173	1.6451	5.44013	5.89093	0.0392804	0.285706	Upregulated
PDE4A	1.67983	3.20389	3.95304	5.88844	0.0393129	0.285763	Upregulated
ITGB5	1.13641	2.19834	4.72822	5.88264	0.0393888	0.285822	Upregulated
SRGN	1.25905	2.39339	4.18735	5.8658	0.0396098	0.286215	Upregulated
SLC30A8	4.77527	27.3842	1.37805	5.99047	0.0396121	0.286215	Upregulated
EIF5A	0.766791	1.70148	8.13695	5.86561	0.0396123	0.286215	Upregulated
DCN	2.82155	7.06924	5.90198	6.42902	0.0396376	0.286248	Upregulated
GSDMA	3.43298	10.8001	-0.361203	5.8627	0.0396507	0.286248	Upregulated
PUS1	0.836991	1.78632	5.18552	5.85757	0.0397185	0.286388	Upregulated
CMTM6	0.782066	1.71959	5.10007	5.85444	0.0397598	0.286423	Upregulated
NNMT	2.60945	6.10272	4.50976	6.25268	0.0397892	0.286513	Upregulated
TLE3	1.75147	3.36701	6.71896	6.184	0.0398219	0.286626	Upregulated
SRGAP2	0.809643	1.75278	5.28155	5.84027	0.039948	0.287289	Upregulated
TATDN1	0.831747	1.77984	4.59029	5.8359	0.0400062	0.287445	Upregulated
GLI3	2.10685	4.30749	3.0138	5.83438	0.0400265	0.287445	Upregulated
FLAD1	0.918287	1.88987	6.17011	5.82708	0.0401242	0.287445	Upregulated
TRPM3	3.97171	15.6893	1.03944	5.82635	0.0401339	0.287445	Upregulated
MRRF	0.919749	1.89179	4.62015	5.82527	0.0401484	0.287445	Upregulated
C3orf77	6.3642	82.3785	-1.03089	6.48031	0.0401677	0.287445	Upregulated
TNNI1	4.70803	26.1371	0.178374	5.82368	0.0401697	0.287445	Upregulated
GJA4	1.60139	3.03436	3.87696	5.82004	0.0402186	0.287445	Upregulated
PVR	2.16805	4.49416	4.73	6.11074	0.0402478	0.287445	Upregulated
KCNE4	1.94509	3.85062	2.71956	5.81781	0.0402484	0.287445	Upregulated
DOCK1	1.49186	2.81251	3.98053	5.80725	0.0403908	0.288034	Upregulated
IL13RA1	1.38517	2.61203	3.72913	5.80399	0.0404349	0.288034	Upregulated
TMC4	1.8252	3.54357	2.2138	5.80338	0.0404431	0.288034	Upregulated
LOC100505876	0.900541	1.86677	5.58817	5.80333	0.0404438	0.288034	Upregulated
CCL16	4.04459	16.5022	-0.809257	5.79967	0.0404933	0.288144	Upregulated
ALDH1A1	2.75684	6.75914	4.42171	6.2036	0.0405449	0.288389	Upregulated
FGFBP3	1.18152	2.26816	3.58291	5.78941	0.0406325	0.28877	Upregulated
STAB1	0.744919	1.67588	5.9641	5.78486	0.0406945	0.288912	Upregulated
BTG1	0.924714	1.89831	6.88664	5.78382	0.0407087	0.288912	Upregulated
DGKH	2.17028	4.50112	2.1572	5.77265	0.0408614	0.289128	Upregulated
DNAH3	2.42952	5.38714	1.20003	5.77149	0.0408773	0.289128	Upregulated
TBL1X	0.91222	1.88194	5.63639	5.76943	0.0409055	0.289128	Upregulated
PSMG1	0.939504	1.91787	4.42775	5.76446	0.0409738	0.28916	Upregulated
SNHG1	1.19828	2.29466	7.16685	5.79042	0.0409785	0.28916	Upregulated
RPLP0P2	1.78943	3.45679	2.1088	5.7582	0.04106	0.289487	Upregulated
MTFR1	1.13944	2.20295	3.84983	5.75702	0.0410762	0.289487	Upregulated
AMOTL2	1.2866	2.43952	6.09431	5.79078	0.0411268	0.289666	Upregulated
WARS2	1.04555	2.06415	3.76782	5.75059	0.041165	0.28975	Upregulated
TPSG1	2.7984	6.95669	1.34528	5.74057	0.0413039	0.289965	Upregulated
PRMT1	0.863673	1.81967	7.93869	5.74023	0.0413086	0.289965	Upregulated
SNAI1	2.11629	4.33577	3.17099	5.7382	0.0413369	0.289993	Upregulated
CDC42EP5	1.78585	3.44823	2.89571	5.73534	0.0413767	0.290134	Upregulated
EDARADD	1.92566	3.79911	1.62804	5.72145	0.0415705	0.290546	Upregulated
IGF2BP2	1.80609	3.49692	1.73711	5.71994	0.0415916	0.290573	Upregulated
S100A16	1.5878	3.00591	3.55397	5.71796	0.0416194	0.290648	Upregulated
USP3	0.659719	1.57978	5.96337	5.71172	0.0417069	0.290898	Upregulated
NDUFB9	0.934208	1.91084	7.05416	5.70743	0.0417673	0.291145	Upregulated
CEACAM19	3.10773	8.62025	2.55075	5.77934	0.0418615	0.291465	Upregulated
PREX2	2.79786	6.95409	1.69825	5.69983	0.0418745	0.291465	Upregulated
UNC13C	3.43689	10.8295	0.0307547	5.69281	0.0419738	0.291706	Upregulated
FOSB	5.16472	35.8703	8.06589	6.31488	0.042005	0.291706	Upregulated
CBLN2	1.8963	3.72257	6.4744	6.06773	0.042024	0.291706	Upregulated
TGFB1	1.33072	2.51529	4.77684	5.68873	0.0420318	0.291706	Upregulated
ALDH1B1	0.732071	1.66102	5.85219	5.68764	0.0420472	0.291706	Upregulated
ULBP1	3.12813	8.74304	0.283393	5.68108	0.0421404	0.291998	Upregulated
PHB2	0.760861	1.6945	8.02032	5.68068	0.0421462	0.291998	Upregulated
ERG	1.71513	3.28326	3.90585	5.6797	0.0421601	0.291998	Upregulated
GALNTL4	1.68731	3.22055	3.36991	5.67602	0.0422126	0.292019	Upregulated
ANKRD26	1.04568	2.06433	5.31629	5.67597	0.0422133	0.292019	Upregulated
EMCN	1.48076	2.79096	2.99025	5.66655	0.0423481	0.292711	Upregulated
SPHK1	1.71784	3.28943	3.88181	5.66427	0.0423807	0.292817	Upregulated
DNAH14	1.56123	2.95105	3.78116	5.66204	0.0424127	0.292918	Upregulated
PICALM	0.69123	1.61466	6.64119	5.6523	0.0425529	0.293646	Upregulated
NT5C1B	4.85152	28.8705	-0.813377	5.6509	0.042573	0.293665	Upregulated
BEND4	2.2941	4.90447	3.04659	5.64921	0.0426114	0.29381	Upregulated
LOC100132163	2.26918	4.82048	1.35828	5.64059	0.0427222	0.294333	Upregulated
COL4A3	2.34379	5.07633	0.72851	5.63357	0.042824	0.294465	Upregulated
ACBD6	0.834253	1.78293	5.80157	5.62822	0.0429018	0.294465	Upregulated
NDUFA12	0.843634	1.79457	5.43939	5.62511	0.0429472	0.294465	Upregulated
C11orf74	1.04253	2.05984	4.25233	5.62247	0.0429856	0.294465	Upregulated
RPGR	1.3501	2.5493	3.3302	5.61695	0.0430664	0.294465	Upregulated
CTHRC1	2.23633	4.71195	4.73844	5.94423	0.0430853	0.294465	Upregulated
DCAF4	1.00485	2.00674	4.0749	5.61415	0.0431073	0.294465	Upregulated
PSMB4	0.820291	1.76576	7.36455	5.61284	0.0431266	0.294478	Upregulated
NUP35	0.899435	1.86534	4.30847	5.60992	0.0431693	0.294531	Upregulated
LHX6	2.55644	5.88256	1.42817	5.60604	0.0432263	0.294801	Upregulated
KARS	1.00407	2.00565	7.54426	5.60239	0.0432801	0.294965	Upregulated
VCAN	1.97816	3.93991	7.65405	6.00353	0.0433998	0.295268	Upregulated
MRPS35	0.711859	1.63791	5.64007	5.58875	0.0434816	0.295477	Upregulated
LOC147727	0.957356	1.94175	5.57859	5.58277	0.0435703	0.295477	Upregulated
CXorf36	1.1616	2.23706	4.59072	5.57757	0.0436475	0.295771	Upregulated
GSTA1	6.25439	76.3414	-1.11754	6.18484	0.0436662	0.295771	Upregulated
LONRF3	2.76237	6.78508	-0.037031	5.56997	0.0437609	0.296083	Upregulated
SSB	0.787658	1.72627	6.74629	5.56971	0.0437648	0.296083	Upregulated
ADAMTS17	1.55289	2.93405	3.48197	5.56687	0.0438072	0.296177	Upregulated
IPO5	0.647972	1.56696	8.28741	5.56599	0.0438204	0.296177	Upregulated
ANXA11	1.02869	2.04017	4.32979	5.55798	0.0439404	0.296558	Upregulated
FNDC8	1.28067	2.42951	2.84996	5.55096	0.0440459	0.296914	Upregulated
CADPS2	2.09958	4.28585	2.65023	5.5465	0.0441131	0.297012	Upregulated
RHOD	2.18518	4.54783	0.727653	5.54408	0.0441496	0.297139	Upregulated
CH25H	3.90502	14.9806	-0.922794	5.5358	0.0442749	0.297272	Upregulated
CCNG1	0.912957	1.8829	6.4103	5.53159	0.0443388	0.297582	Upregulated
FAM189A1	2.46997	5.54033	1.00482	5.52881	0.0443809	0.297623	Upregulated
PTMA	1.05462	2.07717	9.76282	5.52862	0.0443838	0.297623	Upregulated
LOC100505702	3.30704	9.89731	0.580777	5.526	0.0444236	0.297623	Upregulated
GFRAL	6.13881	70.4636	-1.18228	6.12413	0.0444343	0.297623	Upregulated
PLIN5	2.52001	5.73586	1.58517	5.52424	0.0444505	0.297623	Upregulated
PDE4B	1.70437	3.25886	4.13383	5.52841	0.0445431	0.297889	Upregulated
GPR12	3.44785	10.912	4.58419	6.02003	0.0446323	0.297999	Upregulated
PABPC1	0.715536	1.64209	9.94526	5.50127	0.0448021	0.297999	Upregulated
CPLX3	2.95917	7.77676	0.618058	5.50117	0.0448035	0.297999	Upregulated
PHF21B	0.865802	1.82235	6.79979	5.50042	0.0448151	0.297999	Upregulated
MRPL32	0.897495	1.86283	5.5086	5.4994	0.0448308	0.297999	Upregulated
LOC84856	3.93958	15.3437	4.2832	6.01127	0.0448937	0.297999	Upregulated
LYG2	2.43902	5.42275	0.947082	5.49466	0.0449038	0.297999	Upregulated
LGR5	2.4372	5.41591	0.641549	5.49406	0.0449131	0.297999	Upregulated
ADAP2	1.33997	2.53147	3.10723	5.49369	0.0449188	0.297999	Upregulated
ZAN	4.54696	23.3761	0.78283	5.51223	0.0449255	0.297999	Upregulated
FDXACB1	1.57739	2.9843	2.48644	5.4911	0.0449588	0.297999	Upregulated
CACNA1A	1.87109	3.65808	1.45567	5.48565	0.0450431	0.298055	Upregulated
TYROBP	0.993912	1.99158	3.62574	5.48443	0.045062	0.298055	Upregulated
POU3F1	2.94664	7.7095	3.17368	5.65355	0.0452156	0.298638	Upregulated
ZNF787	0.758111	1.69127	5.62846	5.47162	0.045261	0.298638	Upregulated
CD63	0.852689	1.80586	7.73026	5.46914	0.0452996	0.298638	Upregulated
KLF9	2.77443	6.84206	5.84652	5.97427	0.0453015	0.298638	Upregulated
TMEM206	0.915353	1.88603	4.66196	5.46081	0.0454298	0.299082	Upregulated
ALKBH7	0.751378	1.6834	5.73297	5.44611	0.0456606	0.299967	Upregulated
MGC70870	4.74875	26.8854	-0.888581	5.44405	0.045693	0.299968	Upregulated
PROCR	1.82028	3.53151	1.96827	5.44208	0.0457241	0.299968	Upregulated
TMIGD1	4.72022	26.3589	-0.905203	5.43994	0.045758	0.300039	Upregulated
C17orf89	0.879091	1.83922	5.42913	5.43802	0.0457883	0.300039	Upregulated
USP18	2.50184	5.66407	0.777787	5.43582	0.045823	0.30015	Upregulated
EDNRB	1.76834	3.40661	4.31074	5.48299	0.0459937	0.300807	Upregulated
THG1L	1.07614	2.10839	4.11772	5.42478	0.0459982	0.300807	Upregulated
PEAK1	0.79941	1.74039	5.91517	5.41719	0.046119	0.30138	Upregulated
PCDH12	1.38241	2.60703	4.5891	5.41335	0.0461803	0.301439	Upregulated
APBB2	0.722096	1.64958	5.5989	5.41085	0.0462203	0.301467	Upregulated
PCDHA4	2.36068	5.13614	1.52451	5.40963	0.0462398	0.301478	Upregulated
ZCRB1	0.84999	1.80249	5.41936	5.40253	0.0463536	0.301797	Upregulated
GLA	1.14451	2.21071	4.03875	5.40211	0.0463602	0.301797	Upregulated
GNPDA1	0.720069	1.64726	5.6376	5.39863	0.0464163	0.302045	Upregulated
ZNF781	0.89033	1.8536	4.30823	5.39548	0.046467	0.302247	Upregulated
RAD51AP2	1.97041	3.9188	1.41195	5.38925	0.0465674	0.302247	Upregulated
SLC36A2	4.14839	17.7333	-0.604469	5.38809	0.0465861	0.302247	Upregulated
STARD8	1.39301	2.62626	3.12102	5.38783	0.0465903	0.302247	Upregulated
SYT6	3.6026	12.1476	3.34664	5.74338	0.0466458	0.30249	Upregulated
QTRT1	0.846823	1.79854	6.01394	5.37988	0.046719	0.302733	Upregulated
C6orf52	1.94316	3.84546	1.88058	5.37394	0.0468155	0.303241	Upregulated
SPINK5	2.49387	5.63286	1.73659	5.36676	0.0469323	0.30387	Upregulated
VGF	1.78755	3.45227	5.79183	5.6506	0.0470319	0.304177	Upregulated
COMP	2.46559	5.52354	1.31867	5.35889	0.0470608	0.304247	Upregulated
ARHGEF17	1.01602	2.02234	6.82904	5.35401	0.0471408	0.304543	Upregulated
PLEKHH2	1.57171	2.97256	2.72949	5.3539	0.0471426	0.304543	Upregulated
DLL4	2.27274	4.83241	4.98463	5.70344	0.04723	0.304584	Upregulated
TFB2M	1.09608	2.13773	4.24317	5.34796	0.0472401	0.304584	Upregulated
MAPT-IT1	1.91254	3.7647	1.12168	5.34415	0.0473027	0.304584	Upregulated
SOX17	2.84584	7.18925	3.13762	5.49378	0.0473134	0.304584	Upregulated
VIT	4.52472	23.0185	-0.38701	5.3394	0.047381	0.304584	Upregulated
HOTAIRM1	2.20531	4.61175	0.644898	5.33874	0.0473921	0.304584	Upregulated
DOK5	3.36221	10.2832	0.969369	5.33826	0.0473998	0.304584	Upregulated
SNRPE	1.03294	2.04619	5.71256	5.33676	0.0474246	0.304584	Upregulated
PAPSS2	1.49631	2.8212	3.27357	5.33457	0.0474609	0.304587	Upregulated
LOC100130155	3.72167	13.1927	-0.655952	5.33136	0.0475139	0.304587	Upregulated
TOMM5	0.751649	1.68372	5.63414	5.32847	0.0475618	0.304587	Upregulated
C4orf19	4.58854	24.0595	-0.4018	5.32807	0.0475685	0.304587	Upregulated
KLF2	2.33758	5.05453	5.50003	5.77676	0.0475696	0.304587	Upregulated
COL27A1	1.59641	3.0239	3.26515	5.32794	0.0475707	0.304587	Upregulated
TRIM71	4.03538	16.3973	0.742397	5.32501	0.0476193	0.304594	Upregulated
NAB2	0.816639	1.7613	5.82563	5.32363	0.0476422	0.304625	Upregulated
LOC400655	4.73805	26.6868	-0.801281	5.31774	0.0477402	0.304995	Upregulated
RNF130	0.838229	1.78785	5.63261	5.30714	0.0479172	0.305499	Upregulated
MT2A	1.5776	2.98472	2.97136	5.30691	0.047921	0.305499	Upregulated
FGFRL1	2.00549	4.01524	0.934806	5.30679	0.047923	0.305499	Upregulated
C17orf96	1.17694	2.26097	4.36965	5.30676	0.0479235	0.305499	Upregulated
SLC12A8	2.87921	7.35748	1.2959	5.3026	0.0479933	0.305828	Upregulated
TNFRSF10D	2.3422	5.07076	3.45032	5.37089	0.0481195	0.305896	Upregulated
NFIA	1.35265	2.55381	4.04034	5.2945	0.0481294	0.305896	Upregulated
FAM205A	2.8406	7.16317	-0.230949	5.29335	0.0481487	0.305896	Upregulated
RPS10	1.62424	3.08279	1.8932	5.28792	0.0482403	0.306017	Upregulated
NENF	0.959132	1.94414	5.03809	5.28159	0.0483472	0.30645	Upregulated
C17orf82	2.00523	4.01452	2.17623	5.28066	0.048363	0.30645	Upregulated
RIN3	1.24554	2.37107	3.18993	5.26643	0.0486047	0.30723	Upregulated
HSPA8	0.897442	1.86276	9.66902	5.26462	0.0486356	0.30723	Upregulated
CCDC58	1.51452	2.85705	3.41638	5.26379	0.0486497	0.30723	Upregulated
GJA5	2.03711	4.10421	3.22351	5.25709	0.0487643	0.307604	Upregulated
SDC1	1.37635	2.59611	4.24005	5.25606	0.0487818	0.307604	Upregulated
EXOSC5	0.990394	1.98673	5.12901	5.24731	0.0489319	0.307931	Upregulated
SH3RF3	1.62611	3.0868	2.35456	5.24614	0.0489521	0.307931	Upregulated
RRP1	0.678951	1.60097	5.9069	5.24556	0.048962	0.307931	Upregulated
FAM83H	2.36536	5.1528	1.43129	5.24455	0.0489794	0.307931	Upregulated
PLSCR1	1.46734	2.76512	3.50641	5.23628	0.0491219	0.3084	Upregulated
THOC7	0.862319	1.81796	5.19278	5.22992	0.0492319	0.30859	Upregulated
ACTL6A	0.838625	1.78834	5.76046	5.22675	0.0492868	0.30859	Upregulated
C19orf29-AS1	2.35144	5.10332	0.379007	5.22625	0.0492955	0.30859	Upregulated
SLC39A12	5.97646	62.9644	-1.29801	5.74802	0.049615	0.309403	Upregulated
WLS	1.65094	3.14038	2.6909	5.2036	0.0496904	0.309403	Upregulated
GCFC1	0.71318	1.63941	6.6171	5.20213	0.0497161	0.309403	Upregulated
TNFRSF4	2.05407	4.15276	3.25116	5.20209	0.0497169	0.309403	Upregulated
HEPACAM	5.95645	62.0969	-1.30804	5.73815	0.0497615	0.309403	Upregulated
SPNS2	1.21134	2.31552	5.32155	5.19805	0.0497878	0.309403	Upregulated
RREB1	1.52171	2.87131	3.29594	5.19796	0.0497893	0.309403	Upregulated
LPAR6	1.34598	2.54204	3.27523	5.19735	0.0498001	0.309403	Upregulated
GSN	1.24895	2.37669	6.67618	5.25376	0.0498888	0.309403	Upregulated
SNORD15B	2.45938	5.4998	-0.092549	5.19104	0.049911	0.309403	Upregulated
CEP170P1	2.22318	4.66922	1.2224	5.18899	0.0499471	0.309403	Upregulated
MDGA1	-6.0848	67.8746	8.06217	99.2023	5.45183e-06	0.0306993	Downregulated
C1QL1	-3.54808	11.6971	6.78072	86.9951	8.56478e-06	0.0359828	Downregulated
PITPNM1	-3.27263	9.66404	6.46129	75.5646	1.49103e-05	0.0359828	Downregulated
ALS2CL	-2.92309	7.58468	5.08726	69.8075	2.03046e-05	0.0382392	Downregulated
SGSM1	-3.19051	9.12934	6.40603	64.7468	2.71634e-05	0.0382392	Downregulated
PRRT4	-3.74001	13.3615	7.66807	60.0263	3.63171e-05	0.0467582	Downregulated
FXYD7	-3.97373	15.7112	4.20706	57.2262	4.35665e-05	0.0467582	Downregulated
CADM3	-3.40655	10.6041	6.24861	55.818	4.78855e-05	0.0467582	Downregulated
UNC13D	-3.40644	10.6033	6.41683	53.7851	5.50939e-05	0.0467582	Downregulated
CYB561	-3.77311	13.6716	8.36298	53.1091	5.7783e-05	0.0467582	Downregulated
PGPEP1	-2.76189	6.78285	5.07544	48.0507	8.40265e-05	0.0489469	Downregulated
LRRC55	-3.40222	10.5723	5.71562	46.0479	9.83837e-05	0.0531864	Downregulated
PRPH	-3.92345	15.1731	9.23412	46.9202	9.87725e-05	0.0531864	Downregulated
SERPINA5	-5.88419	59.0634	4.40755	45.9159	0.000108454	0.0531864	Downregulated
FAM116B	-2.31608	4.97977	5.45594	44.4258	0.000112283	0.0531864	Downregulated
MCF2L2	-2.7372	6.66777	4.55758	43.9829	0.000116492	0.0531864	Downregulated
FMNL1	-2.31905	4.99002	6.10514	41.0206	0.000150262	0.0577373	Downregulated
SYNPO2	-2.62242	6.15784	6.76141	40.3599	0.000159377	0.0577373	Downregulated
GAP43	-2.223	4.66864	8.39711	39.7632	0.000168201	0.0580086	Downregulated
VAT1L	-2.52433	5.75307	7.90985	39.1498	0.000177909	0.0580086	Downregulated
TLE4	-1.85761	3.62406	7.21463	38.64	0.000186508	0.0580086	Downregulated
QDPR	-1.89862	3.72857	7.2111	38.1371	0.000195497	0.0580086	Downregulated
RAP1GAP2	-2.49732	5.64634	8.33711	37.5704	0.000206276	0.0580086	Downregulated
CORO2A	-2.77384	6.83928	6.52849	37.5008	0.00020765	0.0580086	Downregulated
CORO2B	-2.93617	7.65376	5.19928	36.0404	0.000239261	0.0612399	Downregulated
PLEKHD1	-8.00576	257.024	2.15297	35.0606	0.000263831	0.0645927	Downregulated
PLEKHA6	-1.94914	3.86145	8.44146	34.4473	0.000280804	0.0658837	Downregulated
RGAG4	-2.22243	4.6668	6.94477	33.9461	0.000295682	0.0674993	Downregulated
BOK	-2.75372	6.74452	5.96085	33.4764	0.000310518	0.0685531	Downregulated
PGBD5	-1.82134	3.53409	5.42028	32.9144	0.000329492	0.0695764	Downregulated
SCN9A	-2.47013	5.54094	7.35023	32.4847	0.000344976	0.0697888	Downregulated
KATNAL1	-1.8557	3.61928	5.95742	32.2274	0.000354676	0.0697888	Downregulated
HPCAL4	-4.41381	21.3151	5.96979	35.4044	0.000362051	0.0697888	Downregulated
MMP15	-2.16081	4.47165	7.40376	31.9262	0.000366462	0.0697888	Downregulated
CCNA1	-4.77026	27.2892	4.08616	32.0016	0.000369807	0.0697888	Downregulated
C6orf89	-1.52163	2.87116	7.07341	31.6135	0.000379212	0.0697888	Downregulated
LMO1	-4.62489	24.6735	4.82872	33.247	0.000382886	0.0697888	Downregulated
LPPR4	-2.81044	7.01498	5.86052	31.3349	0.000391035	0.0697888	Downregulated
PTPRH	-3.05937	8.33608	5.24056	31.234	0.000395427	0.0697888	Downregulated
DUSP3	-1.91643	3.77489	6.73278	31.2074	0.000396597	0.0697888	Downregulated
LOC728392	-1.87159	3.65935	7.21491	30.6133	0.00042384	0.0707368	Downregulated
ANKFY1	-1.53282	2.89351	7.51163	30.603	0.000424332	0.0707368	Downregulated
C17orf28	-1.92289	3.79182	7.79167	30.3799	0.000435176	0.0707368	Downregulated
TRIM2	-1.85278	3.61195	7.82999	30.3736	0.000435484	0.0707368	Downregulated
SMAD9	-2.31257	4.96766	5.8367	30.2888	0.000439698	0.0707411	Downregulated
SLC6A2	-3.34008	10.1266	6.6968	31.2548	0.000455263	0.0714333	Downregulated
KCNC4	-1.69744	3.24325	5.38582	29.9568	0.000456686	0.0714333	Downregulated
EYS	-2.78764	6.90497	4.18717	29.6209	0.000474702	0.0718139	Downregulated
SERINC5	-1.95752	3.88393	5.92978	29.6028	0.000475698	0.0718139	Downregulated
C1orf226	-2.13066	4.37917	6.69267	29.5141	0.000480618	0.0718139	Downregulated
TMOD1	-2.38666	5.22945	8.10681	29.4502	0.000484198	0.0718139	Downregulated
C1orf173	-3.35297	10.2175	4.61914	29.2652	0.000494748	0.0726763	Downregulated
EPB41L1	-1.91045	3.75926	8.61987	29.0585	0.000506874	0.0738158	Downregulated
EPHB3	-2.44693	5.45253	5.70736	28.9456	0.000513658	0.0740257	Downregulated
CAPN1	-1.72596	3.30801	7.17872	28.5337	0.000539357	0.0744125	Downregulated
MAGEC1	-7.88154	235.82	3.38796	29.9778	0.000548013	0.0744125	Downregulated
EBF1	-2.48361	5.59293	7.22685	28.2451	0.000558314	0.0747107	Downregulated
CAMK2A	-2.99506	7.97264	4.17378	28.1711	0.000563307	0.0747107	Downregulated
SH3RF1	-1.72798	3.31264	6.27935	27.8899	0.000582789	0.0747107	Downregulated
GCH1	-3.25599	9.55327	6.50368	29.0763	0.000583781	0.0747107	Downregulated
NRXN2	-1.40932	2.65612	8.34743	27.3461	0.000622879	0.0755564	Downregulated
TMX4	-1.73664	3.33258	6.93103	27.3164	0.000625167	0.0755564	Downregulated
PTPRN2	-1.68759	3.22117	7.84034	27.3123	0.000625484	0.0755564	Downregulated
RNF112	-1.72447	3.30459	5.92372	27.0341	0.000647418	0.0761444	Downregulated
PPP1R13B	-1.77844	3.43054	5.9247	26.7451	0.000671223	0.0766146	Downregulated
SLC29A1	-1.83876	3.57701	7.79358	26.5231	0.000690244	0.0771268	Downregulated
SOX15	-2.68598	6.43516	3.71077	26.4291	0.000698497	0.0771268	Downregulated
RAB3B	-2.51593	5.71967	5.98276	26.4012	0.000700969	0.0771268	Downregulated
ZBTB46	-2.69844	6.49101	5.95679	26.2891	0.000711018	0.0771268	Downregulated
PACRG	-3.4259	10.7473	3.17491	26.2164	0.000717627	0.0771268	Downregulated
EPOR	-1.989	3.96962	4.23618	25.8495	0.000752174	0.0789222	Downregulated
NEUROD4	-6.70882	104.606	0.975256	25.7035	0.000766488	0.0799277	Downregulated
PNMAL2	-1.63025	3.09568	5.19637	25.4729	0.000789783	0.0804543	Downregulated
TUB	-2.47796	5.57108	8.94084	25.4651	0.000790588	0.0804543	Downregulated
SYT9	-7.56266	189.055	2.60739	25.4196	0.000808837	0.0811894	Downregulated
CD44	-4.82753	28.3943	8.54079	30.0918	0.000817036	0.0811894	Downregulated
PYGM	-2.82906	7.10612	3.66403	24.7901	0.000864087	0.0819949	Downregulated
DISP2	-1.77515	3.42274	5.75263	24.6882	0.00087591	0.0819949	Downregulated
CNGB1	-3.1947	9.15592	7.89361	26.1415	0.000887353	0.0819949	Downregulated
TMEM107	-2.38938	5.23933	3.85956	24.5071	0.000897403	0.0819949	Downregulated
EFNB3	-2.28759	4.88239	7.20345	24.4672	0.000902228	0.0819949	Downregulated
PAG1	-1.66544	3.1721	7.03963	24.3696	0.000914163	0.0819949	Downregulated
PAQR8	-2.01982	4.05534	5.07749	24.3314	0.000918881	0.0819949	Downregulated
ZFAND3	-1.49005	2.80899	7.63779	24.3072	0.000921891	0.0819949	Downregulated
TUBB2A	-1.92657	3.80152	7.22762	24.1437	0.000942535	0.0830563	Downregulated
SYT7	-2.13089	4.37988	8.07338	24.105	0.000947506	0.0830563	Downregulated
APBA1	-1.90404	3.7426	5.96192	23.89	0.000975723	0.0837179	Downregulated
CCDC74B	-3.46205	11.02	3.37495	23.7969	0.000988254	0.0837179	Downregulated
MUC20	-2.38832	5.23546	4.35667	23.54	0.00102389	0.0841437	Downregulated
UNC13B	-1.3883	2.6177	6.7268	23.5119	0.00102789	0.0841437	Downregulated
VAT1	-1.59249	3.0157	9.39206	23.5118	0.00102789	0.0841437	Downregulated
KIF5A	-1.89557	3.72068	8.00442	23.4549	0.00103604	0.0841437	Downregulated
SDC3	-1.60953	3.05153	7.83484	23.1817	0.00107629	0.0853477	Downregulated
MAP1A	-1.53417	2.89621	6.78961	23.1811	0.00107637	0.0853477	Downregulated
PRIC285	-2.59693	6.05	6.54548	23.4635	0.00108118	0.0853477	Downregulated
ITGA3	-2.25083	4.75956	6.06107	23.0354	0.00109863	0.0855662	Downregulated
INSM2	-4.25546	19.0995	7.85918	26.9811	0.00109915	0.0855662	Downregulated
SYT5	-2.69154	6.46002	6.19707	23.2713	0.00112173	0.0869238	Downregulated
CRTC1	-1.37024	2.58513	6.96818	22.8439	0.00112874	0.0870678	Downregulated
CELF6	-1.55169	2.9316	5.90977	22.4939	0.00118646	0.0896616	Downregulated
L1CAM	-1.54347	2.91495	9.69039	22.4795	0.00118891	0.0896616	Downregulated
PPP1R17	-9.20637	590.735	1.45908	28.8808	0.00124129	0.0906905	Downregulated
SLC35F3	-6.23909	75.5356	1.87112	22.1197	0.00125226	0.0906905	Downregulated
ITM2C	-3.02433	8.13608	8.07684	23.4727	0.00125552	0.0906905	Downregulated
ACTN1	-1.35575	2.55931	7.49576	22.0978	0.00125623	0.0906905	Downregulated
FGD3	-2.65361	6.29239	3.12753	22.0118	0.00127205	0.0910542	Downregulated
KIAA1715	-1.41739	2.67103	6.07474	21.907	0.00129166	0.0920674	Downregulated
FAM70A	-2.89861	7.45709	4.80437	21.6382	0.00134368	0.0941857	Downregulated
AGPAT4	-1.695	3.23778	6.03937	21.4654	0.0013785	0.095518	Downregulated
PRPH2	-4.82768	28.3973	4.27094	23.0106	0.00139089	0.095518	Downregulated
TANC2	-1.70313	3.25607	8.63752	21.4048	0.00139096	0.095518	Downregulated
TLN2	-2.90577	7.49417	7.77586	22.5211	0.00140064	0.0957933	Downregulated
NEURL1B	-1.59161	3.01386	6.5608	21.3036	0.0014121	0.0961879	Downregulated
CACNG4	-1.31274	2.48414	8.39041	21.0923	0.00145752	0.0963533	Downregulated
TPPP3	-2.34493	5.08036	5.40925	21.0918	0.00145762	0.0963533	Downregulated
INS	-8.53818	371.748	0.838358	26.6992	0.00154	0.0978014	Downregulated
COL22A1	-5.08971	34.0529	6.08958	24.8772	0.00154947	0.0980347	Downregulated
ABLIM2	-2.33708	5.05279	4.61985	20.661	0.00155596	0.0980777	Downregulated
KLHDC8B	-2.28356	4.86879	6.10117	20.4947	0.00159611	0.100234	Downregulated
VPS13D	-1.82818	3.55088	6.59004	20.3712	0.00162677	0.101781	Downregulated
TOX	-1.73007	3.31744	6.33485	20.11	0.00169399	0.104384	Downregulated
FAM167A	-3.53295	11.5751	4.63107	20.6509	0.00172397	0.104384	Downregulated
GPR158	-2.93857	7.66652	4.94979	20.0432	0.00179642	0.10685	Downregulated
PCDH7	-2.30432	4.93935	5.6915	19.6196	0.00182976	0.10685	Downregulated
C14orf132	-1.69717	3.24264	9.00218	19.606	0.00183372	0.10685	Downregulated
LRRC73	-2.53981	5.81511	2.79659	19.6054	0.0018339	0.10685	Downregulated
PCDHGC4	-1.93265	3.81755	5.50925	19.4559	0.00187806	0.108369	Downregulated
KHDRBS3	-1.4511	2.73416	5.63576	19.3394	0.00191337	0.108859	Downregulated
SGPL1	-1.56395	2.95662	7.0538	19.3009	0.00192524	0.108859	Downregulated
DSEL	-2.3046	4.9403	5.14708	19.2693	0.00193502	0.108859	Downregulated
LHFPL2	-1.65767	3.15506	5.88855	19.2545	0.00193965	0.108859	Downregulated
ARHGEF10L	-1.81822	3.52646	6.89352	19.1897	0.00195997	0.1094	Downregulated
RPS6KA1	-1.92401	3.79476	4.77405	18.9941	0.002023	0.111318	Downregulated
FEM1B	-1.33525	2.52319	5.58656	18.9733	0.00202984	0.111332	Downregulated
RIMBP2	-1.72878	3.31448	8.43203	18.9443	0.00203947	0.111476	Downregulated
DNAJC6	-1.54216	2.9123	6.70963	18.8595	0.00206783	0.111476	Downregulated
RTN1	-1.22381	2.33563	8.66924	18.8329	0.00207686	0.111476	Downregulated
CACNA2D3	-2.07822	4.22286	6.57677	18.8277	0.00207859	0.111476	Downregulated
PLXNA3	-1.12616	2.18277	7.56507	18.823	0.00208021	0.111476	Downregulated
SLC26A11	-1.67087	3.18406	6.58351	18.7597	0.00210186	0.111476	Downregulated
LOC100507421	-1.23624	2.35584	7.34738	18.7504	0.00210507	0.111476	Downregulated
ZER1	-1.16344	2.2399	6.48184	18.65	0.00214007	0.111942	Downregulated
CBX7	-1.76875	3.40758	4.86107	18.6492	0.00214037	0.111942	Downregulated
SLC10A4	-2.56495	5.91733	5.564	18.9237	0.00215557	0.112389	Downregulated
NCOR1P1	-5.91764	60.4488	2.36935	18.5396	0.00217941	0.112935	Downregulated
KRT17	-7.53335	185.253	3.96793	21.4464	0.00220689	0.113661	Downregulated
AKAP6	-1.66767	3.17701	6.53818	18.3938	0.00223273	0.114311	Downregulated
ABCA5	-2.46685	5.52835	5.09559	18.3405	0.00225261	0.114311	Downregulated
KCNJ9	-2.71094	6.54749	4.56547	18.315	0.00226221	0.114311	Downregulated
N4BP2L1	-1.83225	3.56092	3.98874	18.2668	0.00228048	0.114655	Downregulated
LOC727924	-7.30721	158.376	1.49206	18.1511	0.00232507	0.115895	Downregulated
IPO13	-1.37995	2.6026	6.21984	18.1409	0.00232908	0.115895	Downregulated
CHGA	-2.28355	4.86875	10.2865	18.184	0.0023463	0.115895	Downregulated
GNB5	-1.45051	2.73304	5.74538	18.025	0.00237494	0.116421	Downregulated
EFNA5	-1.80395	3.49176	6.20763	18.0017	0.00238429	0.116421	Downregulated
CARD14	-2.11339	4.32705	4.71947	17.9738	0.00239554	0.116421	Downregulated
SYNGR1	-1.60068	3.03286	7.47956	17.9723	0.00239617	0.116421	Downregulated
SLC4A8	-1.7537	3.37223	6.57461	17.8204	0.00245865	0.116421	Downregulated
PGAM2	-1.71261	3.27753	4.52836	17.7344	0.00249493	0.116421	Downregulated
TMEM132D	-4.35196	20.4207	5.29573	20.2781	0.00255237	0.116421	Downregulated
RUNDC1	-1.39668	2.63295	6.00847	17.5259	0.0025857	0.116421	Downregulated
OR4N4	-10.0937	1092.72	2.31884	23.8342	0.00259516	0.116421	Downregulated
IRS2	-2.12361	4.35782	7.3424	17.6269	0.00259537	0.116421	Downregulated
CACNG2	-1.58698	3.0042	5.25167	17.4824	0.00260514	0.116421	Downregulated
GOLGA7B	-1.32864	2.51165	5.18927	17.4732	0.00260929	0.116421	Downregulated
MTOR	-1.31421	2.48666	7.08579	17.4096	0.00263806	0.116421	Downregulated
NDRG4	-1.34362	2.53788	8.6188	17.3991	0.00264289	0.116421	Downregulated
BTN2A1	-1.25626	2.38876	5.44096	17.3653	0.0026584	0.116421	Downregulated
PTPRA	-1.19281	2.28598	7.22041	17.3518	0.0026646	0.116421	Downregulated
FAM213B	-1.39898	2.63716	6.01924	17.2966	0.00269025	0.116696	Downregulated
RAB6B	-1.28628	2.43899	7.79411	17.2886	0.002694	0.116696	Downregulated
APLP1	-1.16481	2.24204	8.65607	17.2472	0.00271345	0.116696	Downregulated
TBC1D24	-1.43446	2.7028	7.13107	17.1961	0.0027377	0.117381	Downregulated
NCOA7	-1.41283	2.66259	7.37401	17.1702	0.00275009	0.117613	Downregulated
PANK4	-1.22386	2.33571	5.32406	17.1553	0.00275727	0.117622	Downregulated
LRRTM1	-3.84672	14.3873	4.91709	18.8238	0.00276606	0.1177	Downregulated
DAGLA	-1.48921	2.80734	5.88082	17.1214	0.00277369	0.117722	Downregulated
PTPRF	-1.86938	3.65375	8.52492	17.0817	0.00279303	0.117957	Downregulated
PSD2	-1.91727	3.77708	6.00077	17.0218	0.00282253	0.118892	Downregulated
ZNF251	-1.13399	2.19464	5.83319	17.0082	0.00282926	0.118892	Downregulated
BRSK2	-1.291	2.44697	8.03706	16.9785	0.00284406	0.11895	Downregulated
FNIP2	-1.4384	2.71021	6.13702	16.9541	0.00285634	0.118953	Downregulated
CNTFR	-1.6551	3.14945	7.77629	16.9284	0.00286929	0.118953	Downregulated
RAB15	-1.91376	3.76791	6.38559	16.9266	0.00287021	0.118953	Downregulated
FAM111B	-2.64048	6.2354	4.30839	16.8665	0.00290083	0.119521	Downregulated
CYP3A5	-3.06307	8.3575	4.17248	16.7841	0.0029466	0.120607	Downregulated
STXBP5	-1.50154	2.83146	5.50571	16.7743	0.0029486	0.120607	Downregulated
FBXO42	-1.17576	2.25911	5.41933	16.7508	0.0029609	0.120818	Downregulated
ASAP1	-1.40401	2.64635	7.605	16.6224	0.0030294	0.121608	Downregulated
SCPEP1	-1.40981	2.65703	5.55576	16.6098	0.00303622	0.121608	Downregulated
TPPP	-1.36419	2.57431	5.8	16.5509	0.00306838	0.12254	Downregulated
DPP6	-2.84497	7.18489	7.75987	17.8346	0.00309559	0.122713	Downregulated
RIMS4	-1.15714	2.23015	6.94951	16.3904	0.00315821	0.124363	Downregulated
KIAA0232	-1.03501	2.04913	6.68472	16.3167	0.00320056	0.124866	Downregulated
NOS1AP	-1.79715	3.47533	6.01697	16.2203	0.00325695	0.126306	Downregulated
CDKN1C	-1.85734	3.62339	6.47138	16.2154	0.0032599	0.126306	Downregulated
CLCN6	-1.48253	2.79439	6.53893	16.1617	0.00329186	0.126437	Downregulated
PINK1	-1.43332	2.70068	6.26751	16.1301	0.00331089	0.126437	Downregulated
PCDHB7	-2.48315	5.59118	2.8554	16.1222	0.00331568	0.126437	Downregulated
PCDHA8	-3.08067	8.46008	2.89552	16.0459	0.0033622	0.127923	Downregulated
UHRF1BP1	-1.42966	2.69383	6.30159	15.9949	0.00339382	0.127973	Downregulated
OR4N3P	-5.19814	36.711	1.90223	15.9434	0.00342603	0.128613	Downregulated
PIK3CD	-2.16371	4.48065	5.41819	15.8817	0.0034652	0.129222	Downregulated
TP53BP1	-1.08127	2.11589	7.28518	15.817	0.00350682	0.129914	Downregulated
BAIAP3	-3.12944	8.75093	4.60608	16.2711	0.00352364	0.130251	Downregulated
ZNF512B	-1.17615	2.25973	7.36197	15.7519	0.00354933	0.130629	Downregulated
MAP3K3	-1.33722	2.52664	6.87497	15.6776	0.00359865	0.13108	Downregulated
BTBD9	-1.47741	2.78448	5.55356	15.6451	0.00362051	0.13108	Downregulated
GNAZ	-1.0992	2.14236	6.88775	15.6372	0.00362584	0.13108	Downregulated
DNM1	-1.01113	2.0155	7.70216	15.63	0.00363067	0.13108	Downregulated
CRIP2	-1.48704	2.80314	7.2433	15.6289	0.00363142	0.13108	Downregulated
REEP6	-2.23395	4.70421	4.02908	15.6122	0.00364279	0.13121	Downregulated
PAK3	-1.59235	3.01541	5.11358	15.5636	0.003676	0.131868	Downregulated
ZNF608	-1.8055	3.49549	6.89	15.5626	0.00367666	0.131868	Downregulated
MBD5	-1.31224	2.48327	4.70927	15.3902	0.00379758	0.134774	Downregulated
DHRS1	-1.58586	3.00187	4.2261	15.3552	0.00382272	0.135086	Downregulated
KCNB1	-2.25176	4.76264	4.79626	15.3494	0.00382687	0.135086	Downregulated
HMP19	-1.41955	2.67501	8.18735	15.341	0.00383292	0.135086	Downregulated
YIPF3	-1.17368	2.25587	7.03244	15.2443	0.0039037	0.135922	Downregulated
ABCA2	-1.64225	3.12152	7.87173	15.2353	0.00391039	0.135922	Downregulated
ILK	-1.07736	2.11017	6.57797	15.2168	0.00392416	0.136121	Downregulated
TNFRSF25	-2.54486	5.83553	5.1563	15.5071	0.00398205	0.137087	Downregulated
DOPEY1	-1.15831	2.23196	5.64137	15.1175	0.00399899	0.137087	Downregulated
FAM190B	-1.34491	2.54014	6.43845	15.1142	0.00400154	0.137087	Downregulated
CPEB4	-1.41529	2.66713	6.54547	15.1126	0.00400274	0.137087	Downregulated
CRAT	-1.70956	3.27061	6.20537	15.0793	0.00402825	0.137416	Downregulated
TMEM63B	-1.09483	2.13587	6.77072	15.0709	0.0040347	0.137416	Downregulated
TTBK1	-1.42348	2.68231	7.32202	15.0602	0.00404301	0.137422	Downregulated
SPTBN4	-1.66543	3.17208	6.8882	15.0301	0.00406632	0.13766	Downregulated
MGC16703	-1.98264	3.95215	3.2842	14.9453	0.00413301	0.138567	Downregulated
ZEB1	-1.28403	2.43518	7.05085	14.8982	0.00417065	0.138567	Downregulated
TEAD1	-1.14545	2.21216	7.75881	14.8907	0.00417668	0.138567	Downregulated
OSBPL3	-3.25695	9.55962	6.45166	16.7867	0.00417881	0.138567	Downregulated
SEZ6L	-4.22412	18.6891	8.27304	17.6699	0.00418966	0.138567	Downregulated
VPS33A	-1.09247	2.13239	5.99111	14.8621	0.00419974	0.138567	Downregulated
MAST2	-1.18381	2.27176	7.12154	14.8245	0.00423039	0.13866	Downregulated
ROM1	-2.18457	4.54592	2.84232	14.7884	0.00426003	0.13866	Downregulated
TCF19	-7.47763	178.234	-0.101598	18.1003	0.00427747	0.13896	Downregulated
LOC149837	-2.1017	4.29216	3.89598	14.74	0.00430012	0.139428	Downregulated
PMP22	-3.14423	8.8411	7.05081	16.5569	0.00433451	0.139532	Downregulated
POMT1	-1.08225	2.11733	6.25011	14.6968	0.00433637	0.139532	Downregulated
PCBP3	-1.42552	2.68612	5.45349	14.508	0.00449921	0.141328	Downregulated
PDPK1	-1.20994	2.31328	6.3458	14.506	0.00450093	0.141328	Downregulated
ARHGAP22	-2.73028	6.63586	4.0542	14.4818	0.0045224	0.141572	Downregulated
WDR7	-1.20051	2.29821	5.44705	14.433	0.00456594	0.142332	Downregulated
STIM1	-1.3598	2.5665	5.48467	14.4056	0.0045907	0.142332	Downregulated
AP2A2	-1.10761	2.15488	7.72322	14.3976	0.00459793	0.142332	Downregulated
MEGF9	-1.20173	2.30016	5.9377	14.3805	0.00461343	0.142332	Downregulated
RIPK1	-1.22925	2.34445	5.12181	14.2811	0.00470496	0.144102	Downregulated
EYA3	-1.12101	2.17499	5.51468	14.2795	0.00470652	0.144102	Downregulated
PAQR6	-1.4627	2.75625	4.66447	14.2502	0.00473394	0.144102	Downregulated
ACADS	-1.78225	3.43963	4.21712	14.2498	0.00473431	0.144102	Downregulated
TOLLIP	-1.18561	2.2746	6.10495	14.2351	0.00474817	0.144264	Downregulated
EBF4	-1.11938	2.17254	7.31228	14.2088	0.00477297	0.144757	Downregulated
KCNIP4	-2.7647	6.79606	4.64225	14.4974	0.00479265	0.145094	Downregulated
SRGAP3	-1.00273	2.00378	6.93587	14.165	0.00481483	0.145203	Downregulated
STEAP3	-3.76678	13.6117	3.84432	14.6403	0.00482896	0.145203	Downregulated
PALM	-1.22681	2.34049	8.1607	14.1476	0.00483156	0.145203	Downregulated
ENPP5	-3.87685	14.6908	1.67682	14.1456	0.0048335	0.145203	Downregulated
FIGNL2	-1.4903	2.80947	4.64102	14.1336	0.00484508	0.145203	Downregulated
SV2A	-1.08278	2.11811	7.2958	14.1218	0.00485645	0.145203	Downregulated
POU2F2	-2.20811	4.6207	8.51525	14.5116	0.00490897	0.145895	Downregulated
CPNE2	-1.69487	3.23748	6.50608	14.0529	0.00492384	0.145895	Downregulated
SH3GLB2	-1.28883	2.44329	6.6154	14.0332	0.00494333	0.145895	Downregulated
ELAVL4	-1.09376	2.1343	7.91809	14.018	0.00495843	0.145928	Downregulated
TMEM151B	-1.23508	2.35394	7.76881	13.9845	0.00499192	0.145966	Downregulated
FAM135B	-2.66109	6.32511	3.3241	13.9775	0.00499896	0.145966	Downregulated
NCOA6	-0.988247	1.98377	7.53205	13.9735	0.00500292	0.145966	Downregulated
PDE4DIP	-1.34566	2.54146	6.17612	13.8859	0.00509207	0.147801	Downregulated
FTSJD2	-1.18758	2.27771	6.98507	13.8473	0.00513189	0.148193	Downregulated
PCYT2	-1.41691	2.67014	5.39151	13.822	0.00515822	0.148585	Downregulated
SEMA4D	-1.05676	2.08026	6.69736	13.8119	0.00516878	0.148585	Downregulated
FZR1	-1.07383	2.10502	6.94505	13.7869	0.00519507	0.148746	Downregulated
LGALS3BP	-1.25661	2.38934	7.19453	13.7617	0.0052217	0.149256	Downregulated
INSRR	-5.26953	38.5734	5.45614	16.1401	0.00531386	0.151123	Downregulated
GRIK5	-1.06728	2.09548	7.37435	13.5583	0.00544307	0.153287	Downregulated
SPEG	-1.30158	2.46498	7.97633	13.5551	0.00544666	0.153287	Downregulated
NHSL2	-2.68684	6.439	3.02711	13.549	0.00545348	0.153287	Downregulated
SPATA18	-3.14974	8.87496	3.14094	13.4228	0.00559702	0.154546	Downregulated
DHDDS	-1.52088	2.86967	5.11379	13.4212	0.00559889	0.154546	Downregulated
DYNC1H1	-1.16379	2.24045	9.57299	13.4025	0.00562055	0.154638	Downregulated
ARHGEF11	-1.05077	2.07163	7.30333	13.3765	0.00565083	0.154744	Downregulated
ZYG11B	-1.19964	2.29682	6.46355	13.3756	0.00565188	0.154744	Downregulated
WDTC1	-1.0689	2.09784	6.33347	13.3638	0.00566573	0.154872	Downregulated
SORCS1	-3.70805	13.0687	7.46116	15.5631	0.00567954	0.154999	Downregulated
CDS2	-1.04274	2.06014	7.59126	13.3417	0.00569174	0.155081	Downregulated
CNTN1	-1.95243	3.87025	8.87952	13.4872	0.00571004	0.155245	Downregulated
CUEDC1	-1.09178	2.13136	5.40572	13.3211	0.00571612	0.155245	Downregulated
CC2D1B	-1.10835	2.15599	5.37631	13.3064	0.00573366	0.155268	Downregulated
TH	-4.52856	23.0799	8.91241	15.6513	0.00573884	0.155268	Downregulated
NAV2	-2.30179	4.93069	5.5198	13.6378	0.00576343	0.155268	Downregulated
STXBP5L	-1.65638	3.15224	4.70769	13.2778	0.00576781	0.155268	Downregulated
RAP2A	-1.02133	2.02979	6.71747	13.2425	0.00581034	0.155268	Downregulated
PPL	-3.74809	13.4365	5.47954	15.0606	0.00581869	0.155268	Downregulated
SLC25A4	-1.09613	2.1378	6.51599	13.2261	0.00583021	0.155268	Downregulated
ATRN	-1.07466	2.10623	6.89057	13.2044	0.00585667	0.155317	Downregulated
CASZ1	-2.49195	5.62537	6.60278	14.0409	0.00588255	0.155758	Downregulated
EXOC2	-1.10444	2.15015	5.53101	13.0921	0.00599597	0.157039	Downregulated
KIAA1522	-1.40413	2.64658	5.55612	13.0393	0.00606282	0.157351	Downregulated
NRG1	-2.33346	5.04012	4.36474	13.0144	0.00609473	0.157351	Downregulated
ERC1	-1.33038	2.51469	7.17551	13.0046	0.0061073	0.157351	Downregulated
PCDHB6	-2.43204	5.39654	4.2587	12.982	0.00613651	0.157351	Downregulated
RNF165	-1.09109	2.13035	7.35146	12.98	0.00613919	0.157351	Downregulated
CLIP3	-0.9797	1.97206	8.51456	12.9779	0.00614187	0.157351	Downregulated
CCDC74A	-2.08581	4.24514	2.72687	12.9767	0.00614344	0.157351	Downregulated
NF1P2	-7.62864	197.901	0.0417317	15.6369	0.0061469	0.157351	Downregulated
AMOT	-1.77204	3.41536	5.87972	12.9638	0.00616022	0.157435	Downregulated
C12orf51	-0.9955	1.99377	8.58859	12.9389	0.00619263	0.157932	Downregulated
ASAP3	-2.01455	4.04054	4.50191	12.9118	0.0062283	0.158273	Downregulated
PRKACB	-1.32265	2.50125	6.9404	12.907	0.00623457	0.158273	Downregulated
MAPK4	-1.80296	3.48934	5.92506	12.8931	0.00625307	0.158273	Downregulated
SEPN1	-0.949749	1.93154	7.1518	12.8924	0.00625389	0.158273	Downregulated
BSDC1	-0.957606	1.94208	6.87489	12.8889	0.00625859	0.158273	Downregulated
RAB36	-1.94432	3.84855	3.38108	12.8559	0.00630255	0.15842	Downregulated
SLC2A6	-1.68713	3.22015	4.52613	12.8389	0.00632537	0.15842	Downregulated
CCDC24	-2.10631	4.30587	3.6642	12.8354	0.00633006	0.15842	Downregulated
NAV3	-2.2352	4.70829	4.07054	12.7683	0.00642124	0.159362	Downregulated
ZFPM2	-2.40934	5.3123	4.68511	12.8793	0.00643122	0.159362	Downregulated
BCAS3	-1.44341	2.71964	5.79456	12.7523	0.00644315	0.159362	Downregulated
ADC	-1.84376	3.58945	3.32226	12.6852	0.00653639	0.159991	Downregulated
PITPNM3	-2.18436	4.54525	2.79653	12.6628	0.00656782	0.159991	Downregulated
VWA5B1	-11.5241	2945.11	3.71909	20.6956	0.00659923	0.160059	Downregulated
APBB1	-1.21068	2.31446	7.66771	12.6336	0.00660905	0.160059	Downregulated
FREM1	-2.55749	5.88684	3.81207	12.6133	0.00663806	0.160195	Downregulated
GRAP2	-5.72767	52.9908	0.0609565	12.6023	0.00665377	0.160345	Downregulated
SPTAN1	-1.26588	2.40475	10.0634	12.5862	0.00667679	0.160461	Downregulated
DOCK4	-1.47631	2.78235	7.06558	12.5857	0.00667758	0.160461	Downregulated
MUM1	-1.03119	2.04371	7.47297	12.5159	0.00677883	0.161687	Downregulated
DNALI1	-1.70449	3.25914	4.42286	12.4895	0.0068176	0.161687	Downregulated
LOC400043	-2.88937	7.40946	6.07381	13.7541	0.00683945	0.161687	Downregulated
ZNF862	-1.04967	2.07006	6.09686	12.4473	0.00688031	0.162125	Downregulated
ALDOC	-2.4033	5.29013	4.77237	12.6046	0.00688893	0.162125	Downregulated
CD8A	-1.83152	3.55912	3.98824	12.4403	0.00689078	0.162125	Downregulated
SLC18A2	-4.12046	17.3933	7.30862	14.465	0.00697002	0.163335	Downregulated
GATA2	-2.15755	4.46155	8.40531	12.8328	0.00704753	0.163335	Downregulated
PYGB	-1.1705	2.2509	7.87981	12.3285	0.00706034	0.163335	Downregulated
RGS9	-3.59593	12.0915	4.19128	13.0697	0.00706448	0.163335	Downregulated
SSH2	-0.946035	1.92657	6.24147	12.3253	0.00706535	0.163335	Downregulated
ASTN1	-1.58069	2.99112	6.39002	12.3174	0.00707754	0.163335	Downregulated
CACNA1I	-3.00392	8.02177	3.01687	12.2754	0.00714282	0.16443	Downregulated
KIAA1279	-1.38359	2.60916	5.29257	12.2743	0.00714448	0.16443	Downregulated
FOXN4	-4.09651	17.107	5.34359	14.2092	0.00715724	0.164477	Downregulated
CXorf57	-6.6597	101.104	3.50277	13.8183	0.00718745	0.164477	Downregulated
LOC387647	-1.7544	3.37386	4.03749	12.2354	0.00720574	0.164477	Downregulated
EIF2C4	-1.20347	2.30293	6.25374	12.2235	0.00722453	0.164477	Downregulated
TRIM3	-1.41224	2.66149	5.83971	12.2216	0.00722758	0.164477	Downregulated
IL11RA	-1.05658	2.07999	5.39913	12.168	0.00731322	0.164477	Downregulated
ALCAM	-1.91738	3.77735	7.70008	12.4088	0.0073149	0.164477	Downregulated
FAM102B	-1.1914	2.28375	6.24006	12.1399	0.00735856	0.164819	Downregulated
BRPF3	-1.22742	2.34149	6.98554	12.1351	0.00736627	0.164819	Downregulated
DIRAS2	-2.76613	6.80283	4.38838	12.3398	0.00745815	0.166158	Downregulated
WDR91	-1.1164	2.16806	5.03782	12.0714	0.00747066	0.166158	Downregulated
ACSM4	-4.24097	18.9086	1.78682	12.028	0.00754279	0.16654	Downregulated
CROT	-1.68323	3.21145	4.74344	12.0173	0.00756078	0.16654	Downregulated
C2CD4C	-2.11272	4.32507	5.9324	12.2875	0.007612	0.16654	Downregulated
NACAD	-1.00768	2.01067	7.31343	11.9746	0.00763275	0.16654	Downregulated
BTRC	-1.26617	2.40522	5.75001	11.9729	0.00763563	0.16654	Downregulated
ABCA3	-1.1521	2.22236	8.21365	11.9721	0.00763708	0.16654	Downregulated
FAM131B	-1.2671	2.40678	6.7734	11.9446	0.0076839	0.1667	Downregulated
HERC1	-0.960635	1.94617	7.22808	11.9427	0.00768716	0.1667	Downregulated
CHST1	-2.51212	5.7046	6.99295	12.8885	0.00774984	0.167336	Downregulated
KIAA0513	-2.02818	4.07889	4.6697	11.9056	0.00775097	0.167336	Downregulated
CERS6	-1.16898	2.24853	6.24654	11.8904	0.00777726	0.167365	Downregulated
KLC4	-1.00662	2.0092	6.39318	11.8813	0.00779319	0.167494	Downregulated
RAPGEF2	-1.2116	2.31595	6.84525	11.8484	0.0078507	0.168088	Downregulated
FLII	-1.0862	2.12315	7.21203	11.8275	0.00788755	0.168259	Downregulated
CDKN2C	-3.42672	10.7534	5.97092	13.3828	0.00789644	0.168259	Downregulated
ANKRD5	-2.03152	4.08836	3.0589	11.8213	0.00789851	0.168259	Downregulated
PLXNB3	-1.94132	3.84056	3.79423	11.7939	0.00794716	0.168652	Downregulated
KCNQ2	-1.32317	2.50215	8.19043	11.7885	0.00795687	0.168652	Downregulated
PGBD1	-1.29682	2.45687	4.90559	11.7813	0.00796979	0.168714	Downregulated
FAM115A	-0.9635	1.95003	6.31295	11.771	0.00798817	0.168891	Downregulated
TG	-2.49015	5.61836	4.46576	11.8941	0.00800183	0.168969	Downregulated
IQCC	-1.88647	3.6973	3.41571	11.7198	0.00808074	0.169575	Downregulated
CCDC136	-1.06786	2.09632	6.99707	11.7019	0.00811337	0.169632	Downregulated
CDR2L	-1.00559	2.00777	6.57023	11.6909	0.00813365	0.169632	Downregulated
EPB41L4A	-0.995107	1.99323	6.12497	11.6711	0.0081701	0.169634	Downregulated
ZNF214	-4.01458	16.1625	1.21527	11.6464	0.00821581	0.169634	Downregulated
GNG2	-1.54391	2.91583	8.01797	11.6347	0.00823751	0.169634	Downregulated
NPR2	-1.35893	2.56496	5.62491	11.6279	0.00825022	0.169634	Downregulated
RGS4	-3.13754	8.80021	7.83462	13.1086	0.00825883	0.169634	Downregulated
ICA1L	-1.734	3.32648	5.8657	11.6157	0.00827311	0.169634	Downregulated
CADM1	-1.94654	3.85448	8.20571	11.8951	0.00828352	0.169634	Downregulated
RBP1	-2.00635	4.01763	7.12889	11.9553	0.00833427	0.169743	Downregulated
C6orf106	-0.919801	1.89185	6.56187	11.5779	0.00834444	0.169743	Downregulated
FBXL3	-1.05865	2.08298	5.40467	11.5709	0.00835765	0.169743	Downregulated
RALGAPB	-1.07094	2.1008	7.10762	11.5591	0.00838013	0.169743	Downregulated
MYO15A	-1.91017	3.75852	3.79788	11.5435	0.00840988	0.170079	Downregulated
RSPRY1	-1.19175	2.2843	5.48052	11.5315	0.00843296	0.170079	Downregulated
CAMTA1	-0.942499	1.92185	7.36757	11.5257	0.00844403	0.170079	Downregulated
MASP2	-1.97246	3.92437	4.35345	11.4777	0.0085369	0.170079	Downregulated
LOC150622	-1.80933	3.50479	5.17986	11.4773	0.00853783	0.170079	Downregulated
ALDH1A2	-7.20097	147.132	5.78471	13.5982	0.0085501	0.170079	Downregulated
C14orf49	-2.44711	5.45322	3.72712	11.4706	0.00855089	0.170079	Downregulated
PLXNB2	-1.04419	2.06221	8.26374	11.4648	0.00856216	0.170079	Downregulated
KIAA1324	-1.49849	2.82546	3.98746	11.4646	0.00856256	0.170079	Downregulated
BBS1	-1.11256	2.16228	5.82517	11.4465	0.0085981	0.170079	Downregulated
NEURL	-1.95065	3.86548	6.19075	11.5731	0.00880642	0.171985	Downregulated
PHYHIPL	-1.69597	3.23994	5.58296	11.3421	0.00880643	0.171985	Downregulated
NR2F6	-1.27634	2.42224	6.11165	11.3302	0.00883051	0.172058	Downregulated
LGSN	-2.27589	4.84297	2.30025	11.2966	0.00889924	0.172932	Downregulated
SLCO3A1	-2.35579	5.11875	6.00389	11.9171	0.00890609	0.172932	Downregulated
TTC9	-1.26484	2.403	5.20522	11.2516	0.00899219	0.174004	Downregulated
ZFYVE1	-1.10489	2.15082	5.08579	11.2109	0.00907739	0.174963	Downregulated
ACSL6	-1.36119	2.56898	4.33362	11.2081	0.00908323	0.174963	Downregulated
RALGPS1	-1.45774	2.74678	6.64876	11.1949	0.00911107	0.1753	Downregulated
PRKCA	-2.4777	5.57009	6.60693	12.0776	0.00918331	0.176088	Downregulated
RALGAPA1	-1.11976	2.17311	4.59766	11.1333	0.00924231	0.176469	Downregulated
ATP9A	-1.02105	2.0294	8.74652	11.1257	0.0092588	0.176469	Downregulated
TSPYL4	-0.883992	1.84547	7.4439	11.1248	0.00926065	0.176469	Downregulated
FAM131A	-1.11004	2.15851	5.56471	11.1224	0.00926587	0.176469	Downregulated
SGK2	-2.28744	4.88188	2.15368	11.1124	0.00928746	0.176483	Downregulated
EPB41L4B	-2.45047	5.46594	5.37795	11.6701	0.00937346	0.177266	Downregulated
ZNF441	-1.42405	2.68337	4.05419	11.0598	0.00940213	0.177266	Downregulated
DARC	-2.31465	4.97482	4.04981	11.024	0.0094811	0.178357	Downregulated
KIAA1468	-1.05248	2.0741	5.5793	10.9728	0.00959568	0.179077	Downregulated
TMTC1	-1.34778	2.54521	5.20636	10.9718	0.00959797	0.179077	Downregulated
JAZF1	-1.55704	2.9425	5.61755	10.969	0.00960422	0.179077	Downregulated
SEC31B	-1.31432	2.48685	5.18108	10.9616	0.00962105	0.179193	Downregulated
SEMA3D	-5.4431	43.5046	7.60591	12.9172	0.00963764	0.17926	Downregulated
MAGEA8	-7.1227	139.362	-0.395306	12.9327	0.00964586	0.17926	Downregulated
SGCB	-1.09456	2.13548	7.01021	10.9397	0.00967068	0.179524	Downregulated
GPR68	-2.5033	5.66979	3.56143	10.9068	0.00974595	0.180377	Downregulated
UBR2	-1.3837	2.60937	6.2638	10.8916	0.00978081	0.180774	Downregulated
SMCR8	-1.21649	2.32381	6.33591	10.8799	0.00980788	0.181009	Downregulated
NPHP4	-1.28764	2.44129	5.72978	10.8722	0.00982567	0.181009	Downregulated
ABTB2	-1.93349	3.81978	4.33456	10.8376	0.00990636	0.182098	Downregulated
FAM40A	-0.936019	1.91324	6.62196	10.8093	0.00997316	0.182928	Downregulated
MIB2	-0.843355	1.79422	6.62168	10.8044	0.00998468	0.182941	Downregulated
CD3G	-3.6638	12.674	0.932589	10.7891	0.0100209	0.182993	Downregulated
DPY19L2P2	-1.81769	3.52517	3.87839	10.7868	0.0100265	0.182993	Downregulated
SAP30L	-1.01867	2.02606	6.26835	10.7804	0.0100417	0.182993	Downregulated
ACBD4	-1.47751	2.78468	4.54783	10.7729	0.0100596	0.183065	Downregulated
LRRC42	-1.20182	2.3003	4.97254	10.7606	0.010089	0.183065	Downregulated
SNX29	-1.01135	2.01579	5.51197	10.7494	0.010116	0.183358	Downregulated
DGKA	-1.78283	3.44101	3.77879	10.7255	0.0101735	0.184202	Downregulated
TDP2	-1.01313	2.01828	5.33788	10.7181	0.0101916	0.184311	Downregulated
ACSL1	-1.63651	3.10913	6.33759	10.7044	0.0102318	0.184664	Downregulated
PANX2	-1.83811	3.57541	4.44349	10.6888	0.0102631	0.184834	Downregulated
ROGDI	-0.992133	1.98912	5.8918	10.6742	0.0102989	0.184876	Downregulated
RIMS1	-1.61846	3.07047	4.19162	10.665	0.0103215	0.184901	Downregulated
LOC253039	-1.7697	3.40983	5.20945	10.6441	0.0103732	0.185116	Downregulated
ORAI2	-1.13708	2.19935	7.31509	10.64	0.0103835	0.185116	Downregulated
PCK2	-1.57534	2.98006	4.45482	10.627	0.0104159	0.185116	Downregulated
SOS2	-1.039	2.0548	5.65483	10.5913	0.0105052	0.186007	Downregulated
SEMA4F	-1.16608	2.24402	5.77418	10.5873	0.0105154	0.186007	Downregulated
C1orf111	-2.82262	7.07447	4.38	10.961	0.0105569	0.186299	Downregulated
PHF15	-1.44808	2.72846	4.77321	10.5687	0.0105624	0.186299	Downregulated
DPYSL3	-1.55233	2.93291	9.81082	10.5375	0.0106419	0.186876	Downregulated
LRRC16B	-1.06588	2.09344	6.71871	10.4901	0.0107644	0.188048	Downregulated
LOC100507387	-5.39625	42.1146	-0.221714	10.4806	0.0107892	0.188101	Downregulated
USP20	-0.907257	1.87548	6.1753	10.4762	0.0108006	0.188101	Downregulated
MTHFR	-1.19373	2.28743	6.12904	10.476	0.010801	0.188101	Downregulated
SNTA1	-1.42285	2.68115	4.41988	10.4334	0.0109129	0.189039	Downregulated
KCNAB2	-1.21868	2.32734	5.60396	10.4228	0.0109409	0.189039	Downregulated
BTBD3	-1.41693	2.67017	6.81899	10.4098	0.0109754	0.189039	Downregulated
CHRNA3	-2.81399	7.03225	7.85396	11.5547	0.0110719	0.189714	Downregulated
TMEM130	-1.38237	2.60696	7.13739	10.366	0.0110929	0.189714	Downregulated
CPA4	-3.89881	14.9163	1.02632	10.3557	0.0111208	0.189714	Downregulated
GFRA3	-2.9286	7.61372	6.21196	11.5194	0.0111498	0.189714	Downregulated
C20orf112	-0.909718	1.87868	7.7738	10.3382	0.0111682	0.189714	Downregulated
SYT13	-3.28936	9.77675	6.98256	11.8244	0.0111691	0.189714	Downregulated
GBF1	-0.819347	1.76461	7.03804	10.3348	0.0111775	0.189714	Downregulated
GNAL	-4.46379	22.0666	3.45172	11.069	0.0112138	0.189714	Downregulated
NTN1	-3.05755	8.3256	4.63808	11.0635	0.0112272	0.189714	Downregulated
FADS3	-1.40394	2.64623	5.11363	10.3077	0.0112516	0.189714	Downregulated
FAM163A	-1.1493	2.21806	6.89749	10.3072	0.0112528	0.189714	Downregulated
TECPR2	-1.205	2.30537	5.53436	10.2518	0.0114062	0.190401	Downregulated
LINC00341	-2.06986	4.19847	3.78101	10.2475	0.0114184	0.190416	Downregulated
PRKACA	-1.02441	2.03412	7.53826	10.2341	0.0114557	0.190474	Downregulated
PLEKHM3	-0.923726	1.89701	6.07187	10.1771	0.0116172	0.191747	Downregulated
ARFGEF2	-1.07387	2.10507	6.19631	10.174	0.0116261	0.191747	Downregulated
C16orf48	-1.20883	2.3115	4.84987	10.1518	0.0116899	0.191911	Downregulated
MARCH6	-0.911213	1.88063	8.01536	10.1351	0.011738	0.192514	Downregulated
DLGAP3	-1.20508	2.3055	5.91609	10.1301	0.0117525	0.192566	Downregulated
MTSS1	-1.35499	2.55795	7.14216	10.1142	0.0117985	0.192945	Downregulated
DMAP1	-0.954118	1.9374	5.59189	10.107	0.0118197	0.193105	Downregulated
WDR37	-1.00424	2.00588	5.68889	10.1012	0.0118365	0.193192	Downregulated
GATS	-1.0194	2.02707	7.01863	10.0563	0.0119687	0.195162	Downregulated
MAPRE2	-1.02655	2.03714	7.65334	10.0413	0.0120134	0.195197	Downregulated
KIAA0319L	-0.987863	1.98325	6.33756	10.0399	0.0120174	0.195197	Downregulated
NRXN1	-1.19603	2.29109	6.33109	10.0336	0.0120363	0.195197	Downregulated
PLXNC1	-1.78414	3.44413	6.08399	10.162	0.0120546	0.195197	Downregulated
ATP6V1B2	-1.24427	2.36899	7.73847	10.0239	0.0120653	0.195197	Downregulated
C14orf79	-2.03684	4.10347	3.41564	9.99485	0.0121526	0.195197	Downregulated
SPATA13	-1.35557	2.55897	5.40158	9.98063	0.0121956	0.195651	Downregulated
ITGAL	-1.8528	3.61201	3.83222	9.9564	0.0122694	0.196065	Downregulated
RAB26	-3.92642	15.2044	3.31588	10.3743	0.0122879	0.196065	Downregulated
OPTN	-1.34068	2.53271	6.26716	9.94559	0.0123025	0.196065	Downregulated
FER1L4	-1.79321	3.46586	3.9283	9.93637	0.0123308	0.196092	Downregulated
FAAH	-1.59171	3.01406	5.03659	9.93104	0.0123472	0.196092	Downregulated
PPM1E	-0.979023	1.97113	6.44339	9.92988	0.0123508	0.196092	Downregulated
RIMS2	-1.24358	2.36786	5.5024	9.90799	0.0124185	0.196446	Downregulated
FAM120C	-1.21619	2.32333	4.18943	9.87123	0.0125332	0.196797	Downregulated
PTPRCAP	-1.51331	2.85464	3.2825	9.85776	0.0125756	0.196797	Downregulated
C11orf49	-1.09746	2.13978	5.23177	9.85166	0.0125948	0.196797	Downregulated
KIAA0240	-1.34957	2.54835	5.74643	9.84477	0.0126166	0.196797	Downregulated
KCNH3	-1.77155	3.41421	4.1948	9.84212	0.0126249	0.196797	Downregulated
SCYL1	-1.00124	2.00172	6.51422	9.83735	0.0126401	0.196797	Downregulated
UNC5A	-1.36627	2.57804	6.59009	9.83558	0.0126457	0.196797	Downregulated
P2RX6	-3.28577	9.7525	2.49349	9.83009	0.0126631	0.196797	Downregulated
UBR4	-1.01971	2.02751	8.22022	9.79654	0.0127703	0.198098	Downregulated
ATP6V0CP3	-5.06931	33.5749	1.16061	9.78388	0.0128111	0.198151	Downregulated
BAALC	-1.74816	3.3593	4.22077	9.77801	0.01283	0.198151	Downregulated
HDAC4	-1.61119	3.05504	6.35684	9.82927	0.0128324	0.198151	Downregulated
PAFAH1B1	-1.04513	2.06356	8.6692	9.72675	0.012997	0.199299	Downregulated
DNER	-3.36274	10.2869	6.67143	11.0904	0.0130022	0.199299	Downregulated
ST3GAL3	-1.11551	2.16671	4.87852	9.72124	0.0130151	0.199299	Downregulated
ARID3B	-1.40806	2.6538	5.42828	9.71965	0.0130203	0.199299	Downregulated
CYTH1	-0.877604	1.83732	7.6466	9.70574	0.0130662	0.199299	Downregulated
NYAP1	-1.30214	2.46594	6.56685	9.70212	0.0130782	0.199299	Downregulated
EGLN3	-3.11092	8.63933	5.87433	10.8647	0.0130945	0.199299	Downregulated
KIAA0319	-4.48031	22.3207	3.58174	10.5314	0.0131204	0.19932	Downregulated
C20orf194	-1.00976	2.01357	6.82988	9.67994	0.0131518	0.199617	Downregulated
PALM3	-2.79583	6.94432	2.80789	9.62516	0.0133359	0.201221	Downregulated
AGBL4	-3.9647	15.6132	2.4068	9.67299	0.0133453	0.201221	Downregulated
UNC80	-1.16084	2.23587	6.49593	9.6148	0.0133711	0.201221	Downregulated
CTNNBIP1	-0.926596	1.90079	6.01967	9.58429	0.0134753	0.201628	Downregulated
UBE2QL1	-2.44745	5.45451	4.70576	9.90005	0.0135552	0.202107	Downregulated
NBEAP1	-4.60059	24.2613	0.637378	9.55345	0.0135817	0.202147	Downregulated
CNKSR2	-1.42768	2.69014	5.21996	9.54687	0.0136046	0.202308	Downregulated
AATK	-1.24078	2.36327	6.52475	9.53908	0.0136317	0.202533	Downregulated
USP24	-1.24454	2.36943	6.70773	9.52829	0.0136694	0.202736	Downregulated
THEG	-5.17215	36.0556	1.53057	9.52591	0.0138515	0.204183	Downregulated
RORA	-1.60413	3.04013	5.07822	9.46931	0.0138775	0.204241	Downregulated
TUBGCP6	-0.827	1.77399	7.07739	9.45992	0.0139109	0.204403	Downregulated
RCAN3	-3.80146	13.9429	3.42196	9.90467	0.0139148	0.204403	Downregulated
HPS6	-1.08923	2.12761	4.34997	9.45182	0.0139399	0.204416	Downregulated
PDK2	-0.947111	1.92801	6.30488	9.40996	0.0140908	0.205022	Downregulated
SYNJ1	-1.01579	2.02202	5.58225	9.40862	0.0140957	0.205022	Downregulated
ST8SIA2	-1.48314	2.79557	6.38225	9.40677	0.0141024	0.205022	Downregulated
PCDH1	-1.22839	2.34305	7.03247	9.3943	0.0141478	0.205022	Downregulated
IFI27L2	-1.37512	2.59389	4.95098	9.39347	0.0141508	0.205022	Downregulated
MAPK11	-1.19093	2.283	5.69917	9.38966	0.0141647	0.205022	Downregulated
HP1BP3	-0.958576	1.94339	8.07872	9.38425	0.0141845	0.205022	Downregulated
RAB3D	-0.900797	1.8671	5.39262	9.38343	0.0141875	0.205022	Downregulated
LOC728739	-7.91602	241.523	0.286441	10.8572	0.0143008	0.206023	Downregulated
RAI1	-0.892363	1.85621	8.27006	9.34123	0.0143431	0.206023	Downregulated
FBXO9	-0.990785	1.98727	6.07606	9.32891	0.0143889	0.206023	Downregulated
FAIM2	-1.10028	2.14396	7.48113	9.32779	0.0143931	0.206023	Downregulated
FAM13C	-1.24437	2.36914	4.81733	9.32538	0.014402	0.206023	Downregulated
ATP6V0D1	-1.12349	2.17874	6.72001	9.32507	0.0144032	0.206023	Downregulated
SLC25A13	-1.13537	2.19675	5.27535	9.31607	0.0144368	0.206329	Downregulated
KLC1	-0.795832	1.73608	8.42042	9.31257	0.0144499	0.206342	Downregulated
GAA	-0.84114	1.79147	7.49221	9.30446	0.0144803	0.206601	Downregulated
ULK3	-0.808461	1.75134	6.58149	9.29295	0.0145236	0.20687	Downregulated
ATOH7	-5.02441	32.5461	-0.511846	9.27603	0.0145876	0.207431	Downregulated
TPMT	-1.37207	2.58842	4.26292	9.25393	0.0146716	0.207755	Downregulated
RUNDC3A	-0.957591	1.94206	8.54024	9.25227	0.014678	0.207755	Downregulated
PLEC	-1.12473	2.1806	8.62266	9.2454	0.0147042	0.207755	Downregulated
SLC25A27	-1.58613	3.00243	4.65	9.24444	0.0147079	0.207755	Downregulated
ZNF436	-1.06895	2.09791	4.80239	9.2277	0.0147721	0.208029	Downregulated
SLC35E2B	-1.05947	2.08416	6.9255	9.22638	0.0147772	0.208029	Downregulated
MGAT4A	-0.975409	1.9662	5.88589	9.2256	0.0147802	0.208029	Downregulated
HAP1	-2.12107	4.35017	2.95157	9.22548	0.0147807	0.208029	Downregulated
TEP1	-1.41886	2.67375	4.36965	9.22314	0.0147897	0.208029	Downregulated
KLHL29	-1.64747	3.13283	5.48772	9.21309	0.0149272	0.209273	Downregulated
IL7	-4.87146	29.2722	5.21448	10.6312	0.0149277	0.209273	Downregulated
CTNNA2	-1.24707	2.37358	6.93449	9.16117	0.015031	0.209785	Downregulated
MAPK8IP1	-1.0636	2.09014	7.62484	9.15921	0.0150387	0.209785	Downregulated
ARHGAP21	-1.35078	2.5505	6.84607	9.15523	0.0150544	0.209818	Downregulated
AHDC1	-1.3223	2.50065	6.48371	9.14798	0.015083	0.209818	Downregulated
CLCN3	-0.889832	1.85296	7.12769	9.14599	0.0150908	0.209818	Downregulated
TRO	-0.849239	1.80155	7.57175	9.14125	0.0151096	0.20987	Downregulated
SORBS2	-1.96852	3.91367	7.98436	9.57086	0.0151194	0.20987	Downregulated
FNDC9	-3.56817	11.8611	2.83055	9.20091	0.0152686	0.210912	Downregulated
UBXN2B	-1.01612	2.02248	5.94106	9.09545	0.0152923	0.210912	Downregulated
ANK2	-1.73452	3.3277	8.57919	9.28811	0.015321	0.210912	Downregulated
PHF2P1	-4.29497	19.6298	3.88141	9.97561	0.0153243	0.210912	Downregulated
LINC00087	-2.44017	5.42705	2.57555	9.08608	0.0153299	0.210912	Downregulated
STX2	-1.24137	2.36422	6.79563	9.08562	0.0153318	0.210912	Downregulated
HIPK3	-1.29304	2.45044	4.82219	9.07375	0.0153798	0.210912	Downregulated
FBXO3	-0.893626	1.85784	5.23844	9.07361	0.0153803	0.210912	Downregulated
ZBTB38	-1.11008	2.15857	5.79442	9.07149	0.0153889	0.210912	Downregulated
UNC5D	-4.27819	19.4028	4.43813	10.2102	0.0154317	0.210912	Downregulated
THEM5	-6.58888	96.2612	-0.824477	10.4836	0.015434	0.210912	Downregulated
VSTM2A	-2.99696	7.98317	6.31036	10.1836	0.015457	0.210912	Downregulated
ZBTB40	-0.926685	1.9009	6.46818	9.05174	0.0154691	0.210912	Downregulated
ZMYND8	-0.925807	1.89975	6.34579	9.04446	0.0154989	0.211147	Downregulated
ZNF354A	-1.01933	2.02697	5.4193	9.03952	0.015519	0.211211	Downregulated
ENPP4	-1.93879	3.83384	4.16192	9.0372	0.0155285	0.211211	Downregulated
DAB2IP	-0.935726	1.91285	7.33342	8.99567	0.0156998	0.212684	Downregulated
SLC9A6	-0.924413	1.89791	5.42409	8.98847	0.0157297	0.212876	Downregulated
NRSN2	-0.907517	1.87581	6.4798	8.98621	0.0157392	0.212876	Downregulated
GRIA1	-1.71971	3.2937	6.26953	9.13994	0.0157601	0.212956	Downregulated
ZCCHC11	-1.16501	2.24234	6.70097	8.97832	0.015772	0.212956	Downregulated
NEBL	-1.64901	3.13619	4.4168	8.97225	0.0157974	0.212956	Downregulated
CYLD	-0.829707	1.77732	6.1859	8.9388	0.0159381	0.214182	Downregulated
C11orf41	-1.27994	2.42829	6.64741	8.93603	0.0159499	0.214182	Downregulated
PPP2R5C	-1.56532	2.95943	7.26415	9.01908	0.0159653	0.21422	Downregulated
RIMS3	-1.99486	3.98576	8.22956	9.37786	0.0160407	0.214889	Downregulated
ADRBK1	-0.796647	1.73706	7.63647	8.90005	0.0161031	0.215213	Downregulated
PLCH2	-3.69533	12.9541	4.96561	10.0103	0.0161481	0.215304	Downregulated
WDFY2	-1.20236	2.30116	4.92745	8.86988	0.016233	0.215925	Downregulated
FNDC3A	-0.767215	1.70198	7.04828	8.85703	0.0162888	0.216065	Downregulated
SCN7A	-4.97775	31.5103	5.93915	10.2037	0.016314	0.216065	Downregulated
FAM123C	-0.930134	1.90545	6.10811	8.84707	0.0163321	0.216065	Downregulated
FUCA2	-1.24031	2.36249	4.69218	8.84263	0.0163515	0.216065	Downregulated
PRKAR1A	-0.774987	1.71117	8.73286	8.83274	0.0163947	0.216089	Downregulated
PPP2R5D	-0.918515	1.89017	7.08626	8.83182	0.0163988	0.216089	Downregulated
TMEM151A	-1.19899	2.29578	4.78873	8.83168	0.0163994	0.216089	Downregulated
LOC641746	-6.39833	84.3508	-0.942715	10.1891	0.0164117	0.216089	Downregulated
[truncated: 14,895 more rows]

## Sheet: (B) Differential Expression
Differential Gene Expression Analysis of MYCN-amplified compared to non-MYCN-amplified neuroblastoma TARGET-NBL selected clinical samples											110 common upregulated DEGs with RNA-seq analysis of cell lines
ENSEMBL ID	GENE ID	log2FC	Fold Change	logCPM	F	PValue	FDR	Characterization			FOXF1
ENSG00000233718.8	MYCNOS	6.12208	69.6514	6.05766	194.836	2.69337e-18	7.29983e-14	Upregulated			OSR2
ENSG00000134323.12	MYCN	4.84995	28.839	9.35393	141.76	9.21365e-16	1.24859e-11	Upregulated			WT1
ENSG00000243541.3	RN7SL104P	5.98603	63.3832	-2.5729	104.501	1.52712e-13	1.37965e-09	Upregulated			MYCN
ENSG00000226041.1	AC010745.1	6.51501	91.4565	0.143591	88.7009	2.23827e-12	1.5166e-08	Upregulated			NR2F2
ENSG00000079785.16	DDX1	5.66192	50.6301	11.7213	81.6452	7.92918e-12	4.29809e-08	Upregulated			SIX4
ENSG00000228876.4	AC010745.2	10.0925	1091.81	5.76378	66.5978	1.51797e-10	4.57127e-07	Upregulated			HLF
ENSG00000059573.9	ALDH18A1	1.17175	2.25285	6.38203	62.3317	3.60203e-10	6.97327e-07	Upregulated			GLI2
ENSG00000151779.13	NBAS	4.32994	20.1114	9.14582	59.7649	6.63798e-10	9.99495e-07	Upregulated			NR1D1
ENSG00000102317.18	RBM3	0.844979	1.79624	7.58814	56.5645	1.31522e-09	1.74205e-06	Upregulated			CREBZF
ENSG00000261514.1	LINC01976	3.12665	8.73402	2.94012	56.5445	1.34978e-09	1.74205e-06	Upregulated			PITX1
ENSG00000236989.5	AC130710.1	5.32148	39.9875	-0.989799	55.9184	1.59065e-09	1.92798e-06	Upregulated			MNX1
ENSG00000120875.9	DUSP4	3.21793	9.30453	6.12676	54.602	2.16187e-09	2.44138e-06	Upregulated			RAB34
ENSG00000107719.9	PALD1	1.68548	3.21647	4.88926	50.5761	5.47443e-09	4.43731e-06	Upregulated			ICAM5
ENSG00000126822.17	PLEKHG3	1.05044	2.07116	5.0446	50.5065	5.56649e-09	4.43731e-06	Upregulated			COL12A1
ENSG00000182195.9	LDOC1	1.23631	2.35595	6.06212	49.2007	7.68951e-09	4.96212e-06	Upregulated			FBN2
ENSG00000114767.7	RRP9	1.34374	2.53808	5.01371	48.0461	1.02712e-08	6.3268e-06	Upregulated			THBS2
ENSG00000215386.13	MIR99AHG	2.43661	5.4137	4.50502	46.4936	1.57471e-08	8.21866e-06	Upregulated			CPNE7
ENSG00000141994.16	DUS3L	0.975461	1.96627	5.03866	44.4395	2.59877e-08	1.12956e-05	Upregulated			TMPRSS15
ENSG00000158089.15	GALNT14	2.12092	4.34971	2.72086	44.1568	2.79942e-08	1.15055e-05	Upregulated			ARSI
ENSG00000090565.17	RAB11FIP3	0.683467	1.60599	6.88218	44.001	2.91679e-08	1.15055e-05	Upregulated			MYCNOS
ENSG00000147862.17	NFIB	1.63332	3.10225	6.84925	44.077	2.93461e-08	1.15055e-05	Upregulated			SLC38A5
ENSG00000180879.14	SSR4	1.01543	2.02151	6.98204	43.2238	3.58417e-08	1.27727e-05	Upregulated			HOPX
ENSG00000134910.14	STT3A	0.947248	1.92819	6.47394	43.1774	3.62875e-08	1.27727e-05	Upregulated			ACSS1
ENSG00000123131.13	PRDX4	1.06828	2.09693	5.81917	42.8987	3.90896e-08	1.28281e-05	Upregulated			FES
ENSG00000165526.9	RPUSD4	1.41612	2.66867	5.22575	42.8045	4.00871e-08	1.28281e-05	Upregulated			DDX1
ENSG00000121210.16	TMEM131L	0.940572	1.91929	5.25579	42.7335	4.0856e-08	1.28281e-05	Upregulated			MXRA8
ENSG00000159871.15	LYPD5	1.73928	3.33869	1.3394	42.7256	4.09422e-08	1.28281e-05	Upregulated			EIF4EBP3
ENSG00000231852.9	CYP21A2	7.58334	191.784	5.1604	42.8268	4.10241e-08	1.28281e-05	Upregulated			PLSCR4
ENSG00000103202.13	NME4	1.00733	2.01019	6.89953	42.684	4.1402e-08	1.28281e-05	Upregulated			SLCO5A1
ENSG00000079150.18	FKBP7	0.983262	1.97693	4.64326	42.5765	4.26119e-08	1.28336e-05	Upregulated			LHX6
ENSG00000144452.15	ABCA12	4.36546	20.6127	4.14516	42.4001	4.59805e-08	1.32634e-05	Upregulated			HES7
ENSG00000138193.16	PLCE1	2.11956	4.34562	4.86613	42.3319	4.68287e-08	1.32634e-05	Upregulated			SHISA3
ENSG00000145391.13	SETD7	1.03517	2.04935	5.93389	42.019	4.95116e-08	1.35862e-05	Upregulated			HS3ST3B1
ENSG00000185972.6	CCIN	2.15651	4.45834	-1.5401	42.0104	4.96266e-08	1.35862e-05	Upregulated			KLHL31
ENSG00000147509.14	RGS20	3.23905	9.44175	1.3192	41.9735	5.09942e-08	1.37265e-05	Upregulated			SNORA12
ENSG00000175206.10	NPPA	2.13413	4.38973	0.305328	41.5408	5.6357e-08	1.42752e-05	Upregulated			ARHGAP42
ENSG00000111266.9	DUSP16	0.991445	1.98818	6.40428	40.9227	6.66985e-08	1.62077e-05	Upregulated			MAML2
ENSG00000156521.14	TYSND1	0.928309	1.90304	4.21269	40.8134	6.87248e-08	1.6339e-05	Upregulated			CA12
ENSG00000156140.10	ADAMTS3	3.49969	11.3113	3.31465	40.8782	6.93904e-08	1.63538e-05	Upregulated			PDE4A
ENSG00000160233.8	LRRC3	2.81172	7.02119	2.93666	40.7552	7.15514e-08	1.64033e-05	Upregulated			ANKRD33B
ENSG00000141337.12	ARSG	1.62541	3.08529	2.04023	40.6639	7.15995e-08	1.64033e-05	Upregulated			CALHM2
ENSG00000213339.9	QTRT1	1.00105	2.00145	6.53962	40.6425	7.20214e-08	1.64033e-05	Upregulated			TEX15
ENSG00000132613.15	MTSS2	0.755759	1.68852	4.66252	40.1663	8.21089e-08	1.81036e-05	Upregulated			VWCE
ENSG00000178035.13	IMPDH2	1.32039	2.49734	7.62417	39.5233	9.81242e-08	2.07833e-05	Upregulated			C6orf163
ENSG00000129187.14	DCTD	0.998476	1.99789	5.5984	39.4633	9.97764e-08	2.08018e-05	Upregulated			TAF1D
ENSG00000144713.13	RPL32	1.60685	3.04586	10.2853	39.4275	1.00778e-07	2.08502e-05	Upregulated			SLC43A1
ENSG00000236499.2	LINC00896	2.83364	7.1287	2.17929	39.4405	1.0167e-07	2.08755e-05	Upregulated			SLC6A9
ENSG00000100422.14	CERK	0.966485	1.95407	7.98391	39.2807	1.04986e-07	2.10773e-05	Upregulated			TMEM123
ENSG00000110080.20	ST3GAL4	1.45124	2.73443	4.6265	39.1431	1.09101e-07	2.15837e-05	Upregulated			NAALAD2
ENSG00000180817.12	PPA1	1.36507	2.5759	7.38238	39.1239	1.09999e-07	2.16037e-05	Upregulated			NPM1
ENSG00000076043.11	REXO2	1.2981	2.45905	4.02924	39.0658	1.11482e-07	2.17374e-05	Upregulated			SNORD104
ENSG00000197182.14	MIRLET7BHG	1.99926	3.99796	2.26902	38.5062	1.30445e-07	2.45398e-05	Upregulated			LAYN
ENSG00000006468.14	ETV1	3.56252	11.8148	5.57251	38.5445	1.3236e-07	2.45398e-05	Upregulated			IGDCC4
ENSG00000173950.16	XXYLT1	0.667898	1.58876	4.74476	38.4348	1.33098e-07	2.45398e-05	Upregulated			RGS10
ENSG00000141756.19	FKBP10	2.0366	4.10277	7.40953	38.4178	1.37156e-07	2.51172e-05	Upregulated			PLD6
ENSG00000149273.15	RPS3	1.60911	3.05063	10.6204	38.1928	1.4251e-07	2.57496e-05	Upregulated			REXO2
ENSG00000138326.21	RPS24	1.68622	3.21813	10.7506	38.0354	1.49149e-07	2.62493e-05	Upregulated			C21orf91
ENSG00000148840.11	PPRC1	0.891536	1.85515	6.24505	37.891	1.55226e-07	2.66272e-05	Upregulated			VCAN
ENSG00000286757.2	AL137139.2	4.29588	19.6421	1.33897	37.8339	1.61715e-07	2.73935e-05	Upregulated			ASPH
ENSG00000197565.16	COL4A6	3.70075	13.0028	-0.261023	37.7557	1.65192e-07	2.78087e-05	Upregulated			TAF4B
ENSG00000134853.12	PDGFRA	2.82556	7.08887	5.48499	37.7181	1.67107e-07	2.7851e-05	Upregulated			CDON
ENSG00000163931.16	TKT	1.2655	2.4041	8.03449	37.5482	1.71127e-07	2.82606e-05	Upregulated			ALKBH8
ENSG00000169100.14	SLC25A6	1.43341	2.70084	9.60536	37.5206	1.72476e-07	2.82606e-05	Upregulated			NETO2
ENSG00000166949.16	SMAD3	1.83819	3.5756	4.97578	37.5942	1.7309e-07	2.82606e-05	Upregulated			PPA1
ENSG00000287291.1	AC068286.2	6.17164	72.0856	1.28619	37.529	1.76328e-07	2.85267e-05	Upregulated			NT5DC3
ENSG00000075914.13	EXOSC7	0.979597	1.97191	4.66938	37.3094	1.83194e-07	2.90357e-05	Upregulated			NDUFAF2
ENSG00000187122.17	SLIT1	1.9102	3.75861	7.2053	37.1818	1.94655e-07	3.02148e-05	Upregulated			DCAF4
ENSG00000137818.12	RPLP1	1.40505	2.64826	10.2373	37.0896	1.95092e-07	3.02148e-05	Upregulated			IFIT5
ENSG00000180340.7	FZD2	3.07595	8.43244	3.91467	36.903	2.10808e-07	3.16178e-05	Upregulated			SLC6A6
ENSG00000272711.1	AC019069.1	2.51867	5.73055	1.90059	36.6767	2.19735e-07	3.25435e-05	Upregulated			SNHG1
ENSG00000095587.9	TLL2	3.6237	12.3266	3.41802	36.6526	2.26514e-07	3.33652e-05	Upregulated			PER2
ENSG00000150779.12	TIMM8B	1.2671	2.40677	4.85128	36.4815	2.32397e-07	3.38638e-05	Upregulated			SLC16A1
ENSG00000185274.12	GALNT17	2.59147	6.02714	3.10387	36.2399	2.54661e-07	3.60915e-05	Upregulated			ACAT1
ENSG00000103319.12	EEF2K	0.713485	1.63976	5.17253	36.0777	2.61225e-07	3.63076e-05	Upregulated			PPAT
ENSG00000141447.18	OSBPL1A	0.925409	1.89922	4.72798	35.8914	2.75764e-07	3.75579e-05	Upregulated			SNHG7
ENSG00000167491.17	GATAD2A	0.608417	1.52459	6.42124	35.6078	2.99534e-07	3.98602e-05	Upregulated			AIMP1
ENSG00000175745.14	NR2F1	2.68045	6.41056	5.71963	35.6183	3.05509e-07	3.98602e-05	Upregulated			MTHFD2
ENSG00000162244.12	RPL29	1.51385	2.85571	9.94051	35.5367	3.05904e-07	3.98602e-05	Upregulated			SNORA71B
ENSG00000183605.17	SFXN4	0.970916	1.96008	4.47365	35.3031	3.27464e-07	4.15679e-05	Upregulated			TXN
ENSG00000265485.7	LINC01915	3.80266	13.9545	-0.809181	34.9734	3.68902e-07	4.5864e-05	Upregulated			NOB1
ENSG00000274225.1	AP001065.3	3.36554	10.3069	-0.705744	34.4944	4.21758e-07	5.01356e-05	Upregulated			GAS5
ENSG00000130255.13	RPL36	1.56482	2.95841	9.25251	34.3496	4.38841e-07	5.10098e-05	Upregulated			PDLIM7
ENSG00000114853.14	ZBTB47	1.43168	2.69761	4.00112	34.299	4.40405e-07	5.10098e-05	Upregulated			TMEM126B
ENSG00000179958.10	DCTPP1	1.02617	2.03661	5.21812	34.2075	4.52558e-07	5.21477e-05	Upregulated			DANCR
ENSG00000197872.11	CYRIA	3.68844	12.8923	6.58098	34.269	4.54086e-07	5.21477e-05	Upregulated			PUS7
ENSG00000140854.13	KATNB1	0.852028	1.80504	6.37302	34.1684	4.57853e-07	5.21477e-05	Upregulated			ABCE1
ENSG00000184178.16	SCFD2	0.898603	1.86426	4.41683	34.1556	4.59599e-07	5.21477e-05	Upregulated			OGT
ENSG00000248290.1	TNXA	5.45091	43.7409	3.11601	34.2086	4.62284e-07	5.21477e-05	Upregulated			METAP1D
ENSG00000226950.8	DANCR	1.16958	2.24946	5.84437	34.1189	4.64645e-07	5.21477e-05	Upregulated			CCDC58
ENSG00000188486.3	H2AX	1.10855	2.15628	6.54667	34.0872	4.69054e-07	5.23159e-05	Upregulated			TNFRSF21
ENSG00000138777.20	PPA2	0.903158	1.87016	4.7502	34.0732	4.7101e-07	5.23188e-05	Upregulated			MRPL1
ENSG00000215187.12	FAM166B	3.88832	14.8082	2.10308	34.0817	4.80023e-07	5.31023e-05	Upregulated			TMEM135
ENSG00000169071.15	ROR2	2.54009	5.81624	4.17233	33.9936	4.92762e-07	5.38895e-05	Upregulated			GOLIM4
ENSG00000107816.17	LZTS2	0.914172	1.88449	6.05284	33.9071	4.9493e-07	5.38895e-05	Upregulated			SNHG3
ENSG00000138640.15	FAM13A	1.78328	3.44209	4.35788	33.9547	4.95803e-07	5.38895e-05	Upregulated			AASDHPPT
ENSG00000140455.17	USP3	0.698371	1.62267	5.22566	33.8926	4.97081e-07	5.38895e-05	Upregulated			CAMLG
ENSG00000140988.16	RPS2	1.27571	2.42118	10.8122	33.7042	5.25885e-07	5.58944e-05	Upregulated			PRDX4
ENSG00000198728.11	LDB1	0.619628	1.53648	7.83072	33.6521	5.34154e-07	5.64381e-05	Upregulated			ZNF587B
ENSG00000203727.4	SAMD5	2.85076	7.2138	1.32114	33.475	5.70542e-07	5.91765e-05	Upregulated			SFXN4
ENSG00000114019.15	AMOTL2	1.29244	2.44941	5.59852	33.3851	5.80782e-07	5.91765e-05	Upregulated			OSBPL1A
ENSG00000115295.20	CLIP4	3.1181	8.68245	6.80473	33.4075	5.86966e-07	5.93603e-05	Upregulated			PYCR1
ENSG00000286381.1	AL078622.1	4.13118	17.523	0.422032	33.327	6.01311e-07	6.05849e-05	Upregulated			EEF2K
ENSG00000118762.8	PKD2	0.857531	1.81193	5.63823	33.2172	6.08706e-07	6.05911e-05	Upregulated			MARS2
ENSG00000147010.18	SH3KBP1	0.845618	1.79703	4.94981	33.0571	6.38802e-07	6.27299e-05	Upregulated			RPS24
ENSG00000100814.18	CCNB1IP1	1.56034	2.94923	6.72019	33.0787	6.47885e-07	6.30393e-05	Upregulated			PAICS
ENSG00000173638.19	SLC19A1	0.913105	1.88309	5.7981	32.9411	6.61601e-07	6.38127e-05	Upregulated			NCL
ENSG00000147465.12	STAR	3.89228	14.8488	3.48635	32.9655	6.70356e-07	6.42603e-05	Upregulated			NPM3
ENSG00000186567.13	CEACAM19	2.37657	5.19302	4.1723	32.9624	6.70984e-07	6.42603e-05	Upregulated			PPA2
ENSG00000155254.13	MARVELD1	1.15964	2.23402	5.9972	32.8728	6.75414e-07	6.44568e-05	Upregulated			EEF1D
ENSG00000166482.12	MFAP4	2.6253	6.17011	6.42492	32.7819	7.0855e-07	6.64419e-05	Upregulated
ENSG00000130821.17	SLC6A8	0.761886	1.69571	6.6467	32.7095	7.09671e-07	6.64419e-05	Upregulated
ENSG00000285601.1	AC084262.2	2.91393	7.53669	-1.61547	32.7037	7.10923e-07	6.64419e-05	Upregulated
ENSG00000196208.14	GREB1	3.30148	9.85924	8.65787	32.7358	7.1849e-07	6.69183e-05	Upregulated
ENSG00000237836.6	PHKA2-AS1	1.53005	2.88796	-0.518194	32.5296	7.49521e-07	6.93425e-05	Upregulated
ENSG00000015133.19	CCDC88C	1.6331	3.10178	4.63854	32.5226	7.62007e-07	7.02472e-05	Upregulated
ENSG00000142534.7	RPS11	1.22205	2.33278	10.7921	32.3724	7.86245e-07	7.10761e-05	Upregulated
ENSG00000140459.18	CYP11A1	5.92865	60.9118	3.2571	32.4254	7.89356e-07	7.10761e-05	Upregulated
ENSG00000114942.14	EEF1B2	1.48928	2.8075	9.09798	32.3745	7.9372e-07	7.12325e-05	Upregulated
ENSG00000235174.1	RPL39P3	1.83597	3.57011	3.43166	32.2112	8.25868e-07	7.33885e-05	Upregulated
ENSG00000227097.5	RPS28P7	1.36445	2.57478	5.52991	32.1487	8.5063e-07	7.50965e-05	Upregulated
ENSG00000178057.15	NDUFAF3	0.910989	1.88033	4.87489	32.0826	8.58979e-07	7.51426e-05	Upregulated
ENSG00000130731.16	METTL26	0.75016	1.68198	5.94188	32.0807	8.5947e-07	7.51426e-05	Upregulated
ENSG00000224020.1	MIR181A2HG	2.40178	5.28453	0.0591788	31.8837	9.12925e-07	7.8613e-05	Upregulated
ENSG00000115268.10	RPS15	1.22568	2.33866	9.56329	31.8811	9.13666e-07	7.8613e-05	Upregulated
ENSG00000168028.14	RPSA	1.22345	2.33504	10.31	31.861	9.19314e-07	7.88486e-05	Upregulated
ENSG00000157617.17	C2CD2	1.97693	3.93653	4.90059	31.8892	9.29469e-07	7.94681e-05	Upregulated
ENSG00000188846.14	RPL14	1.28247	2.43255	9.63357	31.7106	9.62764e-07	8.18026e-05	Upregulated
ENSG00000134461.16	ANKRD16	0.81323	1.75714	3.22607	31.6825	9.71122e-07	8.19947e-05	Upregulated
ENSG00000056972.20	TRAF3IP2	1.14127	2.20574	3.19795	31.6154	9.91375e-07	8.29297e-05	Upregulated
ENSG00000279088.1	AC022400.6	1.19478	2.2891	3.8521	31.552	1.01091e-06	8.37884e-05	Upregulated
ENSG00000137760.15	ALKBH8	1.03148	2.04412	3.59817	31.488	1.03106e-06	8.39768e-05	Upregulated
ENSG00000172000.7	ZNF556	2.43355	5.4022	0.966913	31.4797	1.03369e-06	8.39768e-05	Upregulated
ENSG00000128602.11	SMO	1.78887	3.45543	5.05967	31.4451	1.0651e-06	8.56598e-05	Upregulated
ENSG00000105640.13	RPL18A	1.2861	2.43868	10.1114	31.2782	1.10006e-06	8.76908e-05	Upregulated
ENSG00000137766.17	UNC13C	4.83152	28.4729	0.897196	31.3064	1.11159e-06	8.80915e-05	Upregulated
ENSG00000243477.6	NAA80	0.925876	1.89984	3.45866	31.1388	1.14856e-06	8.96901e-05	Upregulated
ENSG00000268894.7	PLCE1-AS1	3.31855	9.97663	-1.00778	31.1831	1.14912e-06	8.96901e-05	Upregulated
ENSG00000170364.12	SETMAR	0.865997	1.8226	4.21325	31.1101	1.15883e-06	8.99935e-05	Upregulated
ENSG00000084092.7	NOA1	0.935182	1.91213	5.16038	31.0286	1.18848e-06	9.12504e-05	Upregulated
ENSG00000229356.1	LRRC3-DT	3.18877	9.11831	-2.43167	30.9747	1.20881e-06	9.2549e-05	Upregulated
ENSG00000071575.11	TRIB2	3.05617	8.31762	9.43328	30.6843	1.34765e-06	0.000101178	Upregulated
ENSG00000109814.12	UGDH	0.724936	1.65283	4.72486	30.5956	1.35992e-06	0.000101537	Upregulated
ENSG00000150433.9	TMEM218	0.783142	1.72088	4.36675	30.5478	1.38037e-06	0.00010194	Upregulated
ENSG00000184162.15	NR2C2AP	0.750685	1.68259	3.93736	30.493	1.40422e-06	0.000103392	Upregulated
ENSG00000131652.14	THOC6	0.934976	1.91186	4.81644	30.4832	1.40851e-06	0.000103392	Upregulated
ENSG00000168754.15	FAM178B	1.8717	3.65964	-0.629594	30.4765	1.41147e-06	0.000103392	Upregulated
ENSG00000142303.14	ADAMTS10	1.5612	2.95099	6.06758	30.4718	1.43983e-06	0.000103847	Upregulated
ENSG00000232640.1	AL354892.2	1.06112	2.08655	2.77352	30.3762	1.45648e-06	0.000104431	Upregulated
ENSG00000087245.13	MMP2	2.08668	4.24769	7.62754	30.0954	1.61961e-06	0.000114597	Upregulated
ENSG00000227999.1	MTND5P1	3.47144	11.092	-1.17622	30.0855	1.62363e-06	0.000114597	Upregulated
ENSG00000103222.20	ABCC1	0.784156	1.72208	6.41982	30.007	1.6354e-06	0.00011483	Upregulated
ENSG00000269893.8	SNHG8	1.58506	3.00021	6.54286	30.0456	1.64515e-06	0.000115216	Upregulated
ENSG00000136068.15	FLNB	1.01695	2.02364	6.40801	29.8847	1.69962e-06	0.000117512	Upregulated
ENSG00000088882.8	CPXM1	1.20737	2.30916	7.84861	29.7827	1.75668e-06	0.000120535	Upregulated
ENSG00000198918.8	RPL39	1.7168	3.28707	8.93515	29.8246	1.76341e-06	0.000120691	Upregulated
ENSG00000126767.18	ELK1	0.663978	1.58445	5.22926	29.7593	1.76821e-06	0.000120715	Upregulated
ENSG00000108179.14	PPIF	0.851551	1.80444	5.98691	29.5703	1.87713e-06	0.000126243	Upregulated
ENSG00000174748.22	RPL15	1.12718	2.18431	9.96737	29.4953	1.92225e-06	0.000128957	Upregulated
ENSG00000122376.12	SHLD2	0.721416	1.6488	4.95041	29.4681	1.93888e-06	0.000129752	Upregulated
ENSG00000233927.5	RPS28	1.2042	2.3041	8.41025	29.39	1.98753e-06	0.000131593	Upregulated
ENSG00000135486.19	HNRNPA1	0.913529	1.88365	10.7334	29.383	1.99195e-06	0.000131593	Upregulated
ENSG00000176978.14	DPP7	1.31288	2.48438	7.43826	29.3453	2.04066e-06	0.000134243	Upregulated
ENSG00000105373.19	NOP53	1.00849	2.0118	8.59437	29.2832	2.05607e-06	0.000134878	Upregulated
ENSG00000111799.21	COL12A1	2.51114	5.70072	7.13014	29.2964	2.08351e-06	0.000136071	Upregulated
ENSG00000274565.1	AC080038.1	2.02881	4.08069	0.806468	29.1701	2.1314e-06	0.00013787	Upregulated
ENSG00000198498.10	TMA16	1.377	2.59728	4.00049	29.1228	2.1638e-06	0.000139301	Upregulated
ENSG00000185736.16	ADARB2	2.71042	6.54514	2.69584	29.1317	2.19528e-06	0.000139506	Upregulated
ENSG00000123179.14	EBPL	1.35927	2.56555	5.0802	29.0994	2.19772e-06	0.000139506	Upregulated
ENSG00000105202.9	FBL	1.16913	2.24877	7.57607	29.0654	2.20551e-06	0.000139506	Upregulated
ENSG00000125648.15	SLC25A23	0.767556	1.70238	5.86572	29.0591	2.20817e-06	0.000139506	Upregulated
ENSG00000144559.10	TAMM41	0.834374	1.78308	3.37474	29.0471	2.21661e-06	0.000139713	Upregulated
ENSG00000163661.4	PTX3	2.42395	5.36637	3.05467	29.0383	2.26148e-06	0.000142211	Upregulated
ENSG00000142541.18	RPL13A	1.19288	2.28608	11.0721	28.9601	2.279e-06	0.000142981	Upregulated
ENSG00000167178.16	ISLR2	3.47187	11.0953	6.05246	28.9789	2.30464e-06	0.000144255	Upregulated
ENSG00000165197.5	VEGFD	4.74255	26.7701	4.01808	28.8635	2.39093e-06	0.000148627	Upregulated
ENSG00000269891.2	ARHGAP19-SLIT1	2.37571	5.18991	0.813413	28.7478	2.43962e-06	0.000150961	Upregulated
ENSG00000230202.1	AL450405.1	2.76017	6.77477	5.15698	28.7528	2.47698e-06	0.000151886	Upregulated
ENSG00000168542.16	COL3A1	3.42275	10.7238	11.7991	28.7419	2.4856e-06	0.000152071	Upregulated
ENSG00000178105.11	DDX10	1.2366	2.35643	4.90344	28.6466	2.51953e-06	0.000153125	Upregulated
ENSG00000148303.17	RPL7A	1.23941	2.36102	10.471	28.596	2.56076e-06	0.000154575	Upregulated
ENSG00000169604.20	ANTXR1	1.39397	2.628	6.29071	28.5468	2.64568e-06	0.000156906	Upregulated
ENSG00000139239.7	RPL14P1	2.03973	4.1117	3.63534	28.53	2.65633e-06	0.000157193	Upregulated
ENSG00000145536.15	ADAMTS16	2.80623	6.99453	2.518	28.4395	2.7383e-06	0.000160437	Upregulated
ENSG00000122694.16	GLIPR2	1.31833	2.49377	4.70569	28.3786	2.74732e-06	0.000160437	Upregulated
ENSG00000108821.14	COL1A1	3.56058	11.7989	12.7526	28.4233	2.75257e-06	0.000160437	Upregulated
ENSG00000145592.14	RPL37	1.26521	2.40362	10.0102	28.2859	2.82941e-06	0.000164561	Upregulated
ENSG00000160161.9	CILP2	3.24572	9.48545	4.19488	28.3177	2.84754e-06	0.000165261	Upregulated
ENSG00000173276.14	ZBTB21	0.721859	1.64931	4.59437	28.2503	2.86205e-06	0.000165748	Upregulated
ENSG00000278611.2	ZNF426-DT	1.19458	2.28879	0.68249	28.2347	2.87655e-06	0.000166067	Upregulated
ENSG00000170876.8	TMEM43	0.686113	1.60894	5.86649	28.2312	2.87982e-06	0.000166067	Upregulated
ENSG00000197958.13	RPL12	1.4688	2.76791	9.9137	28.2452	2.8895e-06	0.000166272	Upregulated
ENSG00000077312.9	SNRPA	0.669105	1.59009	6.49938	28.12	2.98512e-06	0.000171048	Upregulated
ENSG00000226084.5	AC113935.1	1.58276	2.99542	2.37575	28.0786	3.02532e-06	0.000172985	Upregulated
ENSG00000134324.12	LPIN1	2.83867	7.15362	8.29195	28.0517	3.10219e-06	0.00017553	Upregulated
ENSG00000170889.14	RPS9	1.27944	2.42744	9.92645	27.9629	3.1407e-06	0.000177338	Upregulated
ENSG00000170322.14	NFRKB	0.768848	1.70391	5.4493	27.9092	3.19583e-06	0.00017896	Upregulated
ENSG00000071082.11	RPL31	1.3026	2.46674	9.94442	27.7536	3.36135e-06	0.000184046	Upregulated
ENSG00000131477.11	RAMP2	0.777451	1.7141	5.15896	27.6873	3.43461e-06	0.000186594	Upregulated
ENSG00000232110.8	AL353751.1	1.35005	2.54922	0.753311	27.6744	3.449e-06	0.000186637	Upregulated
ENSG00000110723.12	EXPH5	1.79247	3.46409	0.335596	27.4806	3.67374e-06	0.000197558	Upregulated
ENSG00000144596.13	GRIP2	1.80132	3.48538	4.41838	27.5137	3.69275e-06	0.000198187	Upregulated
ENSG00000152822.14	GRM1	3.71311	13.1147	2.56014	27.4985	3.71109e-06	0.000198386	Upregulated
ENSG00000107833.10	NPM3	1.17396	2.25629	4.79729	27.4052	3.76532e-06	0.000200494	Upregulated
ENSG00000092621.13	PHGDH	2.14091	4.41041	6.43466	27.4167	3.81121e-06	0.000201725	Upregulated
ENSG00000086506.3	HBQ1	1.91256	3.76476	0.926016	27.3581	3.82365e-06	0.000201725	Upregulated
ENSG00000149557.14	FEZ1	1.80417	3.49228	6.01517	27.4018	3.82975e-06	0.000201725	Upregulated
ENSG00000259956.2	RBM15B	0.683117	1.6056	6.62147	27.3528	3.83024e-06	0.000201725	Upregulated
ENSG00000168273.8	SMIM4	1.2891	2.44376	3.31172	27.3505	3.8331e-06	0.000201725	Upregulated
ENSG00000109519.13	GRPEL1	0.802072	1.7436	5.07326	27.2517	3.95897e-06	0.000207543	Upregulated
ENSG00000204387.14	SNHG32	1.42135	2.67836	5.34182	27.2283	4.05269e-06	0.000211231	Upregulated
ENSG00000174721.10	FGFBP3	1.0587	2.08305	3.02551	27.038	4.24628e-06	0.000220051	Upregulated
ENSG00000122406.14	RPL5	1.29463	2.45315	10.4289	26.9721	4.33924e-06	0.000223586	Upregulated
ENSG00000135390.21	ATP5MC2	0.826677	1.7736	8.25091	26.8685	4.48956e-06	0.000229586	Upregulated
ENSG00000205054.8	LINC01121	3.5061	11.3617	0.944641	26.8967	4.51728e-06	0.000230569	Upregulated
ENSG00000103148.17	NPRL3	0.775486	1.71177	5.90342	26.8302	4.54647e-06	0.000231115	Upregulated
ENSG00000236289.4	GACAT3	3.54544	11.6757	2.06733	26.8181	4.63546e-06	0.000233525	Upregulated
ENSG00000244486.9	SCARF2	1.53056	2.88897	4.93413	26.8071	4.65223e-06	0.000233742	Upregulated
ENSG00000186603.6	HPDL	1.8246	3.54208	3.5418	26.7554	4.68758e-06	0.000233973	Upregulated
ENSG00000189398.5	OR7E12P	2.36893	5.16557	0.341771	26.7162	4.72242e-06	0.000235279	Upregulated
ENSG00000166037.11	CEP57	0.952717	1.93551	5.74137	26.6713	4.79106e-06	0.000237825	Upregulated
ENSG00000144504.15	ANKMY1	0.657494	1.57734	3.9747	26.6269	4.86183e-06	0.000240019	Upregulated
ENSG00000204936.10	CD177	4.58167	23.9453	-0.295274	26.6487	4.90101e-06	0.000241513	Upregulated
ENSG00000182899.17	RPL35A	1.30144	2.46475	9.46253	26.5498	5.00012e-06	0.000244177	Upregulated
ENSG00000203999.9	LINC01270	2.15384	4.45012	-1.15407	26.5173	5.04109e-06	0.000244854	Upregulated
ENSG00000068745.15	IP6K2	0.733093	1.6622	7.53768	26.43	5.18898e-06	0.000249416	Upregulated
ENSG00000140470.15	ADAMTS17	1.61252	3.05786	3.77962	26.4053	5.23656e-06	0.000250798	Upregulated
ENSG00000153714.6	LURAP1L	1.98327	3.95388	4.31176	26.4474	5.23749e-06	0.000250798	Upregulated
ENSG00000178202.13	POGLUT3	0.941302	1.92026	4.44889	26.3813	5.27326e-06	0.000251384	Upregulated
ENSG00000099204.20	ABLIM1	1.1421	2.20702	6.72209	26.3914	5.28191e-06	0.000251384	Upregulated
ENSG00000163938.17	GNL3	1.01169	2.01627	6.5492	26.3679	5.29672e-06	0.000251384	Upregulated
ENSG00000185049.16	NELFA	0.611686	1.52804	6.00043	26.3633	5.30491e-06	0.000251384	Upregulated
ENSG00000141101.13	NOB1	1.08812	2.12598	4.89263	26.363	5.30538e-06	0.000251384	Upregulated
ENSG00000166025.18	AMOTL1	0.899408	1.8653	6.14222	26.3515	5.3256e-06	0.000251902	Upregulated
ENSG00000037897.17	METTL1	1.00927	2.01289	3.48003	26.3192	5.38307e-06	0.000253735	Upregulated
ENSG00000273055.1	AC005046.1	0.999417	1.99919	0.589523	26.3002	5.41701e-06	0.000254439	Upregulated
ENSG00000164692.18	COL1A2	3.2668	9.62509	11.6916	26.339	5.42849e-06	0.000254439	Upregulated
ENSG00000197756.10	RPL37A	1.23283	2.35027	10.5661	26.2933	5.42942e-06	0.000254439	Upregulated
ENSG00000100316.16	RPL3	1.02137	2.02984	11.3052	26.2899	5.43556e-06	0.000254439	Upregulated
ENSG00000103227.19	LMF1	1.09652	2.13838	3.43078	26.2419	5.5229e-06	0.000255176	Upregulated
ENSG00000248152.2	ANK2-AS1	2.30781	4.9513	-0.611462	26.2399	5.52662e-06	0.000255176	Upregulated
ENSG00000104529.17	EEF1D	0.702331	1.62713	7.12635	26.2017	5.59714e-06	0.000256683	Upregulated
ENSG00000138829.12	FBN2	2.19473	4.57804	2.88606	26.225	5.62255e-06	0.000256913	Upregulated
ENSG00000277738.1	AC126175.2	3.30391	9.87586	-0.641495	26.2324	5.6236e-06	0.000256913	Upregulated
ENSG00000182704.8	TSKU	1.43466	2.70319	3.88521	26.1698	5.65693e-06	0.000257248	Upregulated
ENSG00000224184.6	MIR3681HG	3.94377	15.3884	0.9016	26.1862	5.71032e-06	0.000259033	Upregulated
ENSG00000171208.10	NETO2	1.25486	2.38644	5.75949	26.1061	5.84335e-06	0.000263515	Upregulated
ENSG00000198755.11	RPL10A	1.08854	2.12658	9.7155	26.0648	5.858e-06	0.00026368	Upregulated
ENSG00000170776.22	AKAP13	0.991118	1.98773	6.18404	26.0137	5.95868e-06	0.00026606	Upregulated
ENSG00000179431.7	FJX1	1.38188	2.60607	5.27079	26.0133	6.0447e-06	0.000269171	Upregulated
ENSG00000167460.17	TPM4	0.938404	1.91641	8.30245	25.9077	6.17304e-06	0.000272933	Upregulated
ENSG00000101198.15	NKAIN4	3.34622	10.1698	3.07241	25.9364	6.20462e-06	0.000273437	Upregulated
ENSG00000137073.23	UBAP2	0.602224	1.51805	6.07068	25.8521	6.28875e-06	0.000276695	Upregulated
ENSG00000035681.9	NSMAF	0.602826	1.51869	4.90893	25.8423	6.30934e-06	0.000276879	Upregulated
ENSG00000134247.10	PTGFRN	1.20922	2.31213	5.60514	25.8628	6.31336e-06	0.000276879	Upregulated
ENSG00000255717.7	SNHG1	1.1193	2.17241	7.6537	25.8369	6.32982e-06	0.000277152	Upregulated
ENSG00000149547.15	EI24	0.804181	1.74615	6.46227	25.8184	6.35985e-06	0.00027757	Upregulated
ENSG00000167311.14	ART5	2.69602	6.4801	-0.519727	25.8287	6.38228e-06	0.000277701	Upregulated
ENSG00000090776.6	EFNB1	1.36872	2.58241	5.19914	25.8317	6.41673e-06	0.000278367	Upregulated
ENSG00000100823.12	APEX1	0.82935	1.77688	7.8602	25.7907	6.4192e-06	0.000278367	Upregulated
ENSG00000128309.16	MPST	0.968777	1.95718	6.11912	25.7847	6.43197e-06	0.000278476	Upregulated
ENSG00000214706.10	IFRD2	0.819403	1.76468	4.9674	25.7129	6.58846e-06	0.000282543	Upregulated
ENSG00000196756.13	SNHG17	0.950953	1.93315	5.89399	25.6957	6.62638e-06	0.00028372	Upregulated
ENSG00000108932.12	SLC16A6	1.44875	2.72971	1.2391	25.6832	6.65432e-06	0.000284467	Upregulated
ENSG00000126602.11	TRAP1	0.913994	1.88425	6.54292	25.6525	6.72295e-06	0.000286504	Upregulated
ENSG00000286728.1	AC009236.2	2.61811	6.13947	-2.76434	25.6287	6.77692e-06	0.000288344	Upregulated
ENSG00000118058.23	KMT2A	0.84674	1.79843	7.12938	25.6087	6.82255e-06	0.000289581	Upregulated
ENSG00000182054.10	IDH2	0.757771	1.69088	7.04569	25.6066	6.82738e-06	0.000289581	Upregulated
ENSG00000137714.3	FDX1	1.40493	2.64805	3.91404	25.5167	7.03623e-06	0.000297973	Upregulated
ENSG00000143869.7	GDF7	2.39034	5.24281	1.88155	25.5306	7.07286e-06	0.000298592	Upregulated
ENSG00000156508.19	EEF1A1	0.988938	1.98472	12.8756	25.4722	7.1423e-06	0.000300121	Upregulated
ENSG00000149150.9	SLC43A1	1.41488	2.66638	3.62362	25.4388	7.22291e-06	0.000302103	Upregulated
ENSG00000183496.6	MEX3B	0.716033	1.64266	5.92981	25.4244	7.25803e-06	0.000303104	Upregulated
ENSG00000159387.8	IRX6	3.10486	8.60312	1.5831	25.4523	7.2935e-06	0.00030399	Upregulated
ENSG00000165629.20	ATP5F1C	0.727623	1.65591	7.15695	25.3951	7.32995e-06	0.000304232	Upregulated
ENSG00000071564.17	TCF3	0.924364	1.89785	7.0643	25.3548	7.43001e-06	0.000307914	Upregulated
ENSG00000167526.14	RPL13	1.21425	2.32021	10.8545	25.3226	7.511e-06	0.000310795	Upregulated
ENSG00000112306.8	RPS12	1.10479	2.15067	9.68051	25.2912	7.59076e-06	0.000313139	Upregulated
ENSG00000224032.7	EPB41L4A-AS1	1.26217	2.39857	6.22807	25.3193	7.62259e-06	0.000313498	Upregulated
ENSG00000260253.1	AC084262.1	3.09694	8.55599	-2.11608	25.243	7.77376e-06	0.000318266	Upregulated
ENSG00000250535.1	STK19B	4.59477	24.1637	0.644964	25.213	7.90405e-06	0.000322141	Upregulated
ENSG00000170275.15	CRTAP	1.36796	2.58106	6.47649	25.2023	7.93248e-06	0.00032233	Upregulated
ENSG00000168036.18	CTNNB1	0.844043	1.79507	8.08258	25.1521	7.95548e-06	0.00032278	Upregulated
ENSG00000272886.6	DCP1A	0.658392	1.57832	5.54747	25.1061	8.07985e-06	0.000326361	Upregulated
ENSG00000164694.17	FNDC1	3.30537	9.88588	5.60991	25.1174	8.16255e-06	0.000329103	Upregulated
ENSG00000137154.13	RPS6	1.30441	2.46983	10.605	25.0679	8.18483e-06	0.000329103	Upregulated
ENSG00000237774.3	AC126615.1	1.39514	2.63014	-2.62938	25.0619	8.20162e-06	0.000329103	Upregulated
ENSG00000170266.16	GLB1	0.832415	1.78066	4.52965	25.0454	8.24746e-06	0.000329171	Upregulated
ENSG00000159674.12	SPON2	2.14992	4.43802	5.66416	25.0758	8.27781e-06	0.000329298	Upregulated
ENSG00000144711.16	IQSEC1	0.653558	1.57304	6.43172	25.0299	8.29083e-06	0.000329298	Upregulated
ENSG00000184428.13	TOP1MT	1.12933	2.18757	4.81244	24.9886	8.4075e-06	0.000332071	Upregulated
ENSG00000137700.18	SLC37A4	0.902891	1.86981	5.09497	24.9851	8.41726e-06	0.000332071	Upregulated
ENSG00000229117.9	RPL41	1.21027	2.31381	9.04852	24.9332	8.57835e-06	0.000336467	Upregulated
ENSG00000286654.1	AC092636.1	1.5408	2.90956	-1.60496	24.8723	8.74512e-06	0.000342513	Upregulated
ENSG00000163832.16	ELP6	0.68328	1.60579	5.10657	24.8587	8.78561e-06	0.000343602	Upregulated
ENSG00000167157.11	PRRX2	2.39687	5.26659	3.29788	24.868	8.87979e-06	0.000346086	Upregulated
ENSG00000147403.18	RPL10	0.98568	1.98025	10.5411	24.822	8.89557e-06	0.000346086	Upregulated
ENSG00000144560.15	VGLL4	0.898248	1.8638	5.27543	24.7852	9.00767e-06	0.000349263	Upregulated
ENSG00000279663.2	AC104623.2	4.20332	18.4215	-0.0857733	24.7893	9.11942e-06	0.000352334	Upregulated
ENSG00000176715.17	ACSF3	1.51343	2.85488	4.55665	24.7514	9.22841e-06	0.000355786	Upregulated
ENSG00000166012.17	TAF1D	1.4646	2.75987	6.53209	24.7441	9.26012e-06	0.000356359	Upregulated
ENSG00000203875.13	SNHG5	1.47537	2.78055	6.88016	24.739	9.276e-06	0.000356359	Upregulated
ENSG00000220842.6	RPL21P16	3.14682	8.85703	3.89499	24.7369	9.28271e-06	0.000356359	Upregulated
ENSG00000151376.17	ME3	1.04629	2.06521	5.61872	24.584	9.64546e-06	0.000365704	Upregulated
ENSG00000068001.14	HYAL2	0.90256	1.86938	5.47531	24.5222	9.85071e-06	0.000371844	Upregulated
ENSG00000065911.13	MTHFD2	1.0861	2.12299	6.35752	24.5061	9.94252e-06	0.000374267	Upregulated
ENSG00000086717.18	PPEF1	1.7534	3.37151	2.83751	24.4796	9.9946e-06	0.000375185	Upregulated
ENSG00000110063.10	DCPS	0.710222	1.63606	4.02949	24.4683	1.00333e-05	0.000375867	Upregulated
ENSG00000066735.14	KIF26A	1.11366	2.16394	7.55047	24.4709	1.00544e-05	0.000375867	Upregulated
ENSG00000171517.6	LPAR3	3.84237	14.3439	-0.497918	24.4839	1.01155e-05	0.00037718	Upregulated
ENSG00000171202.7	TMEM126A	0.894583	1.85907	3.84847	24.4372	1.01403e-05	0.00037718	Upregulated
ENSG00000196562.14	SULF2	1.4921	2.81298	7.05917	24.4073	1.0383e-05	0.000383915	Upregulated
ENSG00000181163.14	NPM1	1.33101	2.5158	9.78882	24.3546	1.04804e-05	0.000385327	Upregulated
ENSG00000260260.1	SNHG19	1.89603	3.72188	4.92713	24.3747	1.04989e-05	0.000385327	Upregulated
ENSG00000249923.1	AC007663.2	1.98087	3.9473	-0.72374	24.3334	1.05065e-05	0.000385327	Upregulated
ENSG00000133874.2	RNF122	0.870375	1.82814	5.08523	24.3036	1.06138e-05	0.000388468	Upregulated
ENSG00000169084.15	DHRSX	0.907647	1.87598	4.49562	24.2965	1.06397e-05	0.000388635	Upregulated
ENSG00000100116.17	GCAT	1.03235	2.04535	3.31942	24.2736	1.07235e-05	0.000390644	Upregulated
ENSG00000180902.18	D2HGDH	0.886586	1.8488	5.0324	24.2657	1.07524e-05	0.000390646	Upregulated
ENSG00000114200.10	BCHE	2.47167	5.54684	1.67212	24.2904	1.07927e-05	0.000390755	Upregulated
ENSG00000147145.12	LPAR4	2.39393	5.25586	-0.370851	24.2556	1.07986e-05	0.000390755	Upregulated
ENSG00000239899.3	RN7SL674P	3.22024	9.31943	1.05251	24.2748	1.08629e-05	0.000392555	Upregulated
ENSG00000166444.19	DENND2B	1.03978	2.05591	4.71355	24.1776	1.10819e-05	0.000398347	Upregulated
ENSG00000175061.18	SNHG29	1.18235	2.26946	8.61089	24.1738	1.11272e-05	0.000398943	Upregulated
ENSG00000162975.5	KCNF1	2.45429	5.48042	2.38474	24.2042	1.1128e-05	0.000398943	Upregulated
ENSG00000017483.15	SLC38A5	2.10519	4.30255	4.1453	24.1652	1.12774e-05	0.000402361	Upregulated
ENSG00000186340.16	THBS2	2.73265	6.64674	6.38252	24.1638	1.12827e-05	0.000402361	Upregulated
ENSG00000151806.14	GUF1	1.3182	2.49354	5.53535	24.1242	1.14364e-05	0.000405708	Upregulated
ENSG00000283689.1	AC018553.2	2.67022	6.36527	-2.40458	24.0811	1.14548e-05	0.000405829	Upregulated
ENSG00000063177.13	RPL18	1.07501	2.10674	10.0491	23.991	1.18147e-05	0.000417488	Upregulated
ENSG00000229589.1	ACVR2B-AS1	1.25427	2.38547	1.55335	23.9869	1.18313e-05	0.000417532	Upregulated
ENSG00000135632.12	SMYD5	0.747124	1.67844	5.50252	23.9795	1.18613e-05	0.000418045	Upregulated
ENSG00000142698.15	C1orf94	2.29116	4.89448	0.779272	23.9196	1.21476e-05	0.000426474	Upregulated
ENSG00000054598.9	FOXC1	2.99712	7.98404	5.09511	23.9305	1.22216e-05	0.000428514	Upregulated
ENSG00000109475.16	RPL34	1.12817	2.18582	9.4907	23.8608	1.23557e-05	0.00043076	Upregulated
ENSG00000260196.1	AC124798.1	1.85009	3.60522	3.85966	23.8973	1.23616e-05	0.00043076	Upregulated
ENSG00000109084.14	TMEM97	1.26523	2.40365	6.57809	23.8964	1.23651e-05	0.00043076	Upregulated
ENSG00000227008.2	AL009174.1	1.42358	2.6825	1.44533	23.8241	1.25131e-05	0.000433565	Upregulated
ENSG00000107951.15	MTPAP	0.690415	1.61375	4.92336	23.7947	1.26404e-05	0.000435795	Upregulated
ENSG00000035115.22	SH3YL1	0.724047	1.65181	5.94734	23.7878	1.26704e-05	0.000435795	Upregulated
ENSG00000171135.15	JAGN1	0.76573	1.70023	5.11027	23.7698	1.27495e-05	0.000437684	Upregulated
ENSG00000110274.16	CEP164	0.628422	1.54587	6.03398	23.766	1.27661e-05	0.000437684	Upregulated
ENSG00000219438.9	TAFA5	2.05114	4.14434	5.11166	23.7989	1.27864e-05	0.000437684	Upregulated
ENSG00000164125.16	GASK1B	1.87164	3.65948	5.44588	23.7981	1.27899e-05	0.000437684	Upregulated
ENSG00000083857.14	FAT1	1.57556	2.98051	5.70038	23.6952	1.32513e-05	0.000450628	Upregulated
ENSG00000101546.13	RBFA	0.685873	1.60868	4.85334	23.6372	1.33466e-05	0.000452733	Upregulated
ENSG00000149196.16	HIKESHI	0.75088	1.68282	5.08876	23.582	1.36037e-05	0.000459726	Upregulated
ENSG00000115053.17	NCL	0.847443	1.79931	9.53118	23.5055	1.39686e-05	0.000468119	Upregulated
ENSG00000072756.17	TRNT1	0.842083	1.79264	4.0447	23.5046	1.39729e-05	0.000468119	Upregulated
ENSG00000234741.8	GAS5	1.47225	2.77454	8.47392	23.5283	1.40364e-05	0.000468507	Upregulated
ENSG00000131435.13	PDLIM4	1.27263	2.41602	5.2803	23.4985	1.41571e-05	0.000469909	Upregulated
ENSG00000105281.12	SLC1A5	1.13964	2.20327	5.46249	23.4795	1.41574e-05	0.000469909	Upregulated
ENSG00000224578.5	HNRNPA1P48	1.05636	2.07967	4.86345	23.4617	1.4182e-05	0.000469909	Upregulated
ENSG00000057608.17	GDI2	0.849727	1.80216	7.8599	23.4617	1.41824e-05	0.000469909	Upregulated
ENSG00000132952.12	USPL1	0.675067	1.59667	5.93516	23.4126	1.44254e-05	0.000476796	Upregulated
ENSG00000225472.2	AL136366.1	2.14373	4.41904	-0.363734	23.353	1.47272e-05	0.000483818	Upregulated
ENSG00000264370.1	MIR3125	3.35391	10.2242	-0.424924	23.3688	1.48324e-05	0.000485686	Upregulated
ENSG00000033867.16	SLC4A7	1.0201	2.02806	5.10484	23.2673	1.51718e-05	0.000495423	Upregulated
ENSG00000170142.12	UBE2E1	0.649217	1.56832	4.24978	23.2601	1.52101e-05	0.000496078	Upregulated
ENSG00000143320.9	CRABP2	2.01262	4.03513	4.90809	23.2924	1.52302e-05	0.000496135	Upregulated
ENSG00000183087.15	GAS6	1.34289	2.53658	6.23627	23.2211	1.56117e-05	0.000507193	Upregulated
ENSG00000272758.6	AC083798.2	1.30389	2.46894	1.6315	23.1826	1.56258e-05	0.000507193	Upregulated
ENSG00000268601.1	AC115522.1	1.85146	3.60864	-2.05945	23.1514	1.57961e-05	0.000511496	Upregulated
ENSG00000137809.17	ITGA11	2.17392	4.51247	5.12115	23.1737	1.58704e-05	0.000512677	Upregulated
ENSG00000134115.13	CNTN6	2.71623	6.57153	-0.0528901	23.1458	1.60112e-05	0.000516609	Upregulated
ENSG00000124212.6	PTGIS	1.56961	2.96825	5.01873	23.1323	1.61004e-05	0.000517775	Upregulated
ENSG00000107581.13	EIF3A	0.66478	1.58533	7.82642	23.0388	1.64286e-05	0.000525727	Upregulated
ENSG00000136942.15	RPL35	1.59794	3.02711	9.6363	23.0137	1.67783e-05	0.000535044	Upregulated
ENSG00000167992.13	VWCE	1.30348	2.46824	4.8599	23.0028	1.678e-05	0.000535044	Upregulated
ENSG00000249992.2	TMEM158	2.04183	4.11767	2.21859	22.9821	1.68144e-05	0.000535512	Upregulated
ENSG00000163682.17	RPL9	1.33744	2.52703	10.2385	22.9684	1.69122e-05	0.000536913	Upregulated
ENSG00000114650.20	SCAP	0.681889	1.60424	7.09792	22.9464	1.6967e-05	0.000537844	Upregulated
ENSG00000126756.12	UXT	0.790201	1.72932	5.10908	22.8921	1.72921e-05	0.000546233	Upregulated
ENSG00000130635.16	COL5A1	2.4547	5.482	8.78442	22.8787	1.75866e-05	0.000552688	Upregulated
ENSG00000116774.12	OLFML3	2.47048	5.54227	4.83751	22.827	1.7907e-05	0.000559392	Upregulated
ENSG00000104907.12	TRMT1	0.677433	1.59929	6.59329	22.7586	1.81192e-05	0.00056317	Upregulated
ENSG00000185834.10	RPL12P4	1.50453	2.83733	2.05456	22.7221	1.83527e-05	0.000568472	Upregulated
ENSG00000270194.1	AC097359.2	1.09195	2.13163	-0.229327	22.7163	1.83901e-05	0.000568479	Upregulated
ENSG00000128039.12	SRD5A3	0.813434	1.75739	3.67511	22.7025	1.84792e-05	0.000569493	Upregulated
ENSG00000105426.17	PTPRS	0.929159	1.90417	8.29577	22.6859	1.85866e-05	0.000571797	Upregulated
ENSG00000148187.18	MRRF	0.686212	1.60905	5.36248	22.6757	1.86534e-05	0.000572552	Upregulated
ENSG00000148082.10	SHC3	2.21535	4.64393	4.16277	22.6822	1.88372e-05	0.000574938	Upregulated
ENSG00000101958.14	GLRA2	4.00166	16.0184	2.55854	22.6277	1.91997e-05	0.000580856	Upregulated
ENSG00000279198.1	AC008894.3	1.07333	2.10428	1.77921	22.5916	1.92122e-05	0.000580856	Upregulated
ENSG00000230630.5	DNM3OS	1.85982	3.62962	3.15644	22.6044	1.92531e-05	0.000580856	Upregulated
ENSG00000136859.10	ANGPTL2	1.45379	2.73927	5.57195	22.6142	1.9291e-05	0.000580856	Upregulated
ENSG00000138617.16	PARP16	0.695247	1.61916	4.43047	22.579	1.92974e-05	0.000580856	Upregulated
ENSG00000072422.17	RHOBTB1	1.0066	2.00917	4.83748	22.57	1.93592e-05	0.000581563	Upregulated
ENSG00000163811.12	WDR43	1.24399	2.36852	6.04868	22.6016	1.93761e-05	0.000581563	Upregulated
ENSG00000120664.11	SPART-AS1	1.24594	2.37173	-0.352406	22.5253	1.96656e-05	0.0005881	Upregulated
ENSG00000223756.7	TSSC2	2.13339	4.38747	4.09122	22.5571	1.96807e-05	0.0005881	Upregulated
ENSG00000273749.5	CYFIP1	1.04397	2.0619	6.41116	22.5232	1.97511e-05	0.000588673	Upregulated
ENSG00000142279.13	WTIP	1.3418	2.53468	3.22565	22.5113	1.97622e-05	0.000588673	Upregulated
ENSG00000131370.16	SH3BP5	1.11805	2.17054	3.09672	22.4966	1.98648e-05	0.000589413	Upregulated
ENSG00000225649.6	AC064875.1	2.86036	7.26198	0.806221	22.5289	1.98769e-05	0.000589413	Upregulated
ENSG00000137504.14	CREBZF	0.802632	1.74428	7.09429	22.4906	1.99072e-05	0.000589597	Upregulated
ENSG00000196547.15	MAN2A2	0.66338	1.58379	6.21762	22.4878	1.99266e-05	0.000589597	Upregulated
ENSG00000188536.13	HBA2	2.6602	6.3212	6.0449	22.4883	2.01616e-05	0.000595898	Upregulated
ENSG00000275620.1	FLJ16779	2.61957	6.14568	-0.169484	22.4604	2.03184e-05	0.000598682	Upregulated
ENSG00000143947.14	RPS27A	0.911667	1.88122	9.62877	22.432	2.0322e-05	0.000598682	Upregulated
ENSG00000145425.10	RPS3A	1.25425	2.38544	9.70212	22.4283	2.04217e-05	0.000600521	Upregulated
ENSG00000141510.18	TP53	1.14482	2.21119	6.01312	22.4214	2.0588e-05	0.00060434	Upregulated
ENSG00000151503.13	NCAPD3	0.896431	1.86146	5.7295	22.3899	2.06256e-05	0.00060434	Upregulated
ENSG00000264647.1	AC104564.4	1.19186	2.28447	-1.76725	22.3848	2.06627e-05	0.000604773	Upregulated
ENSG00000173085.15	COQ2	0.667815	1.58866	2.95007	22.3722	2.07549e-05	0.000606818	Upregulated
ENSG00000223298.1	RNY3P8	2.28542	4.87506	-1.57155	22.2959	2.1321e-05	0.000618697	Upregulated
ENSG00000120457.12	KCNJ5	3.62707	12.3554	3.58257	22.3215	2.13794e-05	0.000618937	Upregulated
ENSG00000178882.15	RFLNA	1.67262	3.18793	3.16554	22.2852	2.14136e-05	0.000618937	Upregulated
ENSG00000077274.9	CAPN6	2.35142	5.10327	0.208667	22.2955	2.14206e-05	0.000618937	Upregulated
ENSG00000177410.13	ZFAS1	1.28183	2.43147	5.35845	22.31	2.14665e-05	0.000619601	Upregulated
ENSG00000166147.14	FBN1	1.84572	3.59431	6.73813	22.3001	2.15415e-05	0.000621107	Upregulated
ENSG00000151502.11	VPS26B	0.707526	1.633	6.82764	22.2057	2.20109e-05	0.000632598	Upregulated
ENSG00000090447.12	TFAP4	0.764823	1.69916	5.02222	22.2019	2.20403e-05	0.000632598	Upregulated
ENSG00000198034.11	RPS4X	1.19004	2.28159	10.6615	22.1998	2.20568e-05	0.000632598	Upregulated
ENSG00000249353.2	NPM1P27	1.32882	2.51198	3.11797	22.147	2.24728e-05	0.000641136	Upregulated
ENSG00000105193.9	RPS16	1.07862	2.11202	9.88994	22.1167	2.27147e-05	0.000645663	Upregulated
ENSG00000182919.15	C11orf54	0.852183	1.80523	3.58103	22.1152	2.27267e-05	0.000645663	Upregulated
ENSG00000144026.12	ZNF514	0.685166	1.60789	5.61332	22.0944	2.28948e-05	0.00064876	Upregulated
ENSG00000214535.3	RPS15AP1	1.14119	2.20563	1.03245	22.0941	2.28972e-05	0.00064876	Upregulated
ENSG00000197744.5	PTMAP2	1.07205	2.10241	2.35142	22.0918	2.2916e-05	0.00064876	Upregulated
ENSG00000103257.9	SLC7A5	1.10434	2.15001	6.5447	22.112	2.29315e-05	0.00064876	Upregulated
ENSG00000065057.9	NTHL1	0.715349	1.64188	4.94197	22.0713	2.30834e-05	0.000651698	Upregulated
ENSG00000128050.9	PAICS	0.952273	1.93492	7.46595	22.0665	2.31221e-05	0.000652112	Upregulated
ENSG00000137970.7	RPL7P9	1.60007	3.03159	3.96046	22.0521	2.34519e-05	0.000660038	Upregulated
ENSG00000144791.10	LIMD1	0.91018	1.87928	3.37289	22.0136	2.356e-05	0.000660507	Upregulated
ENSG00000251259.1	AC004069.1	1.1161	2.1676	-0.204534	22.0064	2.36206e-05	0.000660507	Upregulated
ENSG00000203943.9	SAMD13	2.17418	4.51329	0.487049	22.0061	2.36635e-05	0.000660507	Upregulated
ENSG00000155760.2	FZD7	2.08462	4.24163	3.90816	22.0079	2.38816e-05	0.000665225	Upregulated
ENSG00000203872.7	C6orf163	0.867409	1.82438	1.12435	21.9677	2.39469e-05	0.000666252	Upregulated
ENSG00000134508.12	CABLES1	1.01546	2.02154	4.15962	21.9652	2.39677e-05	0.000666252	Upregulated
ENSG00000227615.1	AP001324.1	1.2881	2.44207	3.46286	21.9518	2.40824e-05	0.000668755	Upregulated
ENSG00000178343.5	SHISA3	2.51068	5.69891	2.42324	21.9658	2.42399e-05	0.000671753	Upregulated
ENSG00000224858.5	RPL29P11	1.15896	2.23297	0.0828515	21.9177	2.43759e-05	0.000674689	Upregulated
ENSG00000189350.13	TOGARAM2	2.51911	5.73228	2.24078	21.9477	2.43956e-05	0.000674689	Upregulated
ENSG00000232814.2	COL4A2-AS1	1.77601	3.42478	-0.789168	21.8884	2.46309e-05	0.000679424	Upregulated
ENSG00000231177.4	LINC00852	0.85592	1.80991	-0.386049	21.8871	2.46421e-05	0.000679424	Upregulated
ENSG00000236824.2	BCYRN1	3.47393	11.1111	1.89826	21.8975	2.48343e-05	0.000682774	Upregulated
ENSG00000261840.3	AC093249.6	0.837546	1.78701	0.70363	21.8629	2.48545e-05	0.000682774	Upregulated
ENSG00000046653.15	GPM6B	1.35757	2.56253	4.62829	21.7673	2.59563e-05	0.000704902	Upregulated
ENSG00000007255.10	TRAPPC6A	1.19893	2.29569	3.60252	21.735	2.60122e-05	0.000705715	Upregulated
ENSG00000139173.10	TMEM117	1.40121	2.64122	1.96762	21.7176	2.61738e-05	0.000708681	Upregulated
ENSG00000163584.18	RPL22L1	1.79749	3.47616	5.37724	21.7204	2.64449e-05	0.000714594	Upregulated
ENSG00000011028.14	MRC2	2.17868	4.52738	6.33013	21.7084	2.65578e-05	0.000716928	Upregulated
ENSG00000101444.13	AHCY	0.946464	1.92714	7.29043	21.6678	2.66429e-05	0.000717796	Upregulated
ENSG00000196924.19	FLNA	1.10818	2.15573	9.30477	21.6154	2.71487e-05	0.000728755	Upregulated
ENSG00000183010.17	PYCR1	0.935407	1.91243	6.37664	21.6142	2.71572e-05	0.000728755	Upregulated
ENSG00000105676.14	ARMC6	0.635801	1.5538	5.91095	21.5831	2.74598e-05	0.000734271	Upregulated
ENSG00000077585.14	GPR137B	0.83173	1.77982	3.04424	21.5484	2.78021e-05	0.000741655	Upregulated
ENSG00000167775.11	CD320	0.850241	1.8028	5.60063	21.5173	2.81126e-05	0.00074773	Upregulated
ENSG00000070540.13	WIPI1	1.35755	2.5625	2.88948	21.5082	2.82048e-05	0.000748713	Upregulated
ENSG00000119599.17	DCAF4	0.917905	1.88937	4.21925	21.4917	2.83718e-05	0.000750616	Upregulated
ENSG00000136933.17	RABEPK	1.02872	2.04021	4.89608	21.4915	2.83734e-05	0.000750616	Upregulated
ENSG00000076053.12	RBM7	0.779134	1.7161	3.94462	21.4876	2.84129e-05	0.000750616	Upregulated
ENSG00000138316.11	ADAMTS14	1.74652	3.35548	3.76862	21.5081	2.85215e-05	0.000752696	Upregulated
ENSG00000136149.6	RPL13AP25	1.10454	2.15031	3.75131	21.4728	2.85641e-05	0.000753085	Upregulated
ENSG00000233913.7	RPL10P9	2.55397	5.87248	5.23131	21.4752	2.88587e-05	0.000759375	Upregulated
ENSG00000130881.14	LRP3	0.661881	1.58214	6.78418	21.4266	2.90396e-05	0.000762655	Upregulated
ENSG00000046647.13	GEMIN8	0.663282	1.58368	3.88405	21.4126	2.91864e-05	0.000765028	Upregulated
ENSG00000095739.11	BAMBI	1.9097	3.7573	3.7135	21.4056	2.95854e-05	0.000771755	Upregulated
ENSG00000139263.12	LRIG3	2.05425	4.15327	3.19457	21.3775	2.98833e-05	0.000778027	Upregulated
ENSG00000169282.18	KCNAB1	1.30695	2.47417	2.905	21.2969	3.04212e-05	0.000788247	Upregulated
ENSG00000003096.14	KLHL13	1.46403	2.75879	6.81466	21.3084	3.06312e-05	0.000789007	Upregulated
ENSG00000166426.8	CRABP1	4.536	23.1991	4.26491	21.3075	3.06415e-05	0.000789007	Upregulated
ENSG00000179598.6	PLD6	1.07439	2.10583	4.22367	21.2757	3.06543e-05	0.000789007	Upregulated
ENSG00000138685.17	FGF2	1.17781	2.26233	3.26865	21.2691	3.07261e-05	0.000789356	Upregulated
ENSG00000141627.14	DYM	0.614466	1.53099	6.189	21.2614	3.08122e-05	0.000790526	Upregulated
ENSG00000130826.18	DKC1	0.681824	1.60417	6.40531	21.2488	3.0951e-05	0.00079216	Upregulated
ENSG00000166123.14	GPT2	0.61822	1.53498	5.98037	21.2487	3.09522e-05	0.00079216	Upregulated
ENSG00000198429.10	ZNF69	0.819017	1.7642	3.18142	21.235	3.11047e-05	0.000793068	Upregulated
ENSG00000108001.15	EBF3	2.29843	4.91922	4.75831	21.2603	3.11631e-05	0.00079381	Upregulated
ENSG00000181104.7	F2R	1.01557	2.0217	5.74092	21.2184	3.13495e-05	0.000796566	Upregulated
ENSG00000251188.1	AC079140.3	1.53837	2.90467	1.74712	21.2123	3.13595e-05	0.000796566	Upregulated
ENSG00000104884.16	ERCC2	0.801814	1.74329	5.00363	21.1977	3.15241e-05	0.000799997	Upregulated
ENSG00000197905.10	TEAD4	1.27171	2.41447	3.31839	21.1901	3.16105e-05	0.000800742	Upregulated
ENSG00000250770.3	AC005865.1	2.35974	5.13278	1.75196	21.2204	3.16125e-05	0.000800742	Upregulated
ENSG00000237187.9	NR2F1-AS1	1.74036	3.34119	3.63653	21.1962	3.18581e-05	0.000803957	Upregulated
ENSG00000108187.16	PBLD	0.81014	1.75338	2.91228	21.1563	3.19972e-05	0.000805966	Upregulated
ENSG00000019991.18	HGF	2.0125	4.03481	2.81103	21.1739	3.21068e-05	0.000807227	Upregulated
ENSG00000115129.14	TP53I3	0.904975	1.87251	4.17796	21.1262	3.23453e-05	0.000811437	Upregulated
ENSG00000147604.14	RPL7	1.15931	2.23351	10.3876	21.1197	3.24216e-05	0.000811924	Upregulated
ENSG00000067560.13	RHOA	0.611485	1.52783	8.18647	21.1178	3.24434e-05	0.000811924	Upregulated
ENSG00000160216.21	AGPAT3	0.685956	1.60877	5.96087	21.0808	3.28782e-05	0.000820532	Upregulated
ENSG00000089157.16	RPLP0	0.901933	1.86857	11.0762	21.0241	3.35562e-05	0.000834637	Upregulated
ENSG00000185989.11	RASA3	1.00531	2.00737	5.17252	21.0233	3.35666e-05	0.000834637	Upregulated
ENSG00000230076.1	RPL10P6	1.93499	3.82375	1.45852	20.9996	3.38579e-05	0.00083957	Upregulated
ENSG00000279135.1	AL512652.2	1.19445	2.28858	0.281868	20.9662	3.42639e-05	0.000846622	Upregulated
ENSG00000224747.1	MTCYBP21	2.83222	7.12172	-2.1968	20.9802	3.42985e-05	0.000846622	Upregulated
ENSG00000111012.10	CYP27B1	0.924065	1.89745	2.0164	20.9562	3.43878e-05	0.000848055	Upregulated
ENSG00000165495.16	PKNOX2	1.39554	2.63087	3.12086	20.927	3.47521e-05	0.000854422	Upregulated
ENSG00000118181.11	RPS25	1.32144	2.49915	8.96942	20.9458	3.48899e-05	0.000855117	Upregulated
ENSG00000144659.13	SLC25A38	0.681951	1.60431	5.03249	20.8991	3.51041e-05	0.000859265	Upregulated
ENSG00000269425.1	AC104521.1	1.42249	2.68047	-0.0779821	20.8973	3.51277e-05	0.000859265	Upregulated
ENSG00000169031.20	COL4A3	2.68983	6.45239	0.77009	20.9225	3.51832e-05	0.000859846	Upregulated
ENSG00000106333.13	PCOLCE	1.36915	2.58318	7.50675	20.8346	3.63154e-05	0.000882742	Upregulated
ENSG00000115641.19	FHL2	1.27382	2.41801	4.33811	20.804	3.64185e-05	0.000884454	Upregulated
ENSG00000134874.18	DZIP1	0.686291	1.60914	6.01207	20.7898	3.65189e-05	0.000886099	Upregulated
ENSG00000228205.1	AC131235.1	1.35663	2.56086	2.22083	20.7668	3.68239e-05	0.0008927	Upregulated
ENSG00000205208.5	C4orf46	0.868226	1.82542	4.95451	20.7531	3.70069e-05	0.000896334	Upregulated
ENSG00000149380.12	P4HA3	2.40538	5.29776	2.40413	20.7526	3.74075e-05	0.000903614	Upregulated
ENSG00000286427.1	AC009486.2	2.84187	7.16949	0.245114	20.7486	3.74615e-05	0.000904112	Upregulated
ENSG00000104835.15	SARS2	0.909203	1.87801	1.54836	20.6964	3.77742e-05	0.000910039	Upregulated
ENSG00000243926.2	TIPARP-AS1	1.11827	2.17087	-0.432981	20.6832	3.7956e-05	0.000913607	Upregulated
ENSG00000164587.13	RPS14	1.19422	2.28821	10.1093	20.6739	3.81271e-05	0.000916542	Upregulated
ENSG00000224094.1	RPS24P8	1.33654	2.52546	1.9704	20.6694	3.81456e-05	0.000916542	Upregulated
ENSG00000160214.13	RRP1	0.664568	1.58509	5.82099	20.6457	3.84747e-05	0.000923254	Upregulated
ENSG00000109113.20	RAB34	1.52206	2.87201	5.16244	20.6721	3.85113e-05	0.000923254	Upregulated
ENSG00000128573.26	FOXP2	4.31497	19.9038	2.19073	20.6693	3.85505e-05	0.000923254	Upregulated
ENSG00000170088.14	TMEM192	0.688811	1.61195	4.8132	20.6314	3.86753e-05	0.000924353	Upregulated
ENSG00000178445.10	GLDC	2.75178	6.73546	3.65393	20.6548	3.87536e-05	0.000925408	Upregulated
ENSG00000240342.3	RPS2P5	1.3495	2.54823	7.80709	20.6378	3.89919e-05	0.00092783	Upregulated
ENSG00000166794.5	PPIB	0.696519	1.62059	6.12638	20.5705	3.95388e-05	0.000939193	Upregulated
ENSG00000073060.16	SCARB1	1.38896	2.61889	6.48121	20.5787	3.98351e-05	0.000944577	Upregulated
ENSG00000236008.3	LINC01814	3.75479	13.4991	0.25352	20.5519	4.02244e-05	0.000952141	Upregulated
ENSG00000134419.15	RPS15A	1.32646	2.50787	7.75994	20.5281	4.05734e-05	0.00095575	Upregulated
ENSG00000186280.7	KDM4D	0.974478	1.96493	1.51572	20.4828	4.08199e-05	0.000960366	Upregulated
ENSG00000166682.13	TMPRSS5	1.01658	2.02311	1.01718	20.4732	4.09623e-05	0.000961214	Upregulated
ENSG00000152778.9	IFIT5	0.736152	1.66573	4.37047	20.442	4.14304e-05	0.000970421	Upregulated
ENSG00000285825.2	CCDC15-DT	1.11553	2.16675	0.768627	20.426	4.16719e-05	0.000973649	Upregulated
ENSG00000080854.16	IGSF9B	1.00515	2.00715	7.48231	20.3999	4.21616e-05	0.000984242	Upregulated
ENSG00000080709.16	KCNN2	1.21815	2.32648	2.22772	20.3869	4.22688e-05	0.000985897	Upregulated
ENSG00000169554.22	ZEB2	1.23864	2.35976	6.11	20.4045	4.24337e-05	0.000987194	Upregulated
ENSG00000168374.11	ARF4	0.72567	1.65367	6.96488	20.3621	4.26529e-05	0.000990591	Upregulated
ENSG00000104897.10	SF3A2	0.739914	1.67008	7.55158	20.3585	4.27089e-05	0.000990591	Upregulated
ENSG00000070756.17	PABPC1	0.83781	1.78733	9.60277	20.3562	4.27444e-05	0.000990591	Upregulated
ENSG00000152556.17	PFKM	0.640626	1.55901	7.16351	20.355	4.27625e-05	0.000990591	Upregulated
ENSG00000138356.14	AOX1	2.84115	7.16593	2.73899	20.3798	4.28169e-05	0.000990784	Upregulated
ENSG00000151240.17	DIP2C	0.586372	1.50147	5.81054	20.3298	4.31576e-05	0.000994643	Upregulated
ENSG00000086189.10	DIMT1	0.779758	1.71684	3.03017	20.3131	4.34216e-05	0.000997335	Upregulated
ENSG00000256393.1	RPL41P5	1.31776	2.49278	1.7122	20.3088	4.34894e-05	0.000998048	Upregulated
ENSG00000125611.15	CHCHD5	0.620247	1.53714	3.82029	20.3034	4.35748e-05	0.000998658	Upregulated
ENSG00000170577.8	SIX2	2.61554	6.12852	3.0716	20.2804	4.43936e-05	0.0010145	Upregulated
ENSG00000156110.15	ADK	0.772689	1.70845	4.35487	20.1992	4.52647e-05	0.00102936	Upregulated
ENSG00000219932.6	RPL12P8	1.38849	2.61805	-2.25707	20.1987	4.52718e-05	0.00102936	Upregulated
ENSG00000219023.1	AL033519.3	1.14734	2.21506	0.770679	20.1908	4.54035e-05	0.00103036	Upregulated
ENSG00000224958.6	PGM5-AS1	2.69281	6.46571	-1.58928	20.21	4.54064e-05	0.00103036	Upregulated
ENSG00000233476.3	EEF1A1P6	1.201	2.29898	3.98584	20.1625	4.58759e-05	0.00103563	Upregulated
ENSG00000235448.3	LURAP1L-AS1	3.05288	8.29866	0.160064	20.1895	4.5888e-05	0.00103563	Upregulated
ENSG00000004776.13	HSPB6	2.46615	5.52569	2.39486	20.1893	4.58913e-05	0.00103563	Upregulated
ENSG00000284670.1	AC092128.1	1.85872	3.62685	-1.48533	20.14	4.62536e-05	0.00104121	Upregulated
ENSG00000109736.15	MFSD10	0.750001	1.68179	7.41211	20.1271	4.64726e-05	0.0010444	Upregulated
ENSG00000074266.22	EED	0.70547	1.63068	4.32356	20.1055	4.68421e-05	0.00104969	Upregulated
ENSG00000127415.13	IDUA	1.31084	2.48086	4.51857	20.0679	4.78385e-05	0.00106632	Upregulated
ENSG00000183049.13	CAMK1D	0.671031	1.59221	6.17856	20.0478	4.78414e-05	0.00106632	Upregulated
ENSG00000184232.9	OAF	1.7272	3.31085	4.90531	20.0664	4.79978e-05	0.00106893	Upregulated
ENSG00000104341.17	LAPTM4B	0.912102	1.88178	7.54976	20.016	4.84029e-05	0.00107299	Upregulated
ENSG00000163933.10	RFT1	0.668712	1.58965	4.00917	20.0146	4.84266e-05	0.00107299	Upregulated
ENSG00000181195.11	PENK	3.54949	11.7086	0.317667	20.0394	4.84724e-05	0.00107299	Upregulated
ENSG00000156398.13	SFXN2	0.902527	1.86934	3.97515	20.0034	4.86256e-05	0.00107299	Upregulated
ENSG00000130332.15	LSM7	0.768124	1.70305	6.47374	20.001	4.86691e-05	0.00107299	Upregulated
ENSG00000245870.4	LINC00682	1.2096	2.31274	7.42026	20.0269	4.86949e-05	0.00107299	Upregulated
ENSG00000185634.12	SHC4	0.91502	1.8856	0.65254	19.9758	4.91206e-05	0.00108061	Upregulated
ENSG00000181264.9	TLCD5	0.907389	1.87565	4.6765	19.9251	5.00429e-05	0.00109645	Upregulated
ENSG00000117877.11	POLR1G	0.90543	1.8731	1.95014	19.9016	5.04768e-05	0.00110507	Upregulated
ENSG00000230592.2	RPSAP8	1.22851	2.34325	-0.996758	19.8733	5.10045e-05	0.00111357	Upregulated
ENSG00000114391.13	RPL24	1.27021	2.41196	9.62721	19.8924	5.10235e-05	0.00111357	Upregulated
ENSG00000138796.17	HADH	0.588711	1.5039	5.74125	19.8697	5.10707e-05	0.00111357	Upregulated
ENSG00000233862.7	AC016907.2	2.07614	4.21678	-0.308897	19.8635	5.1194e-05	0.00111536	Upregulated
ENSG00000133943.21	DGLUCY	0.713457	1.63973	5.20764	19.856	5.13296e-05	0.0011165	Upregulated
ENSG00000213860.4	RPL21P75	2.456	5.48694	1.1772	19.8808	5.13696e-05	0.0011165	Upregulated
ENSG00000073536.18	NLE1	0.722813	1.6504	5.42302	19.8483	5.14736e-05	0.00111785	Upregulated
ENSG00000160224.17	AIRE	2.17725	4.52291	-0.766387	19.8254	5.19223e-05	0.0011231	Upregulated
ENSG00000278376.1	AP004609.3	1.63512	3.10613	1.40472	19.8152	5.21046e-05	0.00112437	Upregulated
ENSG00000133104.14	SPART	0.840269	1.79038	5.5519	19.8152	5.21051e-05	0.00112437	Upregulated
ENSG00000176842.15	IRX5	2.86455	7.28309	2.61243	19.829	5.23552e-05	0.00112886	Upregulated
ENSG00000189046.11	ALKBH2	0.835785	1.78483	5.09361	19.7888	5.26129e-05	0.00113172	Upregulated
ENSG00000224116.7	INHBA-AS1	3.12418	8.7191	-1.27325	19.7977	5.29594e-05	0.00113737	Upregulated
ENSG00000146072.6	TNFRSF21	1.1704	2.25074	5.29949	19.7461	5.39164e-05	0.00115426	Upregulated
ENSG00000186166.9	CENATAC	0.604645	1.5206	5.28686	19.7185	5.39917e-05	0.00115438	Upregulated
ENSG00000108176.15	DNAJC12	1.12934	2.18759	4.72603	19.723	5.40069e-05	0.00115438	Upregulated
ENSG00000103326.12	CAPN15	0.636087	1.55411	6.35216	19.7128	5.41057e-05	0.00115558	Upregulated
ENSG00000122026.10	RPL21	1.32765	2.50993	9.97768	19.6923	5.49904e-05	0.00117262	Upregulated
ENSG00000241956.10	AC109466.1	2.8639	7.27979	1.12347	19.691	5.50781e-05	0.00117357	Upregulated
ENSG00000162576.17	MXRA8	1.6589	3.15775	6.06567	19.6851	5.51971e-05	0.00117426	Upregulated
ENSG00000115758.13	ODC1	1.20152	2.29982	8.40231	19.677	5.53249e-05	0.00117605	Upregulated
ENSG00000172939.9	OXSR1	0.623898	1.54103	5.71657	19.6376	5.56258e-05	0.00117978	Upregulated
ENSG00000136944.19	LMX1B	2.40013	5.27851	-1.49633	19.6432	5.56305e-05	0.00117978	Upregulated
ENSG00000106624.11	AEBP1	1.42208	2.67971	8.31852	19.6367	5.61882e-05	0.00118857	Upregulated
ENSG00000088053.11	GP6	1.93327	3.81919	-1.63888	19.6088	5.62204e-05	0.00118857	Upregulated
ENSG00000164081.13	TEX264	0.625056	1.54227	4.98248	19.5997	5.64102e-05	0.00119165	Upregulated
ENSG00000075239.14	ACAT1	0.988104	1.98358	5.12115	19.5555	5.73372e-05	0.00120921	Upregulated
ENSG00000196683.11	TOMM7	0.854206	1.80776	6.92166	19.5537	5.73754e-05	0.00120921	Upregulated
ENSG00000091664.9	SLC17A6	5.4616	44.0661	3.12954	19.5531	5.79454e-05	0.0012182	Upregulated
ENSG00000141905.19	NFIC	0.966595	1.95422	5.84884	19.5308	5.79739e-05	0.0012182	Upregulated
ENSG00000163053.11	SLC16A14	0.804659	1.74673	4.54473	19.5242	5.80043e-05	0.0012182	Upregulated
ENSG00000166266.14	CUL5	0.79046	1.72963	4.94867	19.5178	5.81419e-05	0.00121835	Upregulated
ENSG00000099800.8	TIMM13	0.870305	1.82805	6.42306	19.5176	5.8145e-05	0.00121835	Upregulated
ENSG00000244716.3	BX679664.3	1.24176	2.36488	2.16888	19.5165	5.81688e-05	0.00121835	Upregulated
ENSG00000128973.13	CLN6	0.737353	1.66711	5.1507	19.4836	5.88818e-05	0.00123138	Upregulated
ENSG00000123572.17	NRK	3.75442	13.4957	1.3908	19.5028	5.90299e-05	0.00123203	Upregulated
ENSG00000105672.14	ETV2	1.05347	2.07552	0.585116	19.4766	5.90333e-05	0.00123203	Upregulated
ENSG00000272006.1	AC037487.3	2.34002	5.0631	-2.28203	19.4759	5.90489e-05	0.00123203	Upregulated
ENSG00000154743.18	TSEN2	0.750936	1.68288	3.71035	19.4722	5.91312e-05	0.00123279	Upregulated
ENSG00000198856.13	OSTC	0.739161	1.6692	5.96747	19.4618	5.93587e-05	0.00123659	Upregulated
ENSG00000047634.15	SCML1	0.856124	1.81017	4.69882	19.441	5.98166e-05	0.00124517	Upregulated
ENSG00000035403.18	VCL	0.980823	1.97359	6.23874	19.4355	6.01281e-05	0.0012502	Upregulated
ENSG00000188153.14	COL4A5	2.59672	6.04909	1.56285	19.4498	6.01968e-05	0.0012502	Upregulated
ENSG00000134901.13	POGLUT2	0.754616	1.68718	4.26354	19.4032	6.06595e-05	0.00125788	Upregulated
ENSG00000198931.11	APRT	0.810547	1.75388	5.30883	19.3981	6.07737e-05	0.00125833	Upregulated
ENSG00000178568.15	ERBB4	3.48186	11.1723	2.62707	19.4185	6.08976e-05	0.00125993	Upregulated
ENSG00000116035.4	VAX2	2.89108	7.41824	2.64107	19.4135	6.10083e-05	0.00126035	Upregulated
ENSG00000198108.4	CHSY3	1.5083	2.84474	1.83915	19.3647	6.15302e-05	0.00126914	Upregulated
ENSG00000118526.7	TCF21	3.12188	8.70522	-0.257546	19.3611	6.22017e-05	0.00127813	Upregulated
ENSG00000146677.7	AC004453.1	1.51514	2.85826	3.9003	19.343	6.24778e-05	0.00128283	Upregulated
ENSG00000074201.9	CLNS1A	0.986472	1.98133	6.29824	19.3295	6.25764e-05	0.00128388	Upregulated
ENSG00000180712.4	LINC02363	2.37589	5.19057	-0.148595	19.3056	6.33413e-05	0.00129565	Upregulated
ENSG00000140939.14	NOL3	0.728389	1.65679	5.01509	19.2668	6.38053e-05	0.0013026	Upregulated
ENSG00000006534.16	ALDH3B1	1.00824	2.01145	3.12199	19.266	6.38251e-05	0.0013026	Upregulated
ENSG00000256269.10	HMBS	0.798198	1.73893	4.61145	19.2477	6.42589e-05	0.00130909	Upregulated
ENSG00000011304.22	PTBP1	0.604761	1.52073	7.92459	19.2465	6.4288e-05	0.00130909	Upregulated
ENSG00000279696.1	AP001273.1	0.996403	1.99502	2.30368	19.2139	6.50721e-05	0.00132307	Upregulated
ENSG00000271737.1	AC008608.2	0.964881	1.9519	0.675139	19.2115	6.51293e-05	0.00132324	Upregulated
ENSG00000242951.1	AC007182.2	1.32837	2.51119	1.1298	19.153	6.65611e-05	0.00134394	Upregulated
ENSG00000180530.11	NRIP1	1.15831	2.23196	4.32655	19.1519	6.65945e-05	0.00134394	Upregulated
ENSG00000113262.16	GRM6	1.04394	2.06184	2.49679	19.1223	6.73246e-05	0.00135464	Upregulated
ENSG00000166492.9	FAM86GP	2.06428	4.18225	2.04646	19.1311	6.75976e-05	0.00135711	Upregulated
ENSG00000171103.11	TRMT61B	0.912662	1.88252	4.19642	19.0751	6.85197e-05	0.00137227	Upregulated
ENSG00000157613.11	CREB3L1	2.37412	5.18419	4.01056	19.0865	6.88671e-05	0.0013749	Upregulated
ENSG00000115677.17	HDLBP	0.829688	1.7773	8.72089	19.0264	6.9774e-05	0.00138875	Upregulated
ENSG00000127418.15	FGFRL1	1.88733	3.69951	2.61746	19.0363	6.99688e-05	0.00139087	Upregulated
ENSG00000165637.13	VDAC2	0.601698	1.5175	6.98992	19.0178	6.99979e-05	0.00139087	Upregulated
ENSG00000125384.7	PTGER2	1.84966	3.60414	2.00747	19.0144	7.02193e-05	0.00139425	Upregulated
ENSG00000107338.10	SHB	0.949743	1.93153	3.34497	18.9925	7.06597e-05	0.00140127	Upregulated
ENSG00000277566.1	AC089999.2	1.40998	2.65734	-1.09983	18.9919	7.06764e-05	0.00140127	Upregulated
ENSG00000156471.13	PTDSS1	0.769313	1.70446	6.32721	18.9889	7.07562e-05	0.00140183	Upregulated
ENSG00000123600.20	METTL8	0.790088	1.72918	4.03158	18.9855	7.08467e-05	0.0014026	Upregulated
ENSG00000125691.14	RPL23	1.09935	2.14258	10.2646	18.9245	7.24762e-05	0.00142964	Upregulated
ENSG00000198604.11	BAZ1A	0.6991	1.62349	5.23088	18.9209	7.25738e-05	0.00143052	Upregulated
ENSG00000275342.5	PRAG1	0.973668	1.96383	3.7937	18.9073	7.29423e-05	0.0014361	Upregulated
ENSG00000135069.14	PSAT1	1.17185	2.25301	5.03958	18.917	7.3221e-05	0.00143909	Upregulated
ENSG00000131389.17	SLC6A6	0.848681	1.80085	5.33345	18.8841	7.35779e-05	0.00144401	Upregulated
ENSG00000164022.17	AIMP1	0.585685	1.50075	5.68626	18.8592	7.42663e-05	0.00145436	Upregulated
ENSG00000220749.4	RPL21P28	2.75286	6.74053	4.11722	18.8729	7.45686e-05	0.00145699	Upregulated
ENSG00000260852.1	FBXL19-AS1	1.12181	2.1762	2.94348	18.842	7.4746e-05	0.00145849	Upregulated
ENSG00000124785.9	NRN1	2.71164	6.55066	3.98071	18.8495	7.52203e-05	0.00146669	Upregulated
ENSG00000275763.3	ZNF516-DT	1.56674	2.96234	-0.703735	18.8071	7.57274e-05	0.00147333	Upregulated
ENSG00000232874.1	AC080129.2	1.61435	3.06175	-1.84875	18.7689	7.68179e-05	0.0014914	Upregulated
ENSG00000138028.16	CGREF1	0.989709	1.98578	5.21815	18.7667	7.6914e-05	0.0014922	Upregulated
ENSG00000182362.14	YBEY	0.837872	1.78741	4.10024	18.7556	7.72024e-05	0.00149602	Upregulated
ENSG00000260910.2	LINC00565	1.84492	3.59232	0.935153	18.7387	7.76901e-05	0.00150203	Upregulated
ENSG00000280832.1	GSEC	0.788534	1.72732	2.69559	18.7385	7.76979e-05	0.00150203	Upregulated
ENSG00000007038.11	PRSS21	2.97921	7.88554	-0.924402	18.758	7.78351e-05	0.0015032	Upregulated
ENSG00000080503.24	SMARCA2	0.891122	1.85462	5.63447	18.7113	7.84943e-05	0.00151311	Upregulated
ENSG00000187514.17	PTMA	0.730666	1.65941	10.2798	18.6902	7.91174e-05	0.00152404	Upregulated
ENSG00000168228.15	ZCCHC4	0.643354	1.56196	3.40027	18.6721	7.96561e-05	0.00152877	Upregulated
ENSG00000185641.6	AC034236.1	2.07225	4.20542	3.27874	18.6927	7.97582e-05	0.00152877	Upregulated
ENSG00000227542.1	AC092614.1	1.19263	2.28569	0.298984	18.6647	7.98758e-05	0.00152915	Upregulated
ENSG00000136999.5	CCN3	3.65247	12.5748	5.30577	18.6883	7.98909e-05	0.00152915	Upregulated
ENSG00000109705.8	NKX3-2	4.00233	16.0258	1.47191	18.6637	8.06297e-05	0.00154003	Upregulated
ENSG00000163171.8	CDC42EP3	0.959728	1.94494	6.69734	18.639	8.08906e-05	0.00154284	Upregulated
ENSG00000112218.9	GPR63	1.19853	2.29506	2.43853	18.6087	8.15713e-05	0.00155236	Upregulated
ENSG00000163520.14	FBLN2	2.48828	5.61108	6.15904	18.6267	8.17544e-05	0.00155385	Upregulated
ENSG00000213609.3	RPL7AP50	1.22645	2.33991	0.916715	18.5944	8.20118e-05	0.00155656	Upregulated
ENSG00000020922.13	MRE11	0.728863	1.65733	5.03163	18.5729	8.26764e-05	0.00156588	Upregulated
ENSG00000198363.18	ASPH	0.68257	1.605	5.60845	18.5663	8.28816e-05	0.00156867	Upregulated
ENSG00000165804.16	ZNF219	0.73337	1.66252	5.37038	18.5441	8.35756e-05	0.0015796	Upregulated
ENSG00000110074.11	FOXRED1	0.642516	1.56105	5.80739	18.5298	8.40252e-05	0.00158699	Upregulated
ENSG00000111087.10	GLI1	2.23844	4.71886	0.843558	18.5451	8.41994e-05	0.00158807	Upregulated
ENSG00000063587.15	ZNF275	1.07782	2.11085	5.13198	18.5222	8.46386e-05	0.0015945	Upregulated
ENSG00000091136.15	LAMB1	0.947276	1.92823	7.99098	18.5102	8.46578e-05	0.0015945	Upregulated
ENSG00000266709.1	AC005224.3	2.2694	4.82124	-0.490566	18.5179	8.47886e-05	0.00159538	Upregulated
ENSG00000149403.13	GRIK4	1.70153	3.25247	2.37339	18.5053	8.48388e-05	0.00159538	Upregulated
ENSG00000196205.8	EEF1A1P5	1.25814	2.39187	6.46232	18.5262	8.4892e-05	0.00159538	Upregulated
ENSG00000241556.1	AC018475.1	1.27223	2.41534	0.851054	18.4998	8.4979e-05	0.00159538	Upregulated
ENSG00000113140.11	SPARC	1.85003	3.60507	10.9968	18.521	8.50578e-05	0.00159538	Upregulated
ENSG00000279387.1	AC011474.4	3.12095	8.6996	-1.68154	18.5078	8.54821e-05	0.00160122	Upregulated
ENSG00000260141.1	AC145350.2	3.71016	13.0879	-0.538776	18.4945	8.59081e-05	0.00160466	Upregulated
ENSG00000282057.1	AC092807.3	1.33597	2.52446	-2.35193	18.4354	8.70635e-05	0.00162513	Upregulated
ENSG00000183783.7	KCTD8	3.04761	8.26841	-0.377797	18.4456	8.75016e-05	0.00163218	Upregulated
ENSG00000206561.13	COLQ	1.33483	2.52246	3.35098	18.4158	8.77109e-05	0.00163435	Upregulated
ENSG00000253693.1	AC008415.1	2.765	6.79748	-2.51535	18.4233	8.79569e-05	0.00163729	Upregulated
ENSG00000173456.5	RNF26	0.796037	1.73632	4.65191	18.3871	8.86633e-05	0.00164789	Upregulated
ENSG00000203485.14	INF2	0.737331	1.66709	6.83089	18.3817	8.88422e-05	0.00164924	Upregulated
ENSG00000136840.19	ST6GALNAC4	0.854679	1.80836	4.34995	18.3643	8.94298e-05	0.00165788	Upregulated
ENSG00000112531.17	QKI	0.867008	1.82388	6.23531	18.3581	8.96364e-05	0.00166057	Upregulated
ENSG00000105364.14	MRPL4	0.646952	1.56586	4.88478	18.3366	9.03673e-05	0.00167297	Upregulated
ENSG00000115183.15	TANC1	1.0698	2.09914	4.84634	18.3049	9.16241e-05	0.00169306	Upregulated
ENSG00000198467.16	TPM2	1.41284	2.66261	7.23337	18.3228	9.16398e-05	0.00169306	Upregulated
ENSG00000198720.13	ANKRD13B	0.653807	1.57331	7.66325	18.2819	9.22515e-05	0.00169741	Upregulated
ENSG00000038382.20	TRIO	0.590939	1.50623	7.96274	18.2372	9.38229e-05	0.00171749	Upregulated
ENSG00000168477.19	TNXB	2.35137	5.10308	4.53539	18.2362	9.46782e-05	0.00172596	Upregulated
ENSG00000170485.17	NPAS2	1.58025	2.99022	2.51457	18.2065	9.49188e-05	0.00172596	Upregulated
ENSG00000233016.7	SNHG7	1.23518	2.35411	6.36387	18.229	9.49362e-05	0.00172596	Upregulated
ENSG00000087250.9	MT3	3.02704	8.15135	-0.492008	18.2209	9.52281e-05	0.00172596	Upregulated
ENSG00000151090.20	THRB	2.00906	4.02519	0.856291	18.2019	9.53583e-05	0.00172596	Upregulated
ENSG00000132846.6	ZBED3	0.883661	1.84505	4.06431	18.1782	9.59396e-05	0.00173438	Upregulated
ENSG00000245910.8	SNHG6	1.23091	2.34715	6.7456	18.1992	9.60105e-05	0.00173438	Upregulated
ENSG00000177108.5	ZDHHC22	1.75433	3.37369	3.87985	18.1682	9.71402e-05	0.00175286	Upregulated
ENSG00000132386.11	SERPINF1	1.79926	3.48041	6.91169	18.1653	9.72441e-05	0.00175356	Upregulated
ENSG00000074047.22	GLI2	1.96667	3.90865	3.24536	18.135	9.83664e-05	0.00176909	Upregulated
ENSG00000020181.18	ADGRA2	1.313	2.48458	6.01197	18.0904	0.000100036	0.00179169	Upregulated
ENSG00000214145.7	LINC00887	2.34222	5.07083	-1.77225	18.0709	0.000100104	0.00179169	Upregulated
ENSG00000180447.7	GAS1	1.73656	3.33239	3.31241	18.084	0.000100221	0.00179169	Upregulated
ENSG00000160360.13	GPSM1	0.612404	1.52881	7.46878	18.0606	0.000100309	0.00179169	Upregulated
ENSG00000268257.2	AIRN	2.52915	5.77232	0.534292	18.0816	0.000100372	0.00179169	Upregulated
ENSG00000197361.8	FBXL22	1.39238	2.62511	-0.234514	18.0569	0.000100449	0.00179169	Upregulated
ENSG00000159842.15	ABR	1.31629	2.49024	7.16949	18.0787	0.000100482	0.00179169	Upregulated
ENSG00000204444.11	APOM	0.766576	1.70123	1.46367	18.0308	0.000101446	0.00180768	Upregulated
ENSG00000277559.1	AC018553.1	2.2816	4.86217	-1.31262	18.0178	0.000102214	0.0018154	Upregulated
ENSG00000174444.15	RPL4	0.950084	1.93198	11.2192	17.9303	0.000105391	0.00185121	Upregulated
ENSG00000183340.7	JRKL	0.849569	1.80196	3.6412	17.9175	0.000105907	0.00185787	Upregulated
ENSG00000257135.7	ODC1-DT	1.15649	2.22915	1.37416	17.9153	0.000105996	0.00185822	Upregulated
ENSG00000260123.2	AC013565.1	2.33925	5.06041	-0.983088	17.9136	0.000106587	0.00186556	Upregulated
ENSG00000196531.14	NACA	0.903483	1.87058	9.28458	17.8957	0.000106788	0.00186728	Upregulated
ENSG00000138119.17	MYOF	1.56007	2.94868	4.86093	17.8969	0.000107646	0.00188106	Upregulated
ENSG00000225159.1	NPM1P39	1.26374	2.40117	-0.452056	17.8705	0.000107817	0.00188284	Upregulated
ENSG00000181467.5	RAP2B	0.93057	1.90603	4.31709	17.8663	0.000107987	0.00188458	Upregulated
ENSG00000142552.8	RCN3	1.78593	3.4484	5.6827	17.8758	0.000108508	0.00188762	Upregulated
ENSG00000065485.20	PDIA5	1.21829	2.32672	3.73123	17.8273	0.000109602	0.00190175	Upregulated
ENSG00000213222.3	TOMM40P4	0.957158	1.94148	1.08608	17.8182	0.000109984	0.00190594	Upregulated
ENSG00000100353.18	EIF3D	0.604731	1.52069	7.67946	17.7718	0.000111941	0.00193187	Upregulated
ENSG00000164796.18	CSMD3	3.31165	9.92899	-1.08995	17.767	0.00011309	0.00194485	Upregulated
ENSG00000189409.14	MMP23B	1.77938	3.4328	-0.0580389	17.7212	0.000114126	0.00195769	Upregulated
ENSG00000087053.20	MTMR2	0.685927	1.60874	5.65626	17.7174	0.000114289	0.00195808	Upregulated
ENSG00000131373.15	HACL1	0.754652	1.68722	3.54803	17.7173	0.000114293	0.00195808	Upregulated
ENSG00000214182.5	PTMAP5	1.23014	2.3459	3.20514	17.7107	0.000114581	0.00196178	Upregulated
ENSG00000214485.6	RPL7P1	1.11277	2.16261	2.11225	17.6853	0.000115695	0.00197773	Upregulated
ENSG00000183655.13	KLHL25	0.720763	1.64805	4.42704	17.6845	0.000115732	0.00197773	Upregulated
ENSG00000196923.14	PDLIM7	0.971932	1.96147	7.15819	17.6727	0.000116753	0.0019889	Upregulated
ENSG00000219747.1	AL133260.1	1.04344	2.06114	0.547905	17.6387	0.000117773	0.00200192	Upregulated
ENSG00000143867.7	OSR1	2.5301	5.7761	1.30219	17.6595	0.000117812	0.00200192	Upregulated
ENSG00000107874.11	CUEDC2	0.592906	1.50828	6.48344	17.6359	0.000117901	0.00200218	Upregulated
ENSG00000271270.7	TMCC1-AS1	1.24066	2.36306	4.10886	17.6346	0.000118166	0.00200543	Upregulated
ENSG00000103742.12	IGDCC4	1.09633	2.1381	4.50744	17.6238	0.000118526	0.00201008	Upregulated
ENSG00000204262.14	COL5A2	1.91652	3.77512	7.42496	17.6159	0.000119789	0.00202409	Upregulated
ENSG00000260400.1	AL513534.2	0.945702	1.92613	3.76264	17.5926	0.000119867	0.00202415	Upregulated
ENSG00000163807.6	KIAA1143	0.624462	1.54164	5.35501	17.5685	0.000120978	0.00203403	Upregulated
ENSG00000244327.1	AC109992.2	1.52834	2.88454	-2.65826	17.5561	0.000121552	0.00204242	Upregulated
ENSG00000285569.2	AC099344.3	1.4187	2.67344	-1.60581	17.541	0.000122256	0.00204917	Upregulated
ENSG00000140543.15	DET1	0.860676	1.81589	2.58858	17.5359	0.000122495	0.00204987	Upregulated
ENSG00000119801.13	YPEL5	1.7079	3.26684	7.1049	17.5551	0.0001226	0.00204987	Upregulated
ENSG00000226360.5	RPL10AP6	1.03514	2.04931	2.76856	17.528	0.000122864	0.00205175	Upregulated
ENSG00000145414.9	NAF1	0.724944	1.65284	3.46311	17.4868	0.000124818	0.00207642	Upregulated
ENSG00000248540.3	AC010931.1	2.62015	6.14816	1.82117	17.485	0.000125926	0.00209	Upregulated
ENSG00000246792.3	AC106038.1	1.1515	2.22145	0.503763	17.4126	0.000128416	0.002122	Upregulated
ENSG00000120458.13	MSANTD2	0.797383	1.73795	5.04254	17.4115	0.000128471	0.002122	Upregulated
ENSG00000169715.15	MT1E	2.1061	4.30526	2.88972	17.4114	0.000129522	0.002134	Upregulated
ENSG00000102683.8	SGCG	0.968762	1.95716	0.318391	17.3824	0.000129915	0.00213918	Upregulated
ENSG00000167123.19	CERCAM	1.70658	3.26386	6.31755	17.3919	0.000130495	0.00214679	Upregulated
ENSG00000153560.12	UBP1	0.62575	1.54301	6.49603	17.364	0.000130834	0.0021504	Upregulated
ENSG00000228350.1	LINC02585	0.899326	1.86519	-0.461263	17.3485	0.000131616	0.00216063	Upregulated
ENSG00000147274.14	RBMX	0.603299	1.51919	8.43866	17.3425	0.000131919	0.00216428	Upregulated
ENSG00000112667.13	DNPH1	0.865484	1.82195	4.46156	17.3237	0.000132873	0.00217863	Upregulated
ENSG00000254694.1	AP001893.1	1.38262	2.60741	-1.92225	17.3081	0.000133675	0.00218913	Upregulated
ENSG00000048342.17	CC2D2A	0.734672	1.66402	4.14352	17.2969	0.000134249	0.0021972	Upregulated
ENSG00000255537.1	AP000708.1	1.90467	3.74424	-2.46381	17.2889	0.000134663	0.00220131	Upregulated
ENSG00000064225.12	ST3GAL6	0.84777	1.79972	5.12004	17.2783	0.000135216	0.00220768	Upregulated
ENSG00000148985.20	PGAP2	0.643969	1.56262	5.01622	17.2309	0.000137698	0.00224281	Upregulated
ENSG00000270419.1	CAHM	0.931049	1.90666	1.11654	17.2221	0.000138165	0.00224502	Upregulated
ENSG00000114854.8	TNNC1	2.05705	4.16134	-0.104057	17.2222	0.000138497	0.00224906	Upregulated
ENSG00000269386.5	RAB11B-AS1	0.887602	1.8501	0.772417	17.2094	0.000138842	0.00225332	Upregulated
ENSG00000166250.12	CLMP	1.88259	3.68735	4.52424	17.228	0.000138956	0.00225382	Upregulated
ENSG00000250471.2	GMPSP1	1.26557	2.40422	-2.31722	17.2004	0.000139325	0.00225845	Upregulated
ENSG00000119673.14	ACOT2	0.632007	1.54972	3.68677	17.1947	0.000139632	0.00226207	Upregulated
ENSG00000137124.8	ALDH1B1	0.791362	1.73071	5.07464	17.1896	0.000139908	0.00226519	Upregulated
ENSG00000188243.13	COMMD6	0.802948	1.74466	6.39778	17.1764	0.00014062	0.00227129	Upregulated
ENSG00000196368.5	NUDT11	0.796676	1.73709	5.43929	17.1512	0.000141993	0.00229073	Upregulated
ENSG00000276505.1	AP000892.3	0.93873	1.91684	-0.61698	17.1471	0.000142219	0.00229165	Upregulated
ENSG00000108107.15	RPL28	0.936951	1.91448	9.67904	17.1059	0.000144491	0.00232273	Upregulated
ENSG00000076770.14	MBNL3	1.64547	3.1285	3.91432	17.116	0.000145074	0.00232934	Upregulated
ENSG00000185950.9	IRS2	1.10376	2.14915	6.70873	17.1077	0.000145533	0.00233534	Upregulated
ENSG00000103196.12	CRISPLD2	2.10741	4.30916	5.20603	17.0949	0.000146257	0.00234279	Upregulated
ENSG00000221883.4	ARIH2OS	0.968596	1.95694	1.43576	17.0666	0.000146701	0.00234713	Upregulated
ENSG00000175928.6	LRRN1	2.8145	7.03478	4.03537	17.0783	0.000147191	0.00235358	Upregulated
ENSG00000177508.12	IRX3	2.01809	4.05047	2.40706	17.0458	0.00014905	0.00238049	Upregulated
ENSG00000224631.4	RPS27AP16	0.866396	1.8231	3.42398	17.0061	0.000150165	0.00239267	Upregulated
ENSG00000120254.16	MTHFD1L	0.886499	1.84869	5.20969	16.9971	0.00015069	0.0023954	Upregulated
ENSG00000122863.6	CHST3	1.24771	2.37464	3.81308	16.9955	0.000150798	0.0023954	Upregulated
ENSG00000242071.3	RPL7AP6	1.39105	2.62269	3.67496	17.0007	0.000150867	0.0023954	Upregulated
ENSG00000179542.16	SLITRK4	2.9116	7.52454	3.42266	17.0143	0.000150867	0.0023954	Upregulated
ENSG00000172053.18	QARS1	0.642002	1.56049	7.36187	16.9866	0.000151305	0.00239916	Upregulated
ENSG00000271943.2	AC098614.2	0.952946	1.93582	0.0693933	16.985	0.000151396	0.00239916	Upregulated
ENSG00000234797.5	RPS3AP6	1.38383	2.6096	3.9747	16.9986	0.000151458	0.00239916	Upregulated
ENSG00000112164.6	GLP1R	2.47485	5.55908	1.27777	16.9869	0.000152468	0.00241183	Upregulated
ENSG00000198597.9	ZNF536	2.25459	4.77197	4.70165	16.986	0.000152524	0.00241183	Upregulated
ENSG00000176476.9	SGF29	0.682953	1.60542	4.60109	16.9604	0.000152843	0.00241309	Upregulated
ENSG00000275155.1	AC027348.1	0.939482	1.91784	1.41469	16.9599	0.000152871	0.00241309	Upregulated
ENSG00000226221.1	RPL26P19	1.19724	2.293	2.33495	16.9533	0.000153263	0.00241646	Upregulated
ENSG00000103494.15	RPGRIP1L	0.61532	1.5319	4.47904	16.9167	0.000155449	0.00244381	Upregulated
ENSG00000086848.15	ALG9	0.670957	1.59213	4.08289	16.9082	0.000155958	0.00244903	Upregulated
ENSG00000178921.14	PFAS	0.708773	1.63441	6.29047	16.9062	0.000156083	0.00244952	Upregulated
ENSG00000160124.9	CCDC58	0.937223	1.91484	4.13179	16.8981	0.000156571	0.0024515	Upregulated
ENSG00000141696.13	P3H4	0.825327	1.77194	5.80196	16.8957	0.000156717	0.002452	Upregulated
ENSG00000198768.11	APCDD1L	1.75793	3.38213	0.910737	16.8921	0.000156934	0.00245293	Upregulated
ENSG00000139343.10	SNRPF	0.836609	1.78585	6.11141	16.8772	0.000157845	0.00246433	Upregulated
ENSG00000286156.1	AC026273.1	1.15378	2.22496	1.94569	16.8707	0.00015824	0.00246907	Upregulated
ENSG00000186787.9	SPIN2B	0.640878	1.55928	2.48904	16.8656	0.000158556	0.00246974	Upregulated
ENSG00000181218.5	H2AW	0.970908	1.96007	5.53476	16.8554	0.000159768	0.00248291	Upregulated
ENSG00000263096.1	AC007638.2	1.37528	2.59419	-2.50018	16.8293	0.000160798	0.00249606	Upregulated
ENSG00000118816.11	CCNI	0.684631	1.60729	9.50465	16.8191	0.000161438	0.00250313	Upregulated
ENSG00000225439.3	BOLA3-AS1	0.704491	1.62957	4.81997	16.8011	0.000162567	0.00251372	Upregulated
ENSG00000121988.18	ZRANB3	0.763873	1.69804	3.51062	16.7896	0.000163291	0.00252176	Upregulated
ENSG00000144668.12	ITGA9	1.23754	2.35796	3.83371	16.7849	0.000163603	0.00252417	Upregulated
ENSG00000170525.21	PFKFB3	1.18457	2.27296	6.11103	16.7815	0.000165068	0.0025405	Upregulated
ENSG00000042429.12	MED17	0.839314	1.7892	3.33449	16.7578	0.000165322	0.00254298	Upregulated
ENSG00000125864.14	BFSP1	1.40917	2.65584	0.174138	16.7058	0.000168692	0.00258163	Upregulated
ENSG00000174348.14	PODN	2.13998	4.40755	4.55727	16.7222	0.000168905	0.00258342	Upregulated
ENSG00000212664.5	AC064799.1	1.15472	2.22641	1.10852	16.6996	0.000169097	0.00258345	Upregulated
ENSG00000117122.14	MFAP2	1.38221	2.60668	4.50104	16.7153	0.000169352	0.00258526	Upregulated
ENSG00000127804.13	METTL16	0.596236	1.51177	5.62329	16.6873	0.000169909	0.00258974	Upregulated
ENSG00000136810.13	TXN	0.864203	1.82033	6.93866	16.6789	0.000170531	0.00259366	Upregulated
ENSG00000143870.13	PDIA6	0.98001	1.97248	6.70327	16.6825	0.000171245	0.00260159	Upregulated
ENSG00000254999.4	BRK1	0.607959	1.5241	6.99323	16.6457	0.000172676	0.00261309	Upregulated
ENSG00000234287.1	AC099560.2	1.5151	2.85819	1.83051	16.643	0.000172862	0.00261444	Upregulated
ENSG00000089472.16	HEPH	1.67136	3.18515	3.25311	16.6578	0.000173066	0.00261607	Upregulated
ENSG00000233406.5	AL162430.1	1.71212	3.27642	-0.499186	16.6305	0.000173702	0.00262422	Upregulated
ENSG00000171421.13	MRPL36	0.591492	1.5068	4.07775	16.6152	0.000174738	0.00263693	Upregulated
ENSG00000145214.14	DGKQ	0.841186	1.79152	4.58221	16.6065	0.000175332	0.00264295	Upregulated
ENSG00000166557.14	TMED3	0.704058	1.62908	5.90627	16.5882	0.000176583	0.00265885	Upregulated
ENSG00000227081.5	AC005912.1	1.21933	2.32839	2.77045	16.5798	0.000177164	0.00266612	Upregulated
ENSG00000187773.8	DIPK1C	2.14343	4.41813	-1.15911	16.5794	0.000177489	0.00266805	Upregulated
ENSG00000172986.13	GXYLT2	2.1266	4.36688	1.24686	16.5893	0.000177823	0.00267093	Upregulated
ENSG00000272872.1	AP000525.1	1.46064	2.75231	3.41357	16.5683	0.000178458	0.00267772	Upregulated
ENSG00000264281.3	AC016596.2	0.995779	1.99416	-0.0334567	16.557	0.000178741	0.00267816	Upregulated
ENSG00000102897.10	LYRM1	0.616917	1.53359	4.5447	16.5554	0.000178853	0.00267816	Upregulated
ENSG00000100968.14	NFATC4	0.978155	1.96994	5.9914	16.5631	0.000179324	0.00268224	Upregulated
ENSG00000229385.2	CTNNA2-AS1	1.21696	2.32456	-0.489235	16.5414	0.00017983	0.00268429	Upregulated
ENSG00000171943.12	SRGAP2C	0.783163	1.7209	3.18147	16.5399	0.00017994	0.00268429	Upregulated
ENSG00000113739.10	STC2	1.38281	2.60776	3.87996	16.5506	0.000180093	0.00268485	Upregulated
ENSG00000125652.8	ALKBH7	0.625911	1.54318	5.55083	16.5361	0.000180206	0.00268505	Upregulated
ENSG00000284753.2	EEF1AKMT4	1.09025	2.12911	0.898644	16.5314	0.000180534	0.00268552	Upregulated
ENSG00000064961.19	HMG20B	0.990384	1.98671	5.14482	16.5359	0.000180637	0.00268558	Upregulated
ENSG00000171490.13	RSL1D1	0.85699	1.81125	7.394	16.5266	0.000180888	0.0026873	Upregulated
ENSG00000212464.1	SNORA12	1.58508	3.00024	-1.10152	16.5255	0.000180952	0.0026873	Upregulated
ENSG00000241680.1	RPL31P49	1.27682	2.42305	-0.499451	16.4926	0.000183287	0.00271603	Upregulated
ENSG00000197415.12	VEPH1	2.24458	4.739	-0.222996	16.503	0.00018374	0.00272126	Upregulated
ENSG00000124249.7	KCNK15	1.1544	2.22592	-0.954609	16.4747	0.000184569	0.00272749	Upregulated
ENSG00000122375.12	OPN4	2.85973	7.25879	-1.24344	16.4757	0.000185878	0.00274286	Upregulated
ENSG00000206190.12	ATP10A	1.93352	3.81987	3.29007	16.4753	0.000185907	0.00274286	Upregulated
ENSG00000140350.15	ANP32A	0.66682	1.58757	7.52727	16.4416	0.000186972	0.00275159	Upregulated
ENSG00000117543.21	DPH5	0.787849	1.7265	5.09779	16.4397	0.00018711	0.00275159	Upregulated
ENSG00000166670.10	MMP10	2.38095	5.20881	-1.53066	16.4482	0.000187465	0.00275237	Upregulated
ENSG00000149554.13	CHEK1	1.03879	2.0545	4.80882	16.4381	0.000187647	0.00275322	Upregulated
ENSG00000235823.3	OLMALINC	0.886165	1.84826	3.62906	16.4299	0.000187828	0.00275322	Upregulated
ENSG00000261158.1	AC109597.2	2.1596	4.46792	-0.243069	16.4267	0.000188999	0.00276494	Upregulated
ENSG00000084636.18	COL16A1	1.82107	3.53344	6.85439	16.4159	0.000190259	0.00277984	Upregulated
ENSG00000150316.12	CWC15	0.74157	1.67199	5.52667	16.3923	0.000190605	0.00278189	Upregulated
ENSG00000171204.13	TMEM126B	0.710959	1.63689	4.43377	16.3686	0.000192379	0.00280325	Upregulated
ENSG00000147162.14	OGT	0.631192	1.54884	8.33072	16.3635	0.000192765	0.00280416	Upregulated
ENSG00000139514.13	SLC7A1	0.64819	1.5672	6.80792	16.3626	0.000192828	0.00280416	Upregulated
ENSG00000175886.10	RPL7AP66	1.15601	2.2284	0.626503	16.3611	0.000192944	0.00280416	Upregulated
ENSG00000231977.1	AL096828.1	2.12315	4.35645	-2.45797	16.3609	0.000192959	0.00280416	Upregulated
ENSG00000055732.13	MCOLN3	3.4225	10.722	0.34797	16.3741	0.000193388	0.00280889	Upregulated
ENSG00000176597.12	B3GNT5	1.18315	2.27073	3.04458	16.329	0.000195377	0.00283565	Upregulated
ENSG00000115290.10	GRB14	1.99965	3.99903	1.41961	16.3365	0.000196007	0.00284084	Upregulated
ENSG00000084093.19	REST	1.37391	2.59172	3.37076	16.3133	0.000196649	0.00284863	Upregulated
ENSG00000272525.1	AC099522.2	0.938168	1.91609	0.751521	16.3004	0.000197577	0.00285749	Upregulated
ENSG00000083544.16	TDRD3	0.643558	1.56218	4.50552	16.2904	0.000198352	0.00286106	Upregulated
ENSG00000107796.13	ACTA2	1.79075	3.45994	7.02446	16.3064	0.000198565	0.00286261	Upregulated
ENSG00000077942.19	FBLN1	1.19405	2.28795	7.64171	16.2841	0.000200302	0.00288305	Upregulated
ENSG00000226235.1	LEMD1-AS1	3.27658	9.69055	0.162016	16.2759	0.000200945	0.00288709	Upregulated
ENSG00000237039.1	RPS28P4	1.41674	2.66982	0.39637	16.2558	0.000201059	0.00288709	Upregulated
ENSG00000198795.11	ZNF521	1.33571	2.524	4.33836	16.2738	0.000201111	0.00288709	Upregulated
ENSG00000273604.2	EPOP	0.882524	1.8436	3.7788	16.2485	0.000201637	0.00289305	Upregulated
ENSG00000116667.15	C1orf21	0.640517	1.55889	6.08053	16.2404	0.000202274	0.00289912	Upregulated
ENSG00000163430.12	FSTL1	1.28885	2.44333	7.75737	16.2453	0.000203363	0.00290858	Upregulated
ENSG00000134259.5	NGF	1.34187	2.53479	1.6401	16.2242	0.000203564	0.00290992	Upregulated
ENSG00000136720.7	HS6ST1	0.667191	1.58798	5.24582	16.2162	0.000204207	0.0029173	Upregulated
ENSG00000107672.15	NSMCE4A	0.670958	1.59213	4.69704	16.2071	0.000204935	0.00292254	Upregulated
ENSG00000050767.17	COL23A1	1.82138	3.53419	2.31533	16.2199	0.000204987	0.00292254	Upregulated
ENSG00000008988.11	RPS20	0.929292	1.90434	9.65883	16.1969	0.000205758	0.00293093	Upregulated
ENSG00000075643.6	MOCOS	2.14639	4.42718	0.630419	16.2098	0.000206101	0.0029338	Upregulated
ENSG00000232573.1	RPL3P4	1.21205	2.31667	4.77449	16.2012	0.000206908	0.00294065	Upregulated
ENSG00000228623.6	ZNF883	1.13927	2.2027	2.60129	16.1724	0.000207743	0.00294648	Upregulated
ENSG00000287992.1	AL357513.1	3.11389	8.65714	-1.20691	16.1872	0.000208039	0.00294648	Upregulated
ENSG00000223561.7	AC005165.1	2.80527	6.98989	0.297461	16.1871	0.000208051	0.00294648	Upregulated
ENSG00000173473.11	SMARCC1	0.652105	1.57146	7.29962	16.1522	0.000209395	0.00296048	Upregulated
ENSG00000187118.14	CMC1	0.850695	1.80337	3.56448	16.1338	0.000210915	0.00297731	Upregulated
ENSG00000240087.3	RPSAP12	1.11797	2.17041	1.25832	16.1231	0.0002118	0.00298514	Upregulated
ENSG00000178150.10	ZNF114	2.25682	4.77938	0.957485	16.1343	0.000212396	0.0029913	Upregulated
ENSG00000221955.11	SLC12A8	1.52819	2.88424	2.62918	16.1161	0.000212458	0.0029913	Upregulated
ENSG00000226445.2	BX322234.1	1.77154	3.41418	1.55	16.114	0.000212894	0.00299433	Upregulated
ENSG00000141959.17	PFKL	1.09663	2.13855	6.71388	16.1241	0.000213251	0.0029978	Upregulated
ENSG00000100304.13	TTLL12	0.795098	1.7352	6.20487	16.1028	0.000213494	0.00299965	Upregulated
ENSG00000091436.17	MAP3K20	0.981978	1.97517	4.71592	16.098	0.000213913	0.00300399	Upregulated
ENSG00000114423.23	CBLB	0.684171	1.60678	5.34303	16.0318	0.00021954	0.00306869	Upregulated
ENSG00000196372.13	ASB13	0.839207	1.78907	4.88388	16.0268	0.000219968	0.00307309	Upregulated
ENSG00000231628.1	AL133406.2	0.971611	1.96103	0.537577	16.0155	0.000220953	0.00308368	Upregulated
ENSG00000239269.1	RPSAP4	1.30295	2.46733	-2.13726	15.9997	0.000222327	0.00309621	Upregulated
ENSG00000257660.5	ADCY6-DT	1.24841	2.37579	-0.43033	15.9811	0.000223961	0.00311282	Upregulated
ENSG00000143196.5	DPT	3.02255	8.12602	2.86421	15.9737	0.000226214	0.00314219	Upregulated
ENSG00000137656.12	BUD13	0.60585	1.52187	4.49424	15.9547	0.000226305	0.00314219	Upregulated
ENSG00000183298.5	RPSAP19	1.24324	2.36729	0.568727	15.9434	0.000227309	0.00315128	Upregulated
ENSG00000160200.18	CBS	1.40039	2.63972	3.68478	15.9506	0.0002276	0.00315371	Upregulated
ENSG00000262801.6	U91319.1	2.50244	5.66642	-1.09917	15.9546	0.000227922	0.00315635	Upregulated
ENSG00000151726.15	ACSL1	0.722128	1.64961	5.90787	15.9248	0.000228984	0.00316317	Upregulated
ENSG00000273321.1	AC023983.2	1.3773	2.59782	-0.88138	15.919	0.00022951	0.00316883	Upregulated
ENSG00000212123.4	PRR22	1.03581	2.05026	2.15468	15.9087	0.000230438	0.00318003	Upregulated
ENSG00000165802.23	NSMF	0.718931	1.64596	7.22457	15.9063	0.000230663	0.0031815	Upregulated
ENSG00000204764.14	RANBP17	0.686169	1.60901	4.60374	15.9032	0.000230941	0.00318372	Upregulated
ENSG00000178605.13	GTPBP6	0.613167	1.52961	6.0394	15.8929	0.000231884	0.00319186	Upregulated
ENSG00000287243.2	THCAT155	3.55579	11.7598	0.437484	15.9081	0.000232129	0.00319361	Upregulated
ENSG00000230454.1	U73166.1	0.904072	1.87134	2.20021	15.8743	0.000233586	0.00320876	Upregulated
ENSG00000065150.21	IPO5	0.623751	1.54088	7.95166	15.8438	0.000236422	0.00323787	Upregulated
ENSG00000119943.13	PYROXD2	1.09304	2.13323	2.93691	15.8391	0.000236862	0.00324225	Upregulated
ENSG00000203791.15	EEF1AKMT2	0.750426	1.68229	3.15196	15.833	0.000237429	0.00324673	Upregulated
ENSG00000170549.4	IRX1	3.24531	9.48275	0.816047	15.8315	0.000239238	0.00326653	Upregulated
ENSG00000136158.12	SPRY2	0.94244	1.92178	4.77733	15.8124	0.000239365	0.00326662	Upregulated
ENSG00000109390.13	NDUFC1	0.596671	1.51222	4.73227	15.8081	0.000239772	0.00327053	Upregulated
ENSG00000104213.13	PDGFRL	2.47046	5.54219	2.56099	15.815	0.000240803	0.00327883	Upregulated
ENSG00000196357.12	ZNF565	0.595978	1.5115	1.88028	15.7966	0.000240865	0.00327883	Upregulated
ENSG00000253168.1	AC124069.1	2.44078	5.42936	-1.61727	15.7869	0.000243299	0.00330202	Upregulated
ENSG00000153012.12	LGI2	1.25352	2.38423	2.75743	15.7647	0.000243925	0.00330886	Upregulated
ENSG00000105088.8	OLFM2	1.85808	3.62524	5.4305	15.7747	0.000244661	0.00331553	Upregulated
ENSG00000278768.2	BACE1-AS	0.621484	1.53846	3.57523	15.7501	0.000245339	0.00332305	Upregulated
ENSG00000164124.11	TMEM144	1.68873	3.22374	2.04602	15.7139	0.000249249	0.00336556	Upregulated
ENSG00000011376.12	LARS2	0.676347	1.59809	4.6818	15.7091	0.000249347	0.00336556	Upregulated
ENSG00000265962.1	GACAT2	1.51815	2.86424	-1.9876	15.7071	0.00024954	0.00336634	Upregulated
ENSG00000134072.11	CAMK1	0.730692	1.65943	1.95912	15.7054	0.000249712	0.00336634	Upregulated
ENSG00000129103.19	SUMF2	0.589973	1.50522	5.66883	15.7047	0.000249777	0.00336634	Upregulated
ENSG00000115884.11	SDC1	1.11001	2.15847	4.89081	15.7082	0.000250982	0.0033774	Upregulated
ENSG00000229855.9	AC008568.1	4.45919	21.9964	2.1152	15.7093	0.000251061	0.0033774	Upregulated
ENSG00000221983.8	UBA52	0.89955	1.86548	9.39284	15.685	0.000251736	0.00338097	Upregulated
ENSG00000225096.3	AL445250.1	1.49212	2.81302	-0.233944	15.6269	0.000257594	0.00344429	Upregulated
ENSG00000162650.16	ATXN7L2	0.613128	1.52957	4.93122	15.6168	0.000258632	0.00345476	Upregulated
ENSG00000256436.1	TAS2R31	1.27179	2.41462	0.814079	15.6002	0.000260338	0.00347213	Upregulated
ENSG00000179168.15	GGN	1.03135	2.04394	0.160066	15.5992	0.000260445	0.00347213	Upregulated
ENSG00000286519.1	AC009236.1	2.79152	6.92357	0.0402061	15.6092	0.000261198	0.00347476	Upregulated
ENSG00000129116.19	PALLD	0.904127	1.87141	6.62811	15.5993	0.000261375	0.00347476	Upregulated
ENSG00000136574.18	GATA4	2.33655	5.05092	-0.509926	15.6071	0.000261412	0.00347476	Upregulated
ENSG00000242125.3	SNHG3	0.64286	1.56142	4.79799	15.5776	0.000262688	0.00348062	Upregulated
ENSG00000064205.10	CCN5	2.05432	4.15348	0.551736	15.591	0.000262769	0.00348062	Upregulated
ENSG00000234118.1	RPL13AP6	1.40413	2.64658	0.381597	15.5745	0.000263008	0.00348062	Upregulated
ENSG00000213862.4	AC044787.1	1.22256	2.33361	1.0481	15.5526	0.000265302	0.0035068	Upregulated
ENSG00000024422.12	EHD2	1.4862	2.8015	6.08195	15.5592	0.000266417	0.00351714	Upregulated
ENSG00000145423.5	SFRP2	3.9014	14.943	5.99171	15.5454	0.000267884	0.00353135	Upregulated
ENSG00000119509.13	INVS	0.601539	1.51733	4.27051	15.5092	0.000269914	0.00355293	Upregulated
ENSG00000231500.7	RPS18	1.01773	2.02472	10.8133	15.501	0.000270797	0.00356219	Upregulated
ENSG00000218233.1	NEPNP	2.02852	4.07986	-1.24795	15.4871	0.00027261	0.00358145	Upregulated
ENSG00000120708.17	TGFBI	1.88853	3.70257	7.55433	15.4944	0.000273353	0.00358775	Upregulated
ENSG00000187955.12	COL14A1	1.86643	3.6463	5.80706	15.488	0.000274051	0.00359233	Upregulated
ENSG00000157020.18	SEC13	0.601516	1.51731	6.38671	15.4557	0.000275719	0.00361005	Upregulated
ENSG00000260633.1	AC010207.1	1.45772	2.74674	-0.136893	15.432	0.000278327	0.00363462	Upregulated
ENSG00000164048.14	ZNF589	0.621369	1.53833	4.73228	15.4302	0.000278529	0.00363462	Upregulated
ENSG00000087269.16	NOP14	0.652439	1.57182	4.73716	15.4301	0.000278534	0.00363462	Upregulated
ENSG00000073008.15	PVR	1.16912	2.24875	4.1382	15.4328	0.000278805	0.0036364	Upregulated
ENSG00000238273.3	AC108058.1	1.43139	2.69707	-1.33923	15.4108	0.000280687	0.00365128	Upregulated
ENSG00000235225.1	RPL31P17	1.15193	2.22211	-1.46104	15.4031	0.000281544	0.00365128	Upregulated
ENSG00000152990.14	ADGRA3	0.96851	1.95682	6.49705	15.3993	0.000283739	0.00367412	Upregulated
ENSG00000157240.4	FZD1	1.61955	3.07279	3.96579	15.383	0.000285719	0.0036886	Upregulated
ENSG00000140092.14	FBLN5	2.25473	4.77243	5.25406	15.3678	0.000287452	0.0037011	Upregulated
ENSG00000213261.3	EEF1B2P6	1.3428	2.53643	0.558985	15.3286	0.000290027	0.00372011	Upregulated
ENSG00000136059.14	VILL	0.811333	1.75483	4.40287	15.3214	0.000290859	0.00372524	Upregulated
ENSG00000138100.14	TRIM54	2.1781	4.52558	4.18944	15.3359	0.000291114	0.00372524	Upregulated
ENSG00000125844.16	RRBP1	1.33864	2.52912	6.39646	15.2989	0.000295438	0.0037699	Upregulated
ENSG00000156011.17	PSD3	0.989762	1.98586	6.05676	15.297	0.000295665	0.00377101	Upregulated
ENSG00000248429.5	FAM198B-AS1	2.24155	4.72904	1.04618	15.2923	0.000296215	0.00377284	Upregulated
ENSG00000214016.3	RPSAP61	1.25192	2.38159	-1.40732	15.2754	0.000296252	0.00377284	Upregulated
ENSG00000189292.16	ALKAL2	2.04704	4.13259	1.01749	15.291	0.000296259	0.00377284	Upregulated
ENSG00000212124.2	TAS2R19	1.20389	2.3036	2.02412	15.2744	0.000296365	0.00377284	Upregulated
ENSG00000279587.1	AC006963.1	1.50056	2.82952	1.5396	15.2141	0.000303592	0.00384577	Upregulated
ENSG00000167747.15	C19orf48	0.801828	1.74331	6.39995	15.2135	0.000303686	0.00384577	Upregulated
ENSG00000111716.14	LDHB	1.10337	2.14856	4.32285	15.2122	0.000304429	0.00385066	Upregulated
ENSG00000091127.14	PUS7	0.90908	1.87785	4.93547	15.1911	0.000306414	0.00387168	Upregulated
ENSG00000125743.10	SNRPD2	0.755022	1.68766	7.4961	15.1827	0.000307417	0.00388253	Upregulated
ENSG00000260549.2	MT1L	1.81296	3.51362	0.0128734	15.1668	0.000309473	0.00390249	Upregulated
ENSG00000127184.13	COX7C	0.859729	1.8147	7.96057	15.1658	0.000309573	0.00390249	Upregulated
ENSG00000196139.14	AKR1C3	1.11486	2.16574	1.57296	15.155	0.000310848	0.00391128	Upregulated
ENSG00000269343.9	ZNF587B	0.724931	1.65282	4.12009	15.1437	0.000312258	0.00392538	Upregulated
ENSG00000129009.13	ISLR	2.23712	4.71456	5.79225	15.1567	0.000312668	0.00392872	Upregulated
ENSG00000180815.14	MAP3K15	1.85744	3.62363	1.15456	15.1478	0.000312818	0.00392878	Upregulated
ENSG00000212452.1	SNORD69	0.973958	1.96422	-1.26816	15.1379	0.000312983	0.00392903	Upregulated
ENSG00000223751.1	AC116609.1	1.87684	3.67269	-0.290693	15.1385	0.000313228	0.00393028	Upregulated
ENSG00000235552.4	RPL6P27	1.33808	2.52815	4.99135	15.1298	0.000316048	0.00395468	Upregulated
ENSG00000214389.2	RPS3AP26	1.00908	2.01263	3.86402	15.1064	0.000316952	0.00396234	Upregulated
ENSG00000250317.8	SMIM20	0.636917	1.555	4.10508	15.0875	0.00031935	0.00399048	Upregulated
ENSG00000145246.14	ATP10D	1.21126	2.31539	4.9574	15.0986	0.000320011	0.00399505	Upregulated
ENSG00000105135.16	ILVBL	0.745286	1.67631	5.90094	15.0782	0.000320546	0.0039982	Upregulated
ENSG00000067057.18	PFKP	0.707843	1.63336	7.52857	15.0679	0.00032187	0.00400719	Upregulated
ENSG00000248027.1	ARHGAP42-AS1	2.20454	4.60929	-2.74191	15.039	0.000325646	0.00404862	Upregulated
ENSG00000180730.5	SHISA2	1.92823	3.80588	2.16538	15.0518	0.000326066	0.00405124	Upregulated
ENSG00000137720.8	C11orf1	1.01108	2.01542	4.10193	15.0306	0.000326725	0.00405323	Upregulated
ENSG00000163281.12	GNPDA2	0.977528	1.96909	4.67446	15.0301	0.000326956	0.00405323	Upregulated
ENSG00000147955.17	SIGMAR1	0.746871	1.67815	6.33212	15.027	0.00032719	0.00405323	Upregulated
ENSG00000225573.4	RPL35P5	1.2141	2.31995	2.10865	15.0254	0.0003274	0.00405368	Upregulated
ENSG00000177954.14	RPS27	0.995151	1.99329	9.82363	15.0189	0.000328494	0.00406537	Upregulated
ENSG00000064692.20	SNCAIP	1.27937	2.42733	2.76986	15.0138	0.000328924	0.00406726	Upregulated
ENSG00000166575.17	TMEM135	0.660681	1.58083	3.78163	14.9939	0.000331567	0.00408848	Upregulated
ENSG00000165181.16	SHOC1	1.67236	3.18736	-0.0365662	14.9859	0.000332627	0.00409038	Upregulated
ENSG00000112977.16	DAP	0.797951	1.73863	5.99942	14.9832	0.000333013	0.00409326	Upregulated
ENSG00000101955.15	SRPX	1.99606	3.98909	3.32017	14.9958	0.000333448	0.00409675	Upregulated
ENSG00000170899.11	GSTA4	0.608736	1.52492	6.28893	14.9725	0.000334425	0.00410504	Upregulated
ENSG00000232487.1	RASA3-IT1	1.7205	3.29551	-1.30617	14.9574	0.000336465	0.0041226	Upregulated
ENSG00000255250.2	AP003059.2	1.67499	3.19318	-1.38707	14.9504	0.000337413	0.00413087	Upregulated
ENSG00000260708.1	AL118516.1	0.826791	1.77374	3.60178	14.9499	0.000337472	0.00413087	Upregulated
ENSG00000242612.7	DECR2	0.635428	1.5534	4.49791	14.949	0.000337597	0.00413087	Upregulated
ENSG00000137547.9	MRPL15	0.680905	1.60315	5.2017	14.944	0.000338275	0.00413543	Upregulated
ENSG00000115170.15	ACVR1	0.707248	1.63269	4.09151	14.9261	0.000340715	0.00416117	Upregulated
ENSG00000241990.5	PRR34-AS1	1.75358	3.37194	0.482768	14.9229	0.000341314	0.0041632	Upregulated
ENSG00000119139.21	TJP2	1.30293	2.4673	-0.293517	14.9161	0.000342084	0.00417009	Upregulated
ENSG00000143578.16	CREB3L4	0.79339	1.73314	4.99171	14.9143	0.000342341	0.00417009	Upregulated
ENSG00000156968.9	MPV17L	1.42729	2.68941	3.96255	14.9239	0.000343198	0.00417866	Upregulated
ENSG00000123975.5	CKS2	1.00203	2.00282	5.5521	14.9148	0.000344302	0.00418458	Upregulated
ENSG00000005243.10	COPZ2	1.87394	3.66533	3.273	14.9051	0.000345798	0.004199	Upregulated
ENSG00000122121.11	XPNPEP2	2.22228	4.66631	0.381486	14.8921	0.000347607	0.00420965	Upregulated
ENSG00000196950.14	SLC39A10	0.645039	1.56378	6.07204	14.8634	0.00034942	0.00422037	Upregulated
ENSG00000254910.1	AC136475.2	1.69284	3.23294	-1.29055	14.8622	0.000349582	0.00422037	Upregulated
ENSG00000220472.1	AL139095.2	1.15223	2.22257	1.99405	14.8542	0.000350708	0.00423019	Upregulated
ENSG00000163597.15	SNHG16	0.724617	1.65246	5.7459	14.848	0.000351581	0.00423695	Upregulated
ENSG00000230979.3	AC079250.1	1.16917	2.24882	2.53847	14.8269	0.000354585	0.00426935	Upregulated
ENSG00000166086.13	JAM3	0.722593	1.65014	4.95557	14.8005	0.00035837	0.00430728	Upregulated
ENSG00000122786.20	CALD1	1.16204	2.23773	7.55917	14.8069	0.000359706	0.00432142	Upregulated
ENSG00000271849.1	MAN2A1-DT	1.03734	2.05244	-1.93067	14.7861	0.000360455	0.0043285	Upregulated
ENSG00000185904.12	LINC00839	2.32309	5.00402	5.73765	14.7809	0.000363487	0.00436103	Upregulated
ENSG00000114779.19	ABHD14B	0.780472	1.71769	4.41542	14.7558	0.000364891	0.00437401	Upregulated
ENSG00000165494.11	PCF11	0.634204	1.55208	5.94216	14.7469	0.000366192	0.00438767	Upregulated
ENSG00000271973.1	AC141002.1	0.913307	1.88336	-0.547416	14.7434	0.000366714	0.00438991	Upregulated
ENSG00000114054.14	PCCB	0.684635	1.6073	4.44436	14.7424	0.000366865	0.00438991	Upregulated
ENSG00000171863.15	RPS7	0.986103	1.98083	9.91164	14.718	0.000370681	0.0044297	Upregulated
ENSG00000273812.3	BX640514.2	2.27829	4.85103	-1.7457	14.7118	0.000373061	0.00444833	Upregulated
ENSG00000215492.6	HNRNPA1P7	1.04278	2.0602	2.24875	14.6975	0.000373571	0.00445246	Upregulated
ENSG00000212802.4	RPL15P3	1.2901	2.44545	2.94058	14.6904	0.00037464	0.00445993	Upregulated
ENSG00000103485.19	QPRT	1.03945	2.05545	4.86114	14.7009	0.000374691	0.00445993	Upregulated
ENSG00000144857.14	BOC	1.89326	3.71473	3.45522	14.6958	0.000376167	0.0044716	Upregulated
ENSG00000122140.11	MRPS2	0.683395	1.60591	5.28574	14.6633	0.000378752	0.00449445	Upregulated
ENSG00000146469.13	VIP	2.99302	7.96137	3.2359	14.6696	0.000380156	0.00450864	Upregulated
ENSG00000137507.11	LRRC32	1.28016	2.42866	5.7329	14.6626	0.000381233	0.00451401	Upregulated
ENSG00000168939.12	SPRY3	0.912812	1.88271	2.0283	14.6372	0.000382781	0.00453036	Upregulated
ENSG00000089177.19	KIF16B	1.2859	2.43833	2.72163	14.6289	0.000384052	0.00453946	Upregulated
ENSG00000255337.1	AP001830.1	1.62837	3.09165	-1.09731	14.6236	0.000384888	0.00454141	Upregulated
ENSG00000134909.18	ARHGAP32	0.728722	1.65717	5.44698	14.6155	0.000386139	0.00454726	Upregulated
ENSG00000172878.14	METAP1D	0.811534	1.75508	4.35827	14.615	0.000386223	0.00454726	Upregulated
ENSG00000048028.11	USP28	0.623637	1.54075	4.54927	14.6106	0.000386909	0.00455015	Upregulated
ENSG00000234855.2	SLIT1-AS1	1.79224	3.46352	-1.34938	14.607	0.000387477	0.00455411	Upregulated
ENSG00000238133.6	MAP3K20-AS1	1.42089	2.67751	-2.25373	14.5966	0.000389114	0.00456544	Upregulated
ENSG00000260743.1	AC007823.1	0.937641	1.91539	-0.187199	14.5898	0.000390182	0.00457598	Upregulated
ENSG00000184384.14	MAML2	0.942407	1.92173	3.14427	14.5637	0.000394318	0.00460136	Upregulated
ENSG00000158163.15	DZIP1L	0.64475	1.56347	3.23289	14.5637	0.00039432	0.00460136	Upregulated
ENSG00000226508.1	LINC01918	1.11984	2.17323	1.25263	14.5474	0.000396928	0.00462906	Upregulated
ENSG00000240395.1	RPL5P23	0.958389	1.94314	0.0686748	14.5259	0.000400404	0.00465832	Upregulated
ENSG00000188026.13	RILPL1	0.764465	1.69874	3.7694	14.5256	0.000400451	0.00465832	Upregulated
ENSG00000251429.1	AIDAP2	1.78371	3.4431	-1.37759	14.5255	0.000400468	0.00465832	Upregulated
ENSG00000177335.11	C8orf31	1.77797	3.42942	2.36815	14.5346	0.000401246	0.00466537	Upregulated
ENSG00000115414.21	FN1	1.73243	3.32286	10.5076	14.5297	0.00040224	0.00467291	Upregulated
ENSG00000104691.16	UBXN8	0.739476	1.66957	3.86924	14.5131	0.000402488	0.00467379	Upregulated
ENSG00000180425.11	C11orf71	0.89339	1.85754	3.25322	14.4866	0.000406831	0.00471413	Upregulated
ENSG00000254332.1	AF201337.1	1.34702	2.54386	-1.13189	14.4748	0.000408772	0.00473459	Upregulated
ENSG00000250786.2	SNHG18	1.43984	2.7129	1.83388	14.4645	0.000410481	0.00475033	Upregulated
ENSG00000106080.11	FKBP14	0.79266	1.73227	3.63701	14.4538	0.000412276	0.00476906	Upregulated
ENSG00000104671.8	DCTN6	0.60726	1.52336	4.30852	14.4438	0.000413952	0.00478437	Upregulated
ENSG00000270248.1	AC011468.4	0.919874	1.89195	-0.742403	14.4387	0.000414808	0.00479018	Upregulated
ENSG00000132155.13	RAF1	0.657241	1.57706	5.68892	14.4118	0.000419356	0.0048283	Upregulated
ENSG00000111218.12	PRMT8	2.69254	6.46452	0.352118	14.4254	0.000419577	0.00482879	Upregulated
ENSG00000051128.19	HOMER3	0.991412	1.98813	3.54566	14.4067	0.000420225	0.0048342	Upregulated
ENSG00000234491.1	HNRNPA1P51	1.05785	2.08183	-2.9031	14.3799	0.000424826	0.00487678	Upregulated
ENSG00000171813.14	PWWP2B	0.659417	1.57944	4.32425	14.3788	0.000425007	0.00487678	Upregulated
ENSG00000237588.2	AL590666.3	1.63222	3.09989	-2.35647	14.3608	0.000428137	0.00490647	Upregulated
ENSG00000259711.1	AC106738.1	2.50489	5.67607	-2.52637	14.3713	0.000428534	0.00490894	Upregulated
ENSG00000259015.1	AL442663.4	0.810865	1.75426	-0.216109	14.3554	0.000429066	0.00491089	Upregulated
ENSG00000170522.10	ELOVL6	0.601048	1.51682	5.05711	14.3541	0.000429301	0.0049115	Upregulated
ENSG00000204366.4	ZBTB12	0.761606	1.69538	5.38823	14.3487	0.000430242	0.00491812	Upregulated
ENSG00000049323.16	LTBP1	1.50551	2.83925	4.38508	14.3517	0.000432306	0.00493547	Upregulated
ENSG00000120889.13	TNFRSF10B	1.25186	2.38148	5.9916	14.3449	0.000433502	0.00494136	Upregulated
ENSG00000151693.11	ASAP2	0.74357	1.67431	4.79475	14.3215	0.00043502	0.00495336	Upregulated
ENSG00000148143.13	ZNF462	0.608016	1.52416	5.52017	14.3118	0.000436735	0.0049672	Upregulated
ENSG00000243824.1	RPL12P6	1.17291	2.25467	-1.66567	14.2969	0.000439391	0.00499113	Upregulated
ENSG00000183077.15	AFMID	0.667927	1.58879	5.39009	14.2776	0.000442854	0.00502835	Upregulated
ENSG00000188803.15	SHISA6	2.3049	4.94134	1.82712	14.2705	0.00044679	0.0050688	Upregulated
ENSG00000142937.12	RPS8	0.892286	1.85612	10.2925	14.2527	0.000447364	0.00507057	Upregulated
ENSG00000245248.8	USP2-AS1	1.78512	3.44648	0.27443	14.2549	0.000447528	0.00507057	Upregulated
ENSG00000005187.12	ACSM3	2.14779	4.43149	1.56945	14.2612	0.000448481	0.00507182	Upregulated
ENSG00000066230.12	SLC9A3	1.00862	2.01199	1.70668	14.2465	0.000448494	0.00507182	Upregulated
ENSG00000107165.13	TYRP1	3.14788	8.86354	0.0264791	14.2552	0.000449588	0.00507716	Upregulated
ENSG00000213741.11	RPS29	1.55578	2.93992	9.56898	14.2512	0.000450319	0.00507907	Upregulated
ENSG00000159840.16	ZYX	0.72531	1.65326	6.93361	14.2335	0.000450876	0.00508112	Upregulated
ENSG00000160229.13	ZNF66	0.948916	1.93042	2.0195	14.2111	0.000455015	0.00511687	Upregulated
ENSG00000238097.2	LINC02037	1.87674	3.67244	-2.14026	14.1973	0.000457588	0.0051418	Upregulated
ENSG00000087077.14	TRIP6	1.14686	2.21432	4.32542	14.2023	0.00045861	0.00514674	Upregulated
ENSG00000271918.1	AC034236.2	0.714038	1.64039	2.08896	14.1752	0.000461724	0.00517326	Upregulated
ENSG00000287712.1	AC005865.2	1.8405	3.58135	-0.893826	14.174	0.000462017	0.0051744	Upregulated
ENSG00000251680.6	AC008591.1	2.60424	6.08072	-1.61894	14.185	0.000462612	0.00517465	Upregulated
ENSG00000146122.17	DAAM2	1.42422	2.6837	4.21879	14.1773	0.000464047	0.00518326	Upregulated
ENSG00000157766.19	ACAN	2.51403	5.71212	4.52156	14.1765	0.000464213	0.00518326	Upregulated
ENSG00000215397.4	SCRT2	1.66114	3.16265	4.41139	14.1645	0.000466476	0.00520135	Upregulated
ENSG00000248115.1	AC023154.1	2.04463	4.12567	-1.14951	14.1569	0.000466535	0.00520135	Upregulated
ENSG00000145217.14	SLC26A1	1.44987	2.73183	2.48949	14.1473	0.000467081	0.0052053	Upregulated
ENSG00000175600.16	SUGCT	1.21814	2.32647	0.829236	14.1455	0.000467346	0.00520612	Upregulated
ENSG00000146242.9	TPBG	1.60966	3.0518	3.37796	14.1512	0.000469008	0.00521545	Upregulated
ENSG00000206159.11	GYG2P1	3.13815	8.80392	-0.890667	14.1186	0.000475294	0.00526693	Upregulated
ENSG00000204314.12	PRRT1	1.14726	2.21492	1.81781	14.1031	0.000475503	0.00526693	Upregulated
ENSG00000171094.18	ALK	1.93912	3.83471	7.86763	14.1174	0.000475526	0.00526693	Upregulated
ENSG00000114850.7	SSR3	0.614359	1.53088	6.1724	14.0786	0.000480287	0.00530882	Upregulated
ENSG00000178127.13	NDUFV2	0.914846	1.88537	1.11616	14.0681	0.000482364	0.00532526	Upregulated
ENSG00000149591.17	TAGLN	1.53103	2.88991	7.1711	14.0579	0.000487197	0.0053655	Upregulated
ENSG00000155380.12	SLC16A1	0.956245	1.94025	5.71954	14.0507	0.000488444	0.00537553	Upregulated
ENSG00000272717.1	AC112236.2	1.05694	2.08052	-1.33925	14.0317	0.000489596	0.00538317	Upregulated
ENSG00000158966.16	CACHD1	0.933147	1.90944	4.90669	14.0338	0.000489795	0.00538317	Upregulated
ENSG00000277740.1	Metazoa_SRP	1.50093	2.83026	-0.451808	14.0107	0.000493819	0.00541643	Upregulated
ENSG00000272848.2	AL135910.1	1.44202	2.71702	1.19726	14.0093	0.000494088	0.00541708	Upregulated
ENSG00000128564.7	VGF	1.79427	3.4684	6.32548	14.0225	0.000494279	0.00541708	Upregulated
ENSG00000088727.13	KIF9	0.794928	1.73499	2.61172	14.0052	0.000494931	0.00542203	Upregulated
ENSG00000149256.16	TENM4	1.686	3.21764	5.90534	14.0157	0.000495656	0.0054256	Upregulated
ENSG00000285693.1	AP002381.2	0.889984	1.85316	1.23606	13.9981	0.000496368	0.0054309	Upregulated
ENSG00000182492.16	BGN	1.60727	3.04675	9.2033	13.9968	0.000499505	0.00545671	Upregulated
ENSG00000117069.15	ST6GALNAC5	1.61238	3.05755	4.32472	13.9944	0.000499994	0.00545985	Upregulated
ENSG00000104881.16	PPP1R13L	1.3482	2.54594	3.4028	13.9829	0.000500587	0.00546412	Upregulated
ENSG00000123136.15	DDX39A	0.592239	1.50758	7.34544	13.9748	0.000501122	0.00546775	Upregulated
ENSG00000134250.20	NOTCH2	1.35738	2.5622	4.94944	13.9825	0.000502441	0.00547334	Upregulated
ENSG00000163328.14	GPR155	0.931526	1.90729	4.81218	13.9619	0.000504341	0.00548962	Upregulated
ENSG00000258654.1	AC026495.1	2.78311	6.88334	-0.946949	13.9386	0.000511527	0.00554331	Upregulated
ENSG00000229205.5	LINC00200	2.35685	5.1225	1.40636	13.9285	0.000513643	0.005551	Upregulated
ENSG00000124205.18	EDN3	2.22769	4.68383	-2.01335	13.9171	0.000514981	0.00556077	Upregulated
ENSG00000137571.11	SLCO5A1	1.43101	2.69636	4.20139	13.9203	0.000515366	0.00556271	Upregulated
ENSG00000163006.12	CCDC138	0.761998	1.69584	4.28397	13.9034	0.000515992	0.00556725	Upregulated
ENSG00000074842.8	MYDGF	0.659149	1.57915	5.92707	13.8891	0.000519033	0.00559382	Upregulated
ENSG00000108298.12	RPL19	0.79941	1.74039	10.7509	13.8666	0.000523833	0.00564062	Upregulated
ENSG00000161640.15	SIGLEC11	2.35853	5.12847	-0.358858	13.8729	0.00052547	0.00565376	Upregulated
ENSG00000239559.2	RPL37P2	1.95341	3.8729	3.4549	13.8586	0.000528559	0.00568022	Upregulated
ENSG00000255561.7	FDXACB1	0.814601	1.75881	1.25193	13.8417	0.00052923	0.00568519	Upregulated
ENSG00000164615.6	CAMLG	0.761417	1.69516	6.70308	13.831	0.000531581	0.00570373	Upregulated
ENSG00000089009.15	RPL6	0.879491	1.83973	10.6507	13.8308	0.000531588	0.00570373	Upregulated
ENSG00000149201.10	CCDC81	0.778444	1.71528	1.23198	13.8153	0.000534997	0.00573577	Upregulated
ENSG00000241081.1	RPL22P2	0.9378	1.9156	-0.0334967	13.8089	0.000536405	0.00574632	Upregulated
ENSG00000103852.13	TTC23	0.592401	1.50775	3.61808	13.8024	0.000537835	0.00575936	Upregulated
ENSG00000122873.12	CISD1	0.611434	1.52778	4.53024	13.7872	0.000541192	0.00578389	Upregulated
ENSG00000253161.5	LINC01605	1.84937	3.60344	-1.35197	13.7813	0.00054255	0.00579209	Upregulated
ENSG00000138639.18	ARHGAP24	0.972924	1.96281	2.44945	13.7671	0.000545693	0.00582051	Upregulated
ENSG00000235609.7	AF127577.4	1.23465	2.35324	0.639725	13.7661	0.000545914	0.00582058	Upregulated
ENSG00000085377.15	PREP	0.6068	1.52288	5.71905	13.7213	0.000556079	0.00590572	Upregulated
ENSG00000143028.9	SYPL2	1.53281	2.89348	0.375396	13.7186	0.000556697	0.00590997	Upregulated
ENSG00000143341.12	HMCN1	1.87517	3.66845	3.19066	13.7141	0.000560839	0.00594695	Upregulated
ENSG00000229782.1	AC118754.1	1.59162	3.01387	-1.23978	13.686	0.000564197	0.00596627	Upregulated
ENSG00000236305.1	SLC12A9-AS1	1.87782	3.6752	-2.29764	13.6853	0.000564364	0.00596627	Upregulated
ENSG00000164620.9	RELL2	0.665828	1.58648	3.35284	13.6834	0.000564822	0.00596817	Upregulated
ENSG00000137747.16	TMPRSS13	1.12482	2.18074	0.50997	13.6753	0.000566701	0.00598103	Upregulated
ENSG00000180801.14	ARSJ	1.59927	3.0299	0.779137	13.6559	0.000571272	0.00602272	Upregulated
ENSG00000123989.14	CHPF	1.33753	2.52719	6.62324	13.6629	0.000572771	0.00603335	Upregulated
ENSG00000039560.14	RAI14	0.927502	1.90198	5.23424	13.646	0.000575356	0.00605823	Upregulated
ENSG00000233682.3	AL356417.2	2.15992	4.46889	-1.06711	13.6429	0.000577116	0.00606733	Upregulated
ENSG00000130988.13	RGN	2.57899	5.97523	2.06194	13.6408	0.000578024	0.00606981	Upregulated
ENSG00000180964.17	TCEAL8	0.592378	1.50773	5.39902	13.6234	0.000578962	0.00607385	Upregulated
ENSG00000131368.8	MRPS25	0.687259	1.61022	6.00525	13.6229	0.000579081	0.00607385	Upregulated
ENSG00000168237.18	GLYCTK	1.00301	2.00417	4.04914	13.6164	0.000580613	0.00608051	Upregulated
ENSG00000287226.1	AC084740.1	2.0737	4.20965	-2.35091	13.6128	0.000581882	0.0060891	Upregulated
ENSG00000149311.19	ATM	0.707862	1.63338	6.15082	13.6108	0.00058197	0.0060891	Upregulated
ENSG00000238150.1	AC008753.1	1.13171	2.19118	-1.92273	13.6065	0.000582994	0.00609602	Upregulated
ENSG00000144381.18	HSPD1	0.776785	1.71331	8.95618	13.5985	0.000584928	0.00610833	Upregulated
ENSG00000135914.6	HTR2B	1.49184	2.81247	0.0890517	13.5901	0.000586954	0.00612325	Upregulated
ENSG00000204628.12	RACK1	0.902449	1.86924	10.7568	13.5884	0.000587366	0.00612519	Upregulated
ENSG00000113083.15	LOX	1.48213	2.7936	5.00473	13.5756	0.000593744	0.00617982	Upregulated
ENSG00000237515.9	SHISA9	2.3369	5.05218	4.76853	13.5563	0.000598487	0.00621662	Upregulated
ENSG00000099256.19	PRTFDC1	0.756462	1.68934	4.74333	13.532	0.000601204	0.00623829	Upregulated
ENSG00000147434.9	CHRNA6	1.74344	3.34833	-1.80206	13.5278	0.000602242	0.0062419	Upregulated
ENSG00000157227.13	MMP14	1.66496	3.17106	7.40335	13.5184	0.000607914	0.00628147	Upregulated
ENSG00000120594.17	PLXDC2	1.18035	2.26633	4.75405	13.5099	0.000610037	0.00629141	Upregulated
ENSG00000277831.1	AL138960.1	0.773637	1.70957	1.76687	13.4948	0.000610527	0.00629407	Upregulated
ENSG00000249460.2	LINC02500	2.89018	7.41362	-1.59782	13.5018	0.000612079	0.00630329	Upregulated
ENSG00000173641.18	HSPB7	1.9831	3.95342	2.02685	13.5017	0.000612119	0.00630329	Upregulated
ENSG00000228474.6	OST4	0.760987	1.69465	5.87911	13.4844	0.000613183	0.00631185	Upregulated
ENSG00000185551.15	NR2F2	1.19362	2.28727	5.66121	13.4935	0.000614185	0.00631257	Upregulated
ENSG00000112214.10	FHL5	2.45007	5.46443	1.15891	13.4787	0.000617959	0.00633769	Upregulated
ENSG00000239470.3	AC011979.1	0.982009	1.97521	-0.896865	13.4652	0.000618032	0.00633769	Upregulated
ENSG00000134569.10	LRP4	1.65084	3.14016	2.05082	13.4631	0.000620424	0.00635981	Upregulated
ENSG00000198242.14	RPL23A	0.882928	1.84411	7.70172	13.4623	0.000620716	0.00636041	Upregulated
ENSG00000075426.12	FOSL2	1.57572	2.98084	6.35656	13.4611	0.00062246	0.00637346	Upregulated
ENSG00000067177.15	PHKA1	0.75017	1.68199	4.3006	13.4423	0.000623929	0.00638609	Upregulated
ENSG00000237668.1	RPS15AP38	0.761683	1.69547	0.545336	13.4312	0.000626809	0.00640204	Upregulated
ENSG00000233901.6	LINC01503	1.00307	2.00427	1.23587	13.4308	0.000626905	0.00640204	Upregulated
ENSG00000112038.18	OPRM1	3.03041	8.17042	3.98272	13.4415	0.000627533	0.00640603	Upregulated
ENSG00000196914.9	ARHGEF12	0.608591	1.52477	6.94305	13.411	0.000632069	0.00644021	Upregulated
ENSG00000213280.2	AC090114.1	0.930304	1.90568	-0.276387	13.4048	0.000633688	0.00645023	Upregulated
ENSG00000117592.9	PRDX6	0.661981	1.58225	6.94909	13.4045	0.000633767	0.00645023	Upregulated
ENSG00000133466.14	C1QTNF6	1.20285	2.30193	5.08844	13.4024	0.00063775	0.0064859	Upregulated
ENSG00000197961.12	ZNF121	0.770225	1.70554	6.21503	13.3828	0.000639654	0.00649369	Upregulated
ENSG00000136542.9	GALNT5	2.51018	5.69691	0.257261	13.395	0.000639714	0.00649369	Upregulated
ENSG00000245694.10	CRNDE	1.5745	2.97833	5.46298	13.3588	0.000649351	0.00657183	Upregulated
ENSG00000243678.12	NME2	0.763512	1.69762	2.89571	13.3402	0.000650882	0.00658241	Upregulated
ENSG00000132164.10	SLC6A11	2.06403	4.18153	2.65358	13.3272	0.000657925	0.00663812	Upregulated
ENSG00000242498.8	ARPIN	0.666761	1.5875	4.92859	13.3136	0.000658105	0.00663812	Upregulated
ENSG00000137692.12	DCUN1D5	0.784554	1.72256	4.72008	13.3014	0.000661444	0.00666599	Upregulated
ENSG00000100196.11	KDELR3	1.61078	3.05416	2.96104	13.3067	0.000663537	0.00667551	Upregulated
ENSG00000049449.10	RCN1	0.980183	1.97272	5.14571	13.3031	0.000664111	0.00667634	Upregulated
ENSG00000187840.5	EIF4EBP1	0.767459	1.70227	6.34291	13.2913	0.000664437	0.00667699	Upregulated
ENSG00000287115.1	AC009951.6	1.03845	2.05402	-1.23672	13.2897	0.000664669	0.00667699	Upregulated
ENSG00000138080.14	EMILIN1	1.18516	2.27388	7.15009	13.2923	0.000667488	0.00669901	Upregulated
ENSG00000198134.3	PTMAP9	0.853302	1.80663	0.877623	13.2773	0.000668097	0.00669901	Upregulated
ENSG00000274751.1	AC120498.9	0.904736	1.8722	-0.15004	13.2746	0.000668852	0.00670411	Upregulated
ENSG00000251348.1	HSPD1P11	1.28543	2.43755	-2.64673	13.255	0.000674304	0.0067413	Upregulated
ENSG00000025423.11	HSD17B6	1.09485	2.13591	1.08033	13.2412	0.000678181	0.00677364	Upregulated
ENSG00000273369.1	AC096586.2	1.10907	2.15707	-0.10712	13.2409	0.000678288	0.00677364	Upregulated
ENSG00000114023.15	FAM162A	0.851615	1.80452	4.08729	13.2123	0.000686384	0.00683685	Upregulated
ENSG00000113272.14	THG1L	0.630239	1.54782	4.50273	13.2073	0.000687806	0.0068485	Upregulated
ENSG00000169515.8	CCDC8	1.68172	3.20809	2.81589	13.1994	0.000693739	0.0068949	Upregulated
ENSG00000131018.24	SYNE1	0.729995	1.65863	5.79115	13.1839	0.000694539	0.00690032	Upregulated
ENSG00000082196.21	C1QTNF3	0.890799	1.8542	3.75989	13.1826	0.000694931	0.00690169	Upregulated
ENSG00000224728.1	IMPDH1P8	1.14562	2.21242	2.4859	13.1759	0.000696869	0.00691587	Upregulated
ENSG00000151835.16	SACS	0.680107	1.60226	6.21533	13.1733	0.000697626	0.00692085	Upregulated
ENSG00000279569.1	AC020763.4	0.740131	1.67033	0.165493	13.1579	0.000702093	0.00695941	Upregulated
ENSG00000117525.14	F3	1.82905	3.55303	2.85199	13.1699	0.000702284	0.00695941	Upregulated
ENSG00000254810.1	AP001189.3	1.56099	2.95056	-0.680003	13.156	0.000702666	0.00696066	Upregulated
ENSG00000087303.18	NID2	1.475	2.77983	4.95253	13.1517	0.000707621	0.00699695	Upregulated
ENSG00000169756.16	LIMS1	0.753963	1.68642	5.60173	13.1368	0.000708312	0.00700123	Upregulated
ENSG00000169964.8	TMEM42	0.591507	1.50682	3.94063	13.1357	0.000708618	0.00700171	Upregulated
ENSG00000171757.17	LRRC34	0.726817	1.65498	2.33862	13.1167	0.000714243	0.00704163	Upregulated
ENSG00000259705.1	AC084757.3	1.2092	2.31209	-1.11115	13.1163	0.000714379	0.00704163	Upregulated
ENSG00000128641.19	MYO1B	0.603746	1.51966	7.02219	13.1161	0.000714445	0.00704163	Upregulated
ENSG00000260572.1	AC069224.1	0.932819	1.909	1.52277	13.116	0.000714478	0.00704163	Upregulated
ENSG00000272086.1	AC025181.2	0.77783	1.71455	1.09579	13.0952	0.000720675	0.00709239	Upregulated
ENSG00000007384.15	RHBDF1	1.18885	2.2797	4.11674	13.1017	0.000721937	0.00709966	Upregulated
ENSG00000170290.4	SLN	3.19996	9.18935	-0.453934	13.0874	0.000726813	0.00713725	Upregulated
ENSG00000260630.7	SNAI3-AS1	0.680747	1.60297	1.57597	13.0734	0.00072725	0.00713896	Upregulated
ENSG00000118707.11	TGIF2	1.16878	2.24821	4.37657	13.0823	0.000728347	0.00714713	Upregulated
ENSG00000255248.9	MIR100HG	0.932669	1.9088	6.4489	13.0808	0.000728812	0.00714911	Upregulated
ENSG00000225138.8	SLC9A3-AS1	1.06041	2.08553	4.99271	13.0711	0.000731737	0.00716484	Upregulated
ENSG00000196517.13	SLC6A9	0.906757	1.87483	2.72935	13.0493	0.000734602	0.0071851	Upregulated
ENSG00000261373.1	VPS9D1-AS1	0.896852	1.862	2.67006	13.0438	0.00073631	0.00719921	Upregulated
ENSG00000234981.1	AC244034.1	1.13909	2.20242	-2.38517	13.0417	0.000736937	0.00720141	Upregulated
ENSG00000090924.15	PLEKHG2	0.72342	1.65109	6.50522	13.0376	0.000738192	0.00720981	Upregulated
ENSG00000164105.4	SAP30	0.666466	1.58718	4.45089	13.0359	0.000738721	0.00721128	Upregulated
ENSG00000162745.10	OLFML2B	1.37602	2.59552	6.15877	13.0478	0.000738875	0.00721128	Upregulated
ENSG00000161980.6	POLR3K	0.657868	1.57775	4.21514	13.0344	0.000739205	0.0072119	Upregulated
ENSG00000177426.22	TGIF1	1.25742	2.39067	3.68814	13.0342	0.000741379	0.00722272	Upregulated
ENSG00000217716.3	RPS10P3	0.825343	1.77196	0.152854	13.0159	0.000744933	0.00724172	Upregulated
ENSG00000105372.8	RPS19	0.74919	1.68085	9.97296	13.0061	0.000747968	0.00726601	Upregulated
ENSG00000170860.4	LSM3	0.731336	1.66018	5.52202	13.0011	0.000749535	0.00727341	Upregulated
ENSG00000281849.3	AL732314.10	1.33551	2.52365	-1.95839	12.9946	0.000751577	0.00728801	Upregulated
ENSG00000280195.1	AC245140.2	0.77406	1.71008	0.650478	12.9793	0.000756391	0.00732255	Upregulated
ENSG00000248668.3	OXCT1-AS1	1.32681	2.50847	-0.15709	12.9737	0.000758173	0.00733583	Upregulated
ENSG00000147166.11	ITGB1BP2	0.820181	1.76563	2.17462	12.9652	0.000760885	0.00735331	Upregulated
ENSG00000130707.18	ASS1	1.6148	3.06269	4.23016	12.9692	0.000763514	0.00737474	Upregulated
ENSG00000253683.1	AC027309.2	1.34192	2.53489	1.41267	12.9527	0.000764862	0.00738002	Upregulated
ENSG00000158296.14	SLC13A3	1.34135	2.53388	2.66132	12.9519	0.00076515	0.00738002	Upregulated
ENSG00000091986.16	CCDC80	1.93987	3.83671	6.68889	12.9598	0.000766509	0.00738787	Upregulated
ENSG00000168952.15	STXBP6	2.43076	5.39177	0.637644	12.9577	0.000767186	0.00739177	Upregulated
ENSG00000196526.10	AFAP1	0.736802	1.66648	3.84045	12.936	0.000770228	0.00741844	Upregulated
ENSG00000286811.1	AL353138.1	1.92681	3.80213	-1.275	12.9046	0.000781815	0.00750869	Upregulated
ENSG00000258739.1	ENO1P2	1.36593	2.57743	-1.01036	12.8966	0.000783014	0.00751358	Upregulated
ENSG00000135750.15	KCNK1	2.51342	5.70974	0.901249	12.9067	0.000783694	0.00751609	Upregulated
ENSG00000287735.1	AL355075.6	1.47255	2.77511	-0.608671	12.8841	0.000787133	0.00754373	Upregulated
ENSG00000255135.4	AP002360.1	0.952639	1.93541	2.78671	12.8816	0.000787965	0.00754637	Upregulated
ENSG00000011201.12	ANOS1	1.37393	2.59175	2.40966	12.8798	0.000788587	0.00754965	Upregulated
ENSG00000071282.12	LMCD1	1.14378	2.2096	4.4054	12.8814	0.000792021	0.0075745	Upregulated
ENSG00000136010.14	ALDH1L2	0.74207	1.67257	4.44221	12.864	0.000793772	0.00758589	Upregulated
ENSG00000236711.2	SMAD9-IT1	1.99824	3.99513	0.015494	12.8729	0.00079479	0.00759099	Upregulated
ENSG00000101463.6	SYNDIG1	1.75114	3.36624	1.9338	12.8628	0.000797946	0.00761273	Upregulated
ENSG00000182158.15	CREB3L2	0.870206	1.82792	5.12302	12.8548	0.000797984	0.00761273	Upregulated
ENSG00000099901.17	RANBP1	0.622823	1.53989	7.34078	12.8419	0.000801178	0.00763485	Upregulated
ENSG00000145780.8	FEM1C	0.944793	1.92491	5.0221	12.8466	0.000802296	0.00764003	Upregulated
ENSG00000100979.15	PLTP	1.21014	2.3136	5.94917	12.8354	0.000807406	0.00767559	Upregulated
ENSG00000162413.16	KLHL21	0.683908	1.60649	4.49267	12.8172	0.000809503	0.00768475	Upregulated
ENSG00000176692.8	FOXC2	1.64166	3.12024	1.9886	12.8212	0.000810847	0.00769365	Upregulated
ENSG00000173905.9	GOLIM4	0.909354	1.8782	5.3638	12.8204	0.000811461	0.00769401	Upregulated
ENSG00000124490.14	CRISP2	2.8618	7.26923	-0.949534	12.8202	0.000812578	0.00769776	Upregulated
ENSG00000150787.8	PTS	0.597903	1.51352	4.61691	12.7938	0.000817497	0.00773895	Upregulated
ENSG00000234742.1	AC144530.1	0.902535	1.86935	1.12136	12.7854	0.000820362	0.00774615	Upregulated
ENSG00000174939.11	ASPHD1	0.686302	1.60915	6.07993	12.7799	0.00082226	0.00775655	Upregulated
ENSG00000119699.8	TGFB3	1.39643	2.6325	4.56417	12.7858	0.000824374	0.00776341	Upregulated
ENSG00000121089.4	NACA3P	0.979792	1.97218	0.661059	12.7706	0.000825499	0.00776341	Upregulated
ENSG00000110700.7	RPS13	0.962976	1.94933	9.58963	12.7724	0.000826886	0.00777084	Upregulated
ENSG00000196653.12	ZNF502	0.729391	1.65794	4.00878	12.7653	0.00082731	0.00777213	Upregulated
ENSG00000233608.4	TWIST2	2.06446	4.18278	0.433526	12.773	0.0008288	0.0077773	Upregulated
ENSG00000106689.11	LHX2	2.38885	5.23739	-0.611156	12.7724	0.000829009	0.0077773	Upregulated
ENSG00000181524.6	RPL24P4	1.48476	2.7987	3.90046	12.7641	0.000831895	0.00779898	Upregulated
ENSG00000130005.13	GAMT	0.667621	1.58845	5.27264	12.7475	0.000833526	0.00781157	Upregulated
ENSG00000286491.1	AL023553.1	1.34756	2.54481	-1.29858	12.7325	0.000838799	0.00784269	Upregulated
ENSG00000077616.11	NAALAD2	1.03064	2.04293	5.03027	12.7402	0.000840261	0.00785026	Upregulated
ENSG00000227063.5	RPL41P1	1.67095	3.18424	2.5986	12.7321	0.000843115	0.00786879	Upregulated
ENSG00000154928.18	EPHB1	1.53398	2.89584	2.39564	12.7218	0.000844778	0.00787351	Upregulated
ENSG00000280061.1	AC011504.1	2.13979	4.40699	1.98927	12.7192	0.000847712	0.00789809	Upregulated
ENSG00000119681.12	LTBP2	1.54182	2.91162	6.35612	12.7172	0.000848409	0.00789915	Upregulated
ENSG00000101825.8	MXRA5	2.02347	4.0656	5.75115	12.7142	0.000849487	0.00790375	Upregulated
ENSG00000279031.1	AC004232.2	0.622094	1.53911	-0.433582	12.6963	0.000851648	0.00792115	Upregulated
ENSG00000198542.14	ITGBL1	2.52042	5.73748	2.51236	12.7045	0.00085293	0.00792985	Upregulated
ENSG00000230777.1	RPS29P5	1.16381	2.24048	-0.137864	12.6841	0.000856037	0.00794833	Upregulated
ENSG00000144366.16	GULP1	2.01031	4.02869	3.65516	12.6812	0.000861342	0.00798391	Upregulated
ENSG00000184924.5	PTRHD1	0.649887	1.56905	3.38562	12.6674	0.000862065	0.00798652	Upregulated
ENSG00000118523.6	CCN2	1.82926	3.55354	7.13823	12.6782	0.0008624	0.00798652	Upregulated
ENSG00000137710.17	RDX	0.661592	1.58183	5.75997	12.6639	0.000863336	0.00799146	Upregulated
ENSG00000220793.5	RPL21P119	1.44208	2.71713	-1.13562	12.6283	0.00087635	0.00808982	Upregulated
ENSG00000117519.16	CNN3	0.679831	1.60195	7.14331	12.6254	0.00087744	0.00809713	Upregulated
ENSG00000203739.4	PRDX6-AS1	0.60833	1.52449	1.56746	12.6201	0.000879385	0.00811194	Upregulated
ENSG00000164346.10	NSA2	0.691364	1.61481	6.71502	12.6146	0.000881452	0.00811581	Upregulated
ENSG00000269246.1	AC011445.1	1.72332	3.30195	-0.0852337	12.6152	0.00088218	0.008116	Upregulated
ENSG00000150347.16	ARID5B	1.17572	2.25905	4.43379	12.6171	0.000884852	0.00813505	Upregulated
ENSG00000177791.12	MYOZ1	0.951248	1.93355	0.306642	12.6006	0.000886656	0.00814888	Upregulated
ENSG00000258748.1	AL359399.1	1.0686	2.0974	0.661963	12.5946	0.000888899	0.00816395	Upregulated
ENSG00000227077.3	AC107983.1	1.28806	2.442	-0.625492	12.5928	0.000889585	0.00816626	Upregulated
ENSG00000168140.5	VASN	1.02901	2.04062	4.79571	12.5938	0.000893321	0.00819281	Upregulated
ENSG00000253263.1	AP003354.1	1.20004	2.29746	-2.11201	12.5813	0.000893892	0.00819316	Upregulated
ENSG00000237172.4	B3GNT9	1.22583	2.3389	2.83958	12.5756	0.000896056	0.00820743	Upregulated
ENSG00000163359.16	COL6A3	1.44779	2.7279	8.53473	12.5669	0.000903711	0.00825245	Upregulated
ENSG00000173705.9	SUSD5	1.92917	3.80835	2.87363	12.5595	0.000906535	0.00827267	Upregulated
ENSG00000172893.16	DHCR7	0.753224	1.68555	5.42637	12.5444	0.000907921	0.00827982	Upregulated
ENSG00000273091.1	AP000255.1	1.08651	2.1236	-1.19707	12.5398	0.000909656	0.00828719	Upregulated
ENSG00000146250.7	PRSS35	1.43323	2.70051	2.33601	12.5297	0.000914293	0.00831825	Upregulated
ENSG00000258598.1	AL512357.1	1.61257	3.05796	-0.691128	12.5265	0.000914775	0.00831985	Upregulated
ENSG00000140519.14	RHCG	1.53058	2.88902	0.151906	12.5143	0.000919494	0.00835156	Upregulated
ENSG00000154096.14	THY1	0.978137	1.96992	7.21332	12.5212	0.000921307	0.00836363	Upregulated
ENSG00000223485.4	LINC01615	1.59186	3.01437	-1.0731	12.5093	0.000921441	0.00836363	Upregulated
ENSG00000226944.1	RNF207-AS1	0.983895	1.9778	0.730349	12.5037	0.000923646	0.00838084	Upregulated
ENSG00000273143.2	AL355512.1	1.76709	3.40368	-2.2297	12.5027	0.000924002	0.00838127	Upregulated
ENSG00000229659.1	RPL26P6	0.72992	1.65855	0.487288	12.4947	0.000927152	0.0083986	Upregulated
ENSG00000225770.1	RPS29P3	1.88707	3.69883	-0.771506	12.4952	0.000929256	0.00841484	Upregulated
ENSG00000185615.16	PDIA2	1.3486	2.54665	6.46053	12.4917	0.000932806	0.00843572	Upregulated
ENSG00000136732.16	GYPC	1.22024	2.32985	4.35099	12.4887	0.000934008	0.00844321	Upregulated
ENSG00000181924.7	COA4	0.666287	1.58698	5.21715	12.4711	0.000936438	0.00845908	Upregulated
ENSG00000236801.1	RPL24P8	1.62979	3.09469	2.81844	12.482	0.000936638	0.00845908	Upregulated
ENSG00000144619.15	CNTN4	1.59596	3.02295	2.6161	12.4733	0.000939761	0.00847881	Upregulated
ENSG00000258636.2	AL121821.2	2.11462	4.33075	-0.761409	12.4721	0.000940566	0.00848325	Upregulated
ENSG00000271161.1	BOLA2P2	0.958759	1.94364	-1.24643	12.4587	0.000941329	0.00848731	Upregulated
ENSG00000153162.9	BMP6	1.61665	3.06661	1.6074	12.456	0.000944762	0.00851259	Upregulated
ENSG00000143977.14	SNRPG	0.777016	1.71358	5.64367	12.4335	0.000951963	0.0085604	Upregulated
ENSG00000099194.6	SCD	0.894161	1.85853	7.46926	12.4417	0.000952363	0.00856116	Upregulated
ENSG00000250579.2	CTD-2297D10.2	2.49231	5.6268	2.58499	12.4394	0.000953625	0.00856398	Upregulated
ENSG00000229422.2	AL512625.2	1.32801	2.51056	1.30716	12.4177	0.000957798	0.00858589	Upregulated
ENSG00000149596.7	JPH2	1.70924	3.2699	2.22063	12.427	0.000958616	0.00858605	Upregulated
ENSG00000178996.14	SNX18	1.20355	2.30305	5.73862	12.4218	0.000960723	0.00859474	Upregulated
ENSG00000106809.11	OGN	2.4914	5.62322	3.11139	12.4152	0.000963425	0.00861488	Upregulated
ENSG00000278126.1	AC139768.1	0.720072	1.64726	1.89241	12.4016	0.000964348	0.00862029	Upregulated
ENSG00000049540.18	ELN	1.60598	3.04402	7.71187	12.4038	0.000968076	0.00864506	Upregulated
ENSG00000206177.7	HBM	2.06761	4.19193	-1.09982	12.4005	0.000969026	0.00864544	Upregulated
ENSG00000125388.20	GRK4	0.616691	1.53335	4.47877	12.3877	0.000970027	0.00864544	Upregulated
ENSG00000107821.15	KAZALD1	1.43385	2.70167	1.09833	12.3877	0.000970033	0.00864544	Upregulated
ENSG00000114395.11	CYB561D2	0.641094	1.55951	3.03533	12.3811	0.000972756	0.00866674	Upregulated
ENSG00000152402.11	GUCY1A2	0.94063	1.91937	3.96615	12.371	0.000976935	0.00869552	Upregulated
ENSG00000083845.9	RPS5	0.756108	1.68893	9.84135	12.3682	0.000978093	0.00870297	Upregulated
ENSG00000198155.5	ZNF876P	1.06392	2.09061	2.38853	12.3613	0.000980923	0.00872529	Upregulated
ENSG00000165195.16	PIGA	1.07359	2.10466	4.17359	12.3402	0.000992233	0.00880566	Upregulated
ENSG00000176273.15	SLC35G1	0.996555	1.99523	2.33955	12.3311	0.000993549	0.00881157	Upregulated
ENSG00000256278.1	AC048382.1	0.981566	1.97461	-0.404371	12.3212	0.000997724	0.0088457	Upregulated
ENSG00000265778.3	AC018413.1	1.16548	2.24308	0.595304	12.3162	0.000999868	0.00885869	Upregulated
ENSG00000276248.1	AL442125.1	0.836666	1.78592	2.9764	12.3074	0.00100359	0.00888607	Upregulated
ENSG00000228501.2	RPL15P18	1.04158	2.05849	-0.661997	12.2993	0.00100702	0.00890569	Upregulated
ENSG00000213793.5	ZNF888	0.812787	1.7566	1.86642	12.2949	0.00100892	0.00891287	Upregulated
ENSG00000113578.18	FGF1	1.55676	2.94192	1.91523	12.2912	0.0010128	0.0089355	Upregulated
ENSG00000197355.11	UAP1L1	0.819861	1.76524	5.07424	12.2851	0.00101335	0.00893749	Upregulated
ENSG00000173531.15	MST1	0.772613	1.70836	4.58026	12.2547	0.00102628	0.00902797	Upregulated
ENSG00000187609.16	EXD3	0.66884	1.58979	5.02081	12.2447	0.00103065	0.00904894	Upregulated
ENSG00000197763.19	TXNRD3	0.681527	1.60384	2.42308	12.2446	0.00103066	0.00904894	Upregulated
ENSG00000166441.13	RPL27A	0.863524	1.81948	10.1559	12.2283	0.00103786	0.00909443	Upregulated
ENSG00000282787.1	AL157888.1	0.918909	1.89068	-1.33501	12.2267	0.00103855	0.00909756	Upregulated
ENSG00000112699.11	GMDS	0.889625	1.85269	4.08297	12.2193	0.00104182	0.00911923	Upregulated
ENSG00000177551.5	NHLH2	2.89543	7.44065	4.77785	12.2235	0.00104481	0.00913469	Upregulated
ENSG00000053918.18	KCNQ1	1.50569	2.83961	3.35363	12.2209	0.00104599	0.00913906	Upregulated
ENSG00000232956.9	SNHG15	0.746854	1.67813	5.94639	12.2081	0.0010472	0.00914673	Upregulated
ENSG00000136261.15	BZW2	0.735705	1.66521	6.42166	12.2038	0.0010491	0.00915714	Upregulated
ENSG00000063046.18	EIF4B	0.603424	1.51932	8.85978	12.1892	0.00105523	0.0091872	Upregulated
ENSG00000128694.12	OSGEPL1	0.660137	1.58023	3.96901	12.1881	0.00105571	0.0091872	Upregulated
ENSG00000136938.9	ANP32B	0.595708	1.51121	7.61936	12.1877	0.0010559	0.0091872	Upregulated
ENSG00000145050.19	MANF	0.664069	1.58455	5.72547	12.1843	0.00105741	0.00919566	Upregulated
ENSG00000131469.15	RPL27	0.889294	1.85227	9.96109	12.1844	0.00105755	0.00919566	Upregulated
ENSG00000251689.1	AC079140.5	1.46497	2.76057	-0.793964	12.1806	0.00105907	0.00920586	Upregulated
ENSG00000183617.5	MRPL54	0.654412	1.57397	4.76614	12.1786	0.00105998	0.00920731	Upregulated
ENSG00000102290.22	PCDH11X	3.10112	8.58084	0.470484	12.1894	0.00106004	0.00920731	Upregulated
ENSG00000167658.16	EEF2	0.809405	1.75249	11.8979	12.1775	0.00106047	0.00920731	Upregulated
ENSG00000232936.6	AL157400.2	1.1909	2.28295	-2.58301	12.1691	0.00106429	0.00923052	Upregulated
ENSG00000188856.6	RPSAP47	1.50114	2.83066	0.877017	12.1638	0.00106674	0.00924213	Upregulated
ENSG00000127419.17	TMEM175	0.627479	1.54486	6.07302	12.149	0.0010734	0.00928283	Upregulated
ENSG00000150760.13	DOCK1	0.99414	1.99189	4.27204	12.1512	0.00107383	0.00928354	Upregulated
ENSG00000243404.2	RPL35AP32	0.816595	1.76124	-1.48909	12.101	0.00109556	0.00942932	Upregulated
ENSG00000106692.15	FKTN	0.657597	1.57745	5.17615	12.0957	0.00109802	0.00944747	Upregulated
ENSG00000113522.14	RAD50	0.634354	1.55224	1.7475	12.0898	0.00110079	0.00946536	Upregulated
ENSG00000230199.1	AL603825.1	1.13862	2.2017	-2.29421	12.0879	0.00110171	0.0094702	Upregulated
ENSG00000123096.12	SSPN	1.03303	2.04632	2.70148	12.0796	0.0011056	0.00949766	Upregulated
ENSG00000244694.7	PTCHD4	1.59737	3.02591	1.27457	12.0795	0.00110761	0.00950473	Upregulated
ENSG00000266028.7	SRGAP2	0.676465	1.59822	5.29515	12.0741	0.00110818	0.00950473	Upregulated
ENSG00000189184.12	PCDH18	1.2771	2.42352	3.80632	12.0782	0.00111117	0.00951534	Upregulated
ENSG00000226525.5	RPS7P10	1.00172	2.00239	1.93106	12.0627	0.00111358	0.00952693	Upregulated
ENSG00000171714.12	ANO5	0.830237	1.77798	4.31199	12.0475	0.0011208	0.00957058	Upregulated
ENSG00000167693.17	NXN	1.76762	3.40492	5.5621	12.0469	0.00112624	0.00960489	Upregulated
ENSG00000250039.4	AC096719.1	1.49937	2.82719	-2.5803	12.0284	0.00112997	0.00963368	Upregulated
ENSG00000235776.2	AC000089.1	0.956087	1.94004	0.437688	12.0188	0.0011346	0.0096641	Upregulated
ENSG00000093217.11	XYLB	0.817146	1.76192	3.26287	12.0155	0.00113622	0.00967482	Upregulated
ENSG00000244161.1	FLNB-AS1	0.859901	1.81491	0.325999	12.0099	0.00113893	0.00969482	Upregulated
ENSG00000255769.7	GOLGA2P10	0.66643	1.58714	3.61044	12.008	0.00113984	0.00969956	Upregulated
ENSG00000113448.19	PDE4D	1.0737	2.10483	4.1017	12.0012	0.0011458	0.00974346	Upregulated
ENSG00000082438.17	COBLL1	1.25766	2.39107	2.90264	11.9955	0.00114608	0.00974346	Upregulated
ENSG00000166033.13	HTRA1	1.35877	2.56466	6.23526	12.0024	0.0011478	0.00974729	Upregulated
ENSG00000147481.17	SNTG1	2.78088	6.87271	-0.0488711	12.002	0.00114797	0.00974729	Upregulated
ENSG00000140545.15	MFGE8	1.135	2.19619	6.02295	11.9892	0.00115427	0.00978857	Upregulated
ENSG00000124194.17	GDAP1L1	0.664001	1.58447	7.60016	11.9742	0.00115641	0.00979931	Upregulated
ENSG00000152684.11	PELO	0.746913	1.6782	5.31136	11.9731	0.00115699	0.00979931	Upregulated
ENSG00000151388.11	ADAMTS12	1.34659	2.54311	3.79347	11.9773	0.00116014	0.00981989	Upregulated
ENSG00000230747.1	AC021188.1	0.839972	1.79002	-0.00366919	11.9576	0.00116464	0.00984879	Upregulated
ENSG00000101187.16	SLCO4A1	1.75265	3.36977	2.84082	11.9633	0.00116706	0.00986139	Upregulated
ENSG00000216866.5	RPS2P55	1.28488	2.43662	1.50033	11.9524	0.00116723	0.00986139	Upregulated
ENSG00000106366.9	SERPINE1	1.73427	3.32711	6.70224	11.9606	0.00116842	0.00986485	Upregulated
ENSG00000183160.9	TMEM119	1.33021	2.51439	5.34021	11.9592	0.00116909	0.00986485	Upregulated
ENSG00000134594.5	RAB33A	0.599734	1.51544	4.10213	11.9478	0.00116955	0.00986566	Upregulated
ENSG00000104325.7	DECR1	0.838952	1.78875	4.72005	11.9438	0.00117157	0.00987658	Upregulated
ENSG00000168938.6	PPIC	1.51518	2.85834	3.32599	11.9522	0.0011726	0.00988216	Upregulated
ENSG00000160932.11	LY6E	1.14079	2.20502	6.52119	11.9506	0.00117341	0.0098857	Upregulated
ENSG00000080166.16	DCT	1.73073	3.31895	0.938292	11.9459	0.00117448	0.0098857	Upregulated
ENSG00000183853.18	KIRREL1	1.14609	2.21314	5.3886	11.9443	0.00117657	0.0098971	Upregulated
ENSG00000248498.4	ASNSP1	2.37911	5.20215	0.736428	11.9383	0.0011796	0.00991036	Upregulated
ENSG00000148935.11	GAS2	1.08748	2.12502	1.69669	11.9235	0.00118173	0.00992203	Upregulated
ENSG00000286957.1	AC079776.5	1.18333	2.271	1.07521	11.9166	0.00118522	0.00994211	Upregulated
ENSG00000125821.13	DTD1	0.624166	1.54132	5.16659	11.9153	0.00118587	0.00994454	Upregulated
ENSG00000172809.13	RPL38	0.98392	1.97783	9.90445	11.9196	0.00118724	0.0099529	Upregulated
ENSG00000115594.12	IL1R1	1.57705	2.98359	4.51124	11.916	0.00119085	0.0099792	Upregulated
ENSG00000283236.1	AC074141.1	0.936556	1.91395	2.56027	11.8978	0.00119479	0.0100038	Upregulated
ENSG00000056277.16	ZNF280C	0.648946	1.56802	3.5659	11.8951	0.00119616	0.010011	Upregulated
ENSG00000174807.4	CD248	1.35549	2.55884	6.12512	11.9052	0.00119639	0.010011	Upregulated
ENSG00000243230.1	AC011005.4	1.49013	2.80914	-0.729602	11.8853	0.0012012	0.0100451	Upregulated
ENSG00000120725.13	SIL1	0.814408	1.75858	3.99064	11.8822	0.00120278	0.010046	Upregulated
ENSG00000105664.11	COMP	3.10193	8.58568	5.25889	11.8825	0.00120803	0.010065	Upregulated
ENSG00000116729.14	WLS	1.32747	2.50962	3.35514	11.8737	0.00121112	0.0100813	Upregulated
ENSG00000232888.4	RPS11P5	1.0721	2.10249	2.31714	11.8585	0.00121504	0.0100985	Upregulated
ENSG00000167088.11	SNRPD1	0.635896	1.5539	6.54513	11.8578	0.00121542	0.0100985	Upregulated
ENSG00000137502.10	RAB30	0.818782	1.76392	5.17799	11.8497	0.00122077	0.0101337	Upregulated
ENSG00000149257.16	SERPINH1	1.39159	2.62368	7.83854	11.854	0.00122282	0.0101476	Upregulated
ENSG00000249884.8	RNF103-CHMP3	1.21435	2.32037	-1.73692	11.8353	0.00122719	0.0101652	Upregulated
ENSG00000266402.3	SNHG25	1.26126	2.39705	0.577682	11.8306	0.00122964	0.0101793	Upregulated
ENSG00000162591.16	MEGF6	1.50368	2.83565	5.05318	11.8282	0.00123642	0.0102291	Upregulated
ENSG00000142910.16	TINAGL1	1.33942	2.5305	5.33052	11.8264	0.00123737	0.0102339	Upregulated
ENSG00000122824.11	NUDT10	0.773331	1.70921	4.40313	11.8104	0.00124037	0.0102462	Upregulated
ENSG00000165238.16	WNK2	0.661821	1.58208	6.62509	11.7969	0.00124756	0.0102962	Upregulated
ENSG00000237976.1	RFX5-AS1	0.942691	1.92211	-0.892055	11.7937	0.00124928	0.0103072	Upregulated
ENSG00000267532.5	MIR497HG	1.35412	2.55641	-1.76149	11.7912	0.00125062	0.0103147	Upregulated
ENSG00000136931.10	NR5A1	3.74401	13.3986	2.15861	11.8009	0.00125095	0.0103147	Upregulated
ENSG00000184009.12	ACTG1	0.652052	1.5714	12.0903	11.7817	0.0012557	0.0103382	Upregulated
ENSG00000170222.12	ADPRM	0.670484	1.59161	3.53552	11.7771	0.00125817	0.0103491	Upregulated
ENSG00000182004.13	SNRPE	0.873141	1.83165	6.82381	11.7824	0.00126087	0.010365	Upregulated
ENSG00000065989.16	PDE4A	0.967587	1.95557	3.75107	11.7676	0.00126332	0.0103757	Upregulated
ENSG00000233184.7	AC093157.1	0.710468	1.63634	4.01417	11.7641	0.00126521	0.0103881	Upregulated
ENSG00000241155.1	ARHGAP31-AS1	0.82406	1.77038	-0.487382	11.7568	0.00126917	0.0104111	Upregulated
ENSG00000134013.16	LOXL2	1.30703	2.47431	6.27381	11.7483	0.00127941	0.0104761	Upregulated
ENSG00000115380.20	EFEMP1	1.8655	3.64395	5.68019	11.7444	0.00128157	0.0104906	Upregulated
ENSG00000136457.10	CHAD	2.16374	4.48074	-1.37905	11.7374	0.00128544	0.0105159	Upregulated
ENSG00000226855.1	RPSAP17	0.974196	1.96455	-1.22589	11.7263	0.00128588	0.0105164	Upregulated
ENSG00000013619.14	MAMLD1	0.96548	1.95271	3.12032	11.7243	0.00128703	0.0105194	Upregulated
ENSG00000060718.22	COL11A1	2.24065	4.72609	5.05935	11.732	0.00128838	0.0105273	Upregulated
ENSG00000261578.1	AP003119.3	1.38164	2.60565	1.69562	11.7115	0.00129409	0.0105707	Upregulated
ENSG00000177599.13	ZNF491	0.600026	1.51574	2.82	11.71	0.00129494	0.0105745	Upregulated
ENSG00000144331.20	ZNF385B	3.05249	8.29642	1.47269	11.6977	0.00130748	0.0106417	Upregulated
ENSG00000250075.7	AC104806.2	1.03299	2.04626	-0.715867	11.6786	0.00131251	0.0106698	Upregulated
ENSG00000125148.7	MT2A	1.54048	2.90892	5.00752	11.6867	0.00131366	0.0106727	Upregulated
ENSG00000150687.12	PRSS23	1.16427	2.2412	6.04011	11.6844	0.00131496	0.0106769	Upregulated
ENSG00000275202.1	AL161421.1	0.725111	1.65303	0.587139	11.6514	0.00132796	0.010763	Upregulated
ENSG00000256481.1	AP006333.2	1.04699	2.06621	-0.523885	11.6442	0.00133206	0.0107898	Upregulated
ENSG00000188342.12	GTF2F2	0.67512	1.59673	4.97246	11.6375	0.00133592	0.01081	Upregulated
ENSG00000184304.16	PRKD1	1.42717	2.68919	2.11412	11.6357	0.00133813	0.0108196	Upregulated
ENSG00000074410.14	CA12	1.94145	3.84091	1.62725	11.6428	0.00133866	0.0108207	Upregulated
ENSG00000152672.8	CLEC4F	2.30498	4.94161	2.22562	11.641	0.00133966	0.0108255	Upregulated
ENSG00000236304.1	AP001189.1	1.2467	2.37298	0.410549	11.6274	0.00134177	0.0108393	Upregulated
ENSG00000196274.5	Metazoa_SRP	1.16215	2.23791	-1.86325	11.6147	0.00134909	0.0108888	Upregulated
ENSG00000222489.1	SNORA79B	1.55835	2.94516	-2.19974	11.6002	0.00135754	0.0109374	Upregulated
ENSG00000126368.6	NR1D1	1.51374	2.85549	4.30586	11.6015	0.00136261	0.0109717	Upregulated
ENSG00000204982.3	PRSS3P4	1.88838	3.7022	-0.995131	11.5793	0.00137381	0.0110357	Upregulated
ENSG00000029993.15	HMGB3	0.719157	1.64622	6.45254	11.5693	0.00137639	0.0110531	Upregulated
ENSG00000120820.12	GLT8D2	1.0789	2.11243	2.64778	11.5672	0.00137695	0.0110543	Upregulated
ENSG00000119185.13	ITGB1BP1	0.647525	1.56648	6.10559	11.5613	0.0013805	0.011073	Upregulated
ENSG00000241612.1	AC114728.1	1.4673	2.76505	-0.572815	11.5553	0.00138405	0.0110903	Upregulated
ENSG00000285130.2	AL358113.1	1.01043	2.01451	0.532337	11.5546	0.00138447	0.0110903	Upregulated
ENSG00000287845.1	AC093765.5	2.66592	6.34632	-0.0600551	11.5641	0.0013847	0.0110903	Upregulated
ENSG00000149577.16	SIDT2	0.602682	1.51854	5.34992	11.5436	0.00139104	0.0111305	Upregulated
ENSG00000134825.16	TMEM258	0.664838	1.58539	5.7919	11.5365	0.00139529	0.0111537	Upregulated
ENSG00000125675.18	GRIA3	2.46626	5.52608	2.81091	11.5444	0.00139652	0.0111586	Upregulated
ENSG00000138083.5	SIX3	1.53506	2.89801	6.09774	11.5411	0.00139851	0.0111646	Upregulated
ENSG00000116962.15	NID1	1.18058	2.26667	6.72388	11.5307	0.00140477	0.0112009	Upregulated
ENSG00000262686.1	GLIS2-AS1	0.901041	1.86741	-0.999169	11.5106	0.00141099	0.0112411	Upregulated
ENSG00000225371.1	CICP8	2.73246	6.64587	-0.70911	11.5182	0.00141235	0.0112486	Upregulated
ENSG00000137054.16	POLR1E	0.71264	1.6388	4.89683	11.4955	0.00142024	0.0112921	Upregulated
ENSG00000285329.1	AC025283.2	1.37081	2.58615	-2.71451	11.4953	0.00142031	0.0112921	Upregulated
ENSG00000206172.8	HBA1	2.23382	4.70376	3.63219	11.4922	0.00142825	0.011336	Upregulated
ENSG00000104885.18	DOT1L	0.612057	1.52844	7.13393	11.4793	0.00143017	0.0113419	Upregulated
ENSG00000128714.6	HOXD13	3.68662	12.8761	3.10492	11.4875	0.00143114	0.0113419	Upregulated
ENSG00000213598.4	AL049873.1	1.117	2.16895	1.29173	11.4777	0.00143118	0.0113419	Upregulated
ENSG00000242858.1	AC020899.1	1.65201	3.14271	-1.32436	11.4743	0.00143324	0.0113549	Upregulated
ENSG00000237991.3	RPL35P1	1.50467	2.83759	1.42945	11.4739	0.00143505	0.0113659	Upregulated
ENSG00000237506.3	RPSAP15	0.96014	1.9455	1.2844	11.4661	0.00143835	0.0113827	Upregulated
ENSG00000148848.14	ADAM12	1.53772	2.90336	5.08679	11.4696	0.00144223	0.0114058	Upregulated
ENSG00000170779.11	CDCA4	0.692827	1.61645	4.6645	11.4544	0.0014456	0.0114261	Upregulated
ENSG00000242477.1	AC091429.1	0.896096	1.86102	-0.236818	11.4512	0.00144766	0.0114295	Upregulated
ENSG00000170231.16	FABP6	1.27954	2.42762	5.22377	11.4608	0.00144772	0.0114295	Upregulated
ENSG00000273628.1	AL354798.1	1.01901	2.02652	-1.92054	11.4492	0.00144885	0.0114351	Upregulated
ENSG00000269190.6	FBXO17	1.34399	2.53852	4.29356	11.4526	0.00145285	0.01146	Upregulated
ENSG00000242208.1	RPL5P29	0.991848	1.98873	-1.10909	11.4303	0.00146079	0.0115092	Upregulated
ENSG00000188211.9	NCR3LG1	1.63759	3.11146	3.6797	11.4322	0.00146569	0.0115344	Upregulated
ENSG00000147257.15	GPC3	1.36809	2.58128	3.193	11.4243	0.0014698	0.0115533	Upregulated
ENSG00000128683.14	GAD1	2.87983	7.36061	2.86566	11.4089	0.00148055	0.0116176	Upregulated
ENSG00000275457.1	AL117332.1	0.642838	1.5614	-0.105413	11.3865	0.00148871	0.0116729	Upregulated
ENSG00000287625.1	AC022210.1	0.662032	1.58231	1.70841	11.3862	0.00148888	0.0116729	Upregulated
ENSG00000137960.6	GIPC2	1.93345	3.81968	0.914037	11.3726	0.00150393	0.011779	Upregulated
ENSG00000255121.2	CENATAC-DT	0.829263	1.77678	1.19656	11.3628	0.00150402	0.011779	Upregulated
ENSG00000090530.10	P3H2	1.46989	2.77	2.8413	11.3716	0.00150415	0.011779	Upregulated
ENSG00000163431.13	LMOD1	1.41117	2.65952	3.51363	11.3641	0.00150943	0.0118082	Upregulated
ENSG00000216723.1	NUDT19P3	1.49839	2.82527	-3.01555	11.3542	0.00150963	0.0118082	Upregulated
ENSG00000228981.3	AC097658.1	1.37002	2.58475	0.047193	11.3478	0.00151385	0.0118309	Upregulated
ENSG00000286616.1	AL008730.1	0.943002	1.92252	-0.377824	11.347	0.00151437	0.0118309	Upregulated
ENSG00000102802.10	MEDAG	1.25433	2.38557	2.74278	11.3433	0.00151704	0.0118388	Upregulated
ENSG00000233270.1	SNRPEP4	0.916867	1.88801	0.250722	11.338	0.0015203	0.0118606	Upregulated
ENSG00000273449.1	AC093788.1	1.03604	2.05059	0.911531	11.3374	0.0015207	0.0118606	Upregulated
ENSG00000224893.7	LINC02840	2.34835	5.09243	-1.18279	11.3414	0.00152433	0.0118821	Upregulated
ENSG00000285805.1	AC012378.2	1.17925	2.2646	-0.451778	11.3284	0.00152661	0.0118896	Upregulated
ENSG00000150995.20	ITPR1	1.05624	2.07951	4.63742	11.3231	0.00153645	0.0119559	Upregulated
ENSG00000251957.1	RNU6-1095P	0.948803	1.93027	-2.03751	11.3129	0.0015369	0.011956	Upregulated
ENSG00000130508.11	PXDN	0.825979	1.77274	8.06431	11.3155	0.00153862	0.0119659	Upregulated
ENSG00000180525.13	PRR26	0.984958	1.97926	0.752994	11.3032	0.00154337	0.0119994	Upregulated
ENSG00000198331.11	HYLS1	0.810218	1.75348	3.16501	11.2974	0.00154728	0.0120229	Upregulated
ENSG00000244021.4	AC093591.1	1.77717	3.42754	-2.03039	11.2937	0.00154981	0.0120322	Upregulated
ENSG00000138095.19	LRPPRC	0.600679	1.51643	7.80678	11.2914	0.0015513	0.0120404	Upregulated
ENSG00000133107.15	TRPC4	1.3356	2.5238	1.06895	11.289	0.00155291	0.0120467	Upregulated
ENSG00000105185.12	PDCD5	0.611365	1.5277	6.31483	11.2801	0.00155892	0.0120787	Upregulated
ENSG00000149451.18	ADAM33	1.86896	3.6527	2.43935	11.2859	0.00156139	0.0120944	Upregulated
ENSG00000105173.14	CCNE1	0.586792	1.5019	3.4388	11.2664	0.00156818	0.0121366	Upregulated
ENSG00000187109.15	NAP1L1	0.630456	1.54805	9.11812	11.2637	0.00157002	0.0121404	Upregulated
ENSG00000241644.2	INMT	2.09481	4.27169	3.11158	11.2699	0.00157225	0.0121542	Upregulated
ENSG00000119042.17	SATB2	1.73529	3.32947	1.90467	11.2677	0.00157377	0.0121604	Upregulated
ENSG00000286996.1	AC099332.2	0.934663	1.91144	-0.508966	11.2579	0.00157395	0.0121604	Upregulated
ENSG00000134871.19	COL4A2	1.20148	2.29975	9.74688	11.2591	0.00157961	0.0121937	Upregulated
ENSG00000169184.6	MN1	1.65	3.13833	2.63597	11.2562	0.00158163	0.0121989	Upregulated
ENSG00000236548.2	RNF217-AS1	1.67326	3.18934	-0.617187	11.2384	0.0015888	0.0122333	Upregulated
ENSG00000100129.18	EIF3L	0.626163	1.54345	7.92466	11.2324	0.00159148	0.0122435	Upregulated
ENSG00000159723.5	AGRP	1.43364	2.70128	-0.879312	11.2317	0.00159195	0.0122436	Upregulated
ENSG00000280303.2	ERICD	0.64974	1.56889	0.362591	11.2299	0.00159322	0.0122465	Upregulated
ENSG00000276449.1	AC004076.2	0.671697	1.59295	3.06798	11.2258	0.00159607	0.0122614	Upregulated
ENSG00000225451.1	AC092634.2	2.35639	5.12089	-2.23896	11.2328	0.0015977	0.0122705	Upregulated
ENSG00000198590.12	C3orf35	0.752246	1.68441	1.46171	11.2158	0.001603	0.0123007	Upregulated
ENSG00000133816.17	MICAL2	1.20156	2.29988	5.29432	11.2217	0.00160542	0.0123138	Upregulated
ENSG00000274276.4	CBSL	1.69792	3.24433	2.25494	11.2187	0.00160753	0.0123222	Upregulated
ENSG00000083444.17	PLOD1	0.98991	1.98606	6.66268	11.2186	0.00160762	0.0123222	Upregulated
ENSG00000187240.16	DYNC2H1	0.810794	1.75418	3.87487	11.2083	0.00160824	0.0123235	Upregulated
ENSG00000231169.4	EEF1B2P1	1.05246	2.07407	-1.15766	11.1947	0.0016178	0.0123827	Upregulated
ENSG00000104408.11	EIF3E	0.796246	1.73658	8.44181	11.193	0.00162043	0.0123935	Upregulated
ENSG00000225140.1	AL358216.1	1.27567	2.42111	-2.14395	11.1887	0.00162202	0.012401	Upregulated
ENSG00000225870.1	LINC00368	1.43541	2.7046	-1.79256	11.1698	0.0016354	0.0124729	Upregulated
ENSG00000167393.18	PPP2R3B	0.650481	1.56969	5.52242	11.169	0.00163591	0.0124729	Upregulated
ENSG00000198153.8	ZNF849P	1.61991	3.07357	-0.668268	11.1652	0.00163904	0.0124924	Upregulated
ENSG00000256338.2	RPL41P2	0.87168	1.82979	1.33618	11.1527	0.00164755	0.0125502	Upregulated
ENSG00000077458.13	FAM76B	0.674146	1.59565	4.85065	11.1519	0.00164816	0.0125509	Upregulated
ENSG00000206535.8	LNP1	0.600738	1.51649	3.27273	11.1501	0.00164942	0.0125509	Upregulated
ENSG00000287045.1	AC072028.1	1.33358	2.52028	-1.56077	11.15	0.00164949	0.0125509	Upregulated
ENSG00000125931.11	CITED1	1.41287	2.66266	-1.50006	11.1477	0.00165118	0.0125566	Upregulated
ENSG00000105609.17	LILRB5	1.59552	3.02204	2.52845	11.1457	0.00165926	0.0125898	Upregulated
ENSG00000011465.18	DCN	2.21585	4.64554	7.00031	11.1342	0.00166755	0.0126457	Upregulated
ENSG00000119986.7	AVPI1	0.623398	1.5405	2.56448	11.1156	0.0016744	0.0126834	Upregulated
ENSG00000129422.14	MTUS1	0.753158	1.68548	6.28747	11.1078	0.00168333	0.0127403	Upregulated
ENSG00000189320.9	FAM180A	1.83281	3.5623	-1.17739	11.0993	0.00168986	0.0127863	Upregulated
ENSG00000170955.10	CAVIN3	1.35909	2.56523	2.4037	11.0799	0.00170216	0.0128471	Upregulated
ENSG00000264365.1	AC023983.1	1.21581	2.32271	-1.94364	11.0759	0.00170355	0.0128539	Upregulated
ENSG00000163793.13	DNAJC5G	1.82649	3.54673	2.98302	11.0758	0.00171048	0.0128955	Upregulated
ENSG00000139292.13	LGR5	2.11253	4.32448	3.05905	11.0632	0.00171985	0.0129625	Upregulated
ENSG00000234965.2	SHISA8	1.89927	3.73025	-0.920204	11.0542	0.00172567	0.0129955	Upregulated
ENSG00000102172.16	SMS	0.601156	1.51693	7.51997	11.0445	0.00172702	0.0130021	Upregulated
ENSG00000224205.2	AC253536.1	1.87044	3.65645	-1.62865	11.0433	0.00173148	0.0130248	Upregulated
ENSG00000183876.9	ARSI	2.08191	4.23366	0.698437	11.0458	0.00173292	0.013032	Upregulated
ENSG00000161970.15	RPL26	0.966969	1.95473	6.03	11.0409	0.00173662	0.0130493	Upregulated
ENSG00000117691.10	NENF	0.619516	1.53636	5.68446	11.0311	0.00173714	0.0130493	Upregulated
ENSG00000112419.14	PHACTR2	1.14457	2.2108	4.24914	11.0063	0.00176301	0.0132239	Upregulated
ENSG00000270210.1	AC104695.2	1.41861	2.67328	-1.30152	10.9883	0.00176989	0.0132658	Upregulated
ENSG00000234123.1	RHBDF1P1	1.65897	3.15791	-1.36782	10.9806	0.00177598	0.013296	Upregulated
ENSG00000241343.10	RPL36A	0.721846	1.64929	3.2198	10.9664	0.00178689	0.0133525	Upregulated
ENSG00000138738.11	PRDM5	1.14486	2.21124	2.48526	10.9662	0.00178705	0.0133525	Upregulated
ENSG00000155659.15	VSIG4	1.93209	3.81609	3.51018	10.966	0.00179425	0.0133921	Upregulated
ENSG00000267287.1	AC068473.3	2.29215	4.89787	0.705712	10.9655	0.00179464	0.0133921	Upregulated
ENSG00000102024.18	PLS3	1.03308	2.04639	5.27519	10.9606	0.00179847	0.0134117	Upregulated
ENSG00000148120.17	AOPEP	0.84642	1.79803	5.16715	10.952	0.00180267	0.0134299	Upregulated
ENSG00000128342.5	LIF	1.65017	3.1387	3.20588	10.9468	0.00180938	0.0134678	Upregulated
ENSG00000172037.14	LAMB2	1.33935	2.53038	7.01139	10.9467	0.00180944	0.0134678	Upregulated
ENSG00000111341.10	MGP	1.48651	2.80211	6.7758	10.9463	0.00180975	0.0134678	Upregulated
ENSG00000123384.14	LRP1	1.02455	2.03433	8.37702	10.9418	0.00181331	0.013483	Upregulated
ENSG00000137513.10	NARS2	0.664765	1.58531	4.47594	10.9307	0.00181502	0.0134848	Upregulated
ENSG00000175274.19	TP53I11	0.852408	1.80551	6.50254	10.9321	0.00182099	0.0135144	Upregulated
ENSG00000171858.18	RPS21	0.919698	1.89172	9.2856	10.9259	0.00182433	0.0135317	Upregulated
ENSG00000007866.22	TEAD3	1.13873	2.20186	3.73749	10.9229	0.0018251	0.0135323	Upregulated
ENSG00000259592.1	PRELID1P4	0.822686	1.7687	-1.88758	10.9132	0.00182898	0.0135514	Upregulated
ENSG00000156482.11	RPL30	0.850547	1.80318	8.09475	10.9147	0.00183369	0.0135752	Upregulated
ENSG00000164442.10	CITED2	1.22679	2.34046	5.57358	10.9162	0.0018337	0.0135752	Upregulated
ENSG00000168487.20	BMP1	0.869485	1.82701	6.20467	10.9148	0.0018348	0.0135796	Upregulated
ENSG00000187135.7	VSTM2B	2.33244	5.03658	2.34559	10.9131	0.00183617	0.013584	Upregulated
ENSG00000225742.6	LINC02036	1.46616	2.76286	-0.690644	10.9028	0.00183729	0.0135869	Upregulated
ENSG00000252081.1	RNU6-277P	1.55005	2.92826	-2.05968	10.8983	0.0018409	0.0136062	Upregulated
ENSG00000186184.19	POLR1D	0.65987	1.57994	6.6953	10.8848	0.00185184	0.0136573	Upregulated
ENSG00000236439.4	AC099336.2	0.958608	1.94343	0.976908	10.8612	0.00187107	0.0137617	Upregulated
ENSG00000111962.8	UST	1.53795	2.90381	0.892037	10.862	0.00187286	0.0137677	Upregulated
ENSG00000260018.1	AC040169.1	0.718667	1.64566	-0.0211808	10.8576	0.00187401	0.0137693	Upregulated
ENSG00000167772.12	ANGPTL4	1.67492	3.19301	4.11718	10.8647	0.0018754	0.0137711	Upregulated
ENSG00000012171.20	SEMA3B	1.02931	2.04105	4.70048	10.8597	0.00187953	0.0137977	Upregulated
ENSG00000107831.13	FGF8	1.03018	2.04227	-1.29254	10.8483	0.00188167	0.0138096	Upregulated
ENSG00000229588.2	AL596087.2	1.63312	3.10182	-0.0620707	10.8509	0.00188227	0.0138103	Upregulated
ENSG00000118004.18	COLEC11	1.03695	2.05188	3.59646	10.844	0.00188529	0.013825	Upregulated
ENSG00000264350.1	SNRPGP2	0.781054	1.71839	1.08242	10.8409	0.00188772	0.0138353	Upregulated
ENSG00000168306.13	ACOX2	1.36474	2.5753	1.50631	10.8393	0.00188918	0.0138423	Upregulated
ENSG00000142173.16	COL6A2	1.39142	2.62336	9.5775	10.8323	0.00190217	0.0139264	Upregulated
ENSG00000154640.15	BTG3	0.83343	1.78192	5.09281	10.828	0.00190221	0.0139264	Upregulated
ENSG00000230508.1	RPL19P21	0.751777	1.68387	-0.658081	10.8227	0.00190286	0.0139274	Upregulated
ENSG00000236552.2	RPL13AP5	2.03958	4.11127	7.693	10.8075	0.00192291	0.0140415	Upregulated
ENSG00000234913.1	AC016027.2	1.26072	2.39614	-2.1219	10.7973	0.00192415	0.0140415	Upregulated
ENSG00000167779.9	IGFBP6	1.37792	2.59893	3.4101	10.8039	0.00192599	0.0140512	Upregulated
ENSG00000170153.11	RNF150	0.776436	1.71289	6.78225	10.7882	0.00193709	0.0141208	Upregulated
ENSG00000169251.13	NMD3	0.594502	1.50995	5.73034	10.778	0.00194049	0.0141417	Upregulated
ENSG00000152049.6	KCNE4	1.48539	2.79992	3.56215	10.784	0.00194281	0.0141511	Upregulated
ENSG00000269947.1	AC135178.6	0.729407	1.65796	1.0072	10.7621	0.00195411	0.0142218	Upregulated
ENSG00000112559.15	MDFI	1.49875	2.82598	2.90597	10.7646	0.00195941	0.0142521	Upregulated
ENSG00000095303.17	PTGS1	1.53998	2.90791	2.97276	10.7629	0.0019609	0.0142521	Upregulated
ENSG00000173548.9	SNX33	1.07198	2.10232	4.40414	10.7605	0.00196292	0.0142592	Upregulated
ENSG00000101871.16	MID1	0.692777	1.61639	3.40225	10.7422	0.00197127	0.0143007	Upregulated
ENSG00000128283.7	CDC42EP1	1.30223	2.4661	5.07877	10.7441	0.00197711	0.0143354	Upregulated
ENSG00000237550.5	AC243919.1	0.981155	1.97405	6.37295	10.736	0.00198413	0.0143728	Upregulated
ENSG00000178021.11	TSPYL6	1.93502	3.82384	-1.06734	10.7333	0.00198595	0.0143802	Upregulated
ENSG00000273007.2	AC021205.3	0.716932	1.64368	1.67725	10.7204	0.0019902	0.0143995	Upregulated
ENSG00000125257.16	ABCC4	1.28582	2.4382	3.9472	10.7265	0.00199244	0.01441	Upregulated
ENSG00000189129.14	PLAC9	1.38166	2.60569	2.97436	10.7252	0.00199272	0.01441	Upregulated
ENSG00000112655.16	PTK7	0.717996	1.6449	6.77194	10.7138	0.00199809	0.0144411	Upregulated
ENSG00000279659.1	AL451064.2	1.10459	2.15038	1.62882	10.7085	0.00200066	0.0144504	Upregulated
ENSG00000130038.10	CRACR2A	1.23542	2.3545	1.79267	10.7078	0.00200125	0.0144504	Upregulated
ENSG00000132326.12	PER2	0.75544	1.68815	4.08422	10.6961	0.00201155	0.0144959	Upregulated
ENSG00000164163.11	ABCE1	0.651847	1.57118	6.08301	10.6907	0.00201633	0.0145181	Upregulated
ENSG00000103356.18	EARS2	0.592709	1.50808	4.84254	10.69	0.00201695	0.0145181	Upregulated
ENSG00000198938.2	MT-CO3	0.782028	1.71955	12.896	10.6884	0.00201841	0.0145221	Upregulated
ENSG00000171425.10	ZNF581	0.587675	1.50282	5.17083	10.6874	0.00201925	0.0145244	Upregulated
ENSG00000172061.9	LRRC15	2.76836	6.81331	1.94987	10.6943	0.00202079	0.01453	Upregulated
ENSG00000285813.1	AP000813.1	0.765061	1.69944	1.77286	10.6853	0.00202116	0.01453	Upregulated
ENSG00000280219.1	AC093908.1	1.16733	2.24595	0.385682	10.6778	0.00202782	0.0145513	Upregulated
ENSG00000165568.18	AKR1E2	0.683172	1.60567	2.81617	10.6635	0.00204056	0.014631	Upregulated
ENSG00000226624.1	AC005099.1	2.50241	5.66631	2.41777	10.6675	0.00204472	0.014657	Upregulated
ENSG00000230615.7	AL139220.2	0.995951	1.99439	-0.633938	10.6539	0.00204923	0.0146815	Upregulated
ENSG00000229994.1	RPL5P4	0.78014	1.7173	2.09507	10.6483	0.00205428	0.0147114	Upregulated
ENSG00000274015.2	AL136038.4	0.946018	1.92655	-0.174424	10.6481	0.00205448	0.0147114	Upregulated
ENSG00000145936.9	KCNMB1	1.39116	2.62289	1.91401	10.6459	0.00205807	0.0147332	Upregulated
ENSG00000177045.10	SIX5	1.38662	2.61466	1.07012	10.6425	0.00205959	0.0147402	Upregulated
ENSG00000250899.3	AC125807.2	1.10246	2.1472	1.59516	10.6349	0.00206643	0.0147735	Upregulated
ENSG00000073598.6	FNDC8	0.879458	1.83968	-1.8086	10.6341	0.00206715	0.0147748	Upregulated
ENSG00000137038.8	DMAC1	0.59667	1.51222	5.50188	10.6166	0.00208312	0.0148596	Upregulated
ENSG00000164116.17	GUCY1A1	0.895262	1.85995	4.93338	10.62	0.00208661	0.0148785	Upregulated
ENSG00000283475.1	MIR1244-4	1.15232	2.22272	-1.01862	10.6116	0.00208774	0.014879	Upregulated
ENSG00000077348.9	EXOSC5	0.646562	1.56543	5.10371	10.6093	0.00208985	0.0148899	Upregulated
ENSG00000198369.10	SPRED2	0.602145	1.51797	5.79851	10.5955	0.00210256	0.0149576	Upregulated
ENSG00000104899.8	AMH	1.32215	2.50039	6.94397	10.5962	0.00210982	0.0149967	Upregulated
ENSG00000164292.13	RHOBTB3	0.660408	1.58053	6.38614	10.5842	0.00211315	0.0150164	Upregulated
ENSG00000183971.10	NPW	2.52706	5.76394	3.97769	10.5851	0.00212012	0.0150532	Upregulated
ENSG00000102878.17	HSF4	1.29086	2.44674	5.65259	10.5836	0.00212148	0.0150536	Upregulated
ENSG00000164099.3	PRSS12	2.33497	5.04541	4.14486	10.583	0.00212203	0.0150536	Upregulated
ENSG00000137463.5	MGARP	1.64667	3.1311	0.90962	10.5781	0.00212533	0.0150663	Upregulated
ENSG00000234354.3	RPS26P47	1.43182	2.69787	-2.32817	10.5686	0.00212765	0.015076	Upregulated
ENSG00000205544.4	TMEM256	1.03045	2.04267	2.05758	10.5618	0.00213408	0.0151176	Upregulated
ENSG00000260428.3	SCX	0.882275	1.84328	3.86276	10.5601	0.00213563	0.0151246	Upregulated
ENSG00000254154.8	CRYZL2P-SEC16B	1.44829	2.72884	-2.13024	10.559	0.0021367	0.0151282	Upregulated
ENSG00000261777.6	AC012184.3	0.69078	1.61416	0.779556	10.5503	0.00214495	0.0151762	Upregulated
ENSG00000251393.4	AC005280.1	1.79144	3.4616	-0.614987	10.5531	0.00214852	0.0151881	Upregulated
ENSG00000171016.13	PYGO1	0.693906	1.61766	4.80389	10.5404	0.0021543	0.015221	Upregulated
ENSG00000142494.13	SLC47A1	2.24194	4.73034	3.09936	10.5427	0.00216007	0.015242	Upregulated
ENSG00000128606.13	LRRC17	0.999948	1.99993	2.66828	10.5329	0.00216141	0.0152435	Upregulated
ENSG00000164776.10	PHKG1	0.814493	1.75868	1.9945	10.5206	0.00217319	0.0153225	Upregulated
ENSG00000186174.12	BCL9L	0.701756	1.62648	5.14453	10.5108	0.00218262	0.015373	Upregulated
ENSG00000232472.1	EEF1B2P3	1.16402	2.2408	3.24327	10.5113	0.00218383	0.0153771	Upregulated
ENSG00000251008.1	ORAOV1P1	1.17012	2.2503	-2.04602	10.5089	0.00218444	0.0153771	Upregulated
ENSG00000137693.14	YAP1	1.12103	2.17502	4.03833	10.4774	0.00222293	0.0155841	Upregulated
ENSG00000132334.17	PTPRE	0.790285	1.72942	4.2882	10.4663	0.00222597	0.0155993	Upregulated
ENSG00000204338.8	CYP21A1P	1.84429	3.59077	1.78128	10.4714	0.00222904	0.0156107	Upregulated
ENSG00000123144.11	TRIR	0.635153	1.5531	7.60054	10.4495	0.00224255	0.0156932	Upregulated
ENSG00000163377.16	TAFA4	1.80562	3.4958	-0.351332	10.4478	0.00225173	0.015738	Upregulated
ENSG00000122176.12	FMOD	1.41634	2.66907	5.00199	10.4483	0.00225185	0.015738	Upregulated
ENSG00000234998.1	AC244453.3	1.68335	3.21174	-1.81666	10.4374	0.00225492	0.0157473	Upregulated
ENSG00000203760.9	CENPW	0.80461	1.74667	3.74112	10.4315	0.00226039	0.0157814	Upregulated
ENSG00000124743.6	KLHL31	1.22993	2.34555	1.37987	10.4307	0.00226121	0.0157831	Upregulated
ENSG00000260830.1	AL135744.1	0.770072	1.70536	-2.18962	10.4104	0.00228161	0.0158805	Upregulated
ENSG00000154646.9	TMPRSS15	3.08534	8.4875	0.575586	10.4102	0.00229007	0.015923	Upregulated
ENSG00000223916.1	AC097638.1	1.05418	2.07654	-0.472829	10.3871	0.0023053	0.0160002	Upregulated
ENSG00000272853.1	AC069544.1	0.63864	1.55686	0.788779	10.3762	0.00231644	0.0160467	Upregulated
ENSG00000180592.17	SKIDA1	0.787666	1.72628	3.86237	10.3759	0.00231674	0.0160467	Upregulated
ENSG00000272791.1	AC073389.3	0.829533	1.77711	1.28824	10.3749	0.00231776	0.0160496	Upregulated
ENSG00000206567.10	AC022007.1	0.798057	1.73876	4.02065	10.366	0.00232688	0.016101	Upregulated
ENSG00000173542.9	MOB1B	0.606795	1.52287	5.43683	10.3599	0.00233321	0.016136	Upregulated
ENSG00000243680.1	RPL37P23	0.986565	1.98146	0.913587	10.3421	0.00235166	0.0162222	Upregulated
ENSG00000224963.3	U82695.1	1.29011	2.44547	-1.11966	10.3382	0.0023558	0.016244	Upregulated
ENSG00000213244.3	H3P4	1.68318	3.21135	-2.49507	10.338	0.00235601	0.016244	Upregulated
ENSG00000239246.3	AC008026.1	0.978509	1.97043	-0.318716	10.3269	0.00236758	0.0163071	Upregulated
ENSG00000162746.14	FCRLB	0.938673	1.91676	-0.44199	10.3242	0.00237045	0.0163193	Upregulated
ENSG00000148908.15	RGS10	1.30075	2.46357	4.52692	10.3313	0.00237138	0.0163193	Upregulated
ENSG00000212695.5	AL583805.1	1.04062	2.05711	-0.69292	10.322	0.00237279	0.0163193	Upregulated
ENSG00000102466.16	FGF14	1.25342	2.38405	3.71608	10.3247	0.00237839	0.0163518	Upregulated
ENSG00000077782.21	FGFR1	0.716282	1.64294	6.25277	10.2967	0.00240263	0.0164815	Upregulated
ENSG00000109686.19	SH3D19	0.94974	1.93152	4.52234	10.2975	0.00240565	0.0164869	Upregulated
ENSG00000099810.21	MTAP	0.750547	1.68243	5.01693	10.2908	0.00240598	0.0164869	Upregulated
ENSG00000184220.12	CMSS1	0.603423	1.51932	5.43896	10.2902	0.00240645	0.0164869	Upregulated
ENSG00000166004.15	CEP295	0.814707	1.75894	3.76203	10.2817	0.00241553	0.0165341	Upregulated
ENSG00000233762.3	RPS15P4	1.42706	2.68898	4.8053	10.2871	0.00241834	0.0165444	Upregulated
ENSG00000180385.8	EMC3-AS1	0.916725	1.88782	2.65505	10.2731	0.00242477	0.0165747	Upregulated
ENSG00000278957.1	AC012354.9	2.05443	4.15381	-2.1685	10.2761	0.00242952	0.0165946	Upregulated
ENSG00000152578.13	GRIA4	1.00612	2.0085	5.62411	10.2752	0.00243111	0.0165971	Upregulated
ENSG00000265474.1	AC010761.4	0.913978	1.88423	-2.13324	10.2603	0.00243862	0.0166274	Upregulated
ENSG00000146197.9	SCUBE3	1.00356	2.00494	2.48869	10.2592	0.00243977	0.016631	Upregulated
ENSG00000133256.13	PDE6B	0.841811	1.7923	3.64737	10.2555	0.00244383	0.0166545	Upregulated
ENSG00000177854.8	TMEM187	0.64237	1.56089	2.48359	10.2493	0.00245055	0.0166919	Upregulated
ENSG00000229020.4	AKR7A2P1	1.14316	2.20864	-1.41488	10.2475	0.00245255	0.0166952	Upregulated
ENSG00000218175.2	AC016739.1	1.18478	2.27329	3.29499	10.2509	0.00245291	0.0166952	Upregulated
ENSG00000213553.4	RPLP0P6	1.12546	2.18172	5.04842	10.2521	0.00245619	0.0167094	Upregulated
ENSG00000137478.15	FCHSD2	0.590923	1.50621	5.65527	10.241	0.00245961	0.0167243	Upregulated
ENSG00000272186.1	AP003392.5	0.784331	1.72229	-1.38189	10.2371	0.00246386	0.0167489	Upregulated
ENSG00000251095.7	AC093866.1	1.8502	3.60551	0.508479	10.2443	0.0024647	0.0167505	Upregulated
ENSG00000258738.1	AL121603.2	0.795339	1.73548	1.3142	10.2321	0.00246938	0.0167738	Upregulated
ENSG00000244398.1	AC116533.1	1.64934	3.1369	5.55792	10.2358	0.00247399	0.0167834	Upregulated
ENSG00000266896.1	AL354892.3	0.599982	1.5157	-0.14595	10.2265	0.00247553	0.0167834	Upregulated
ENSG00000257074.3	RPL29P33	1.07811	2.11127	-1.85995	10.2263	0.00247575	0.0167834	Upregulated
ENSG00000184227.8	ACOT1	0.820108	1.76554	1.39858	10.2193	0.00248347	0.0168316	Upregulated
ENSG00000278969.1	AC026310.2	1.62099	3.07587	-0.81655	10.2154	0.00248997	0.0168596	Upregulated
ENSG00000267986.1	AC130469.1	1.30786	2.47575	-0.419515	10.2133	0.00249009	0.0168596	Upregulated
ENSG00000128059.8	PPAT	0.630274	1.54786	5.02727	10.2089	0.00249492	0.0168838	Upregulated
ENSG00000112562.19	SMOC2	1.29794	2.45878	4.86911	10.2044	0.00250866	0.0169599	Upregulated
ENSG00000164434.12	FABP7	2.34408	5.07736	-0.842283	10.2026	0.00251066	0.0169649	Upregulated
ENSG00000225442.2	MPRIP-AS1	1.23719	2.35739	-2.36773	10.1887	0.00251745	0.0170066	Upregulated
ENSG00000283498.1	MIR1244-2	1.07983	2.11378	3.32298	10.1816	0.00252554	0.01704	Upregulated
ENSG00000146950.13	SHROOM2	0.914953	1.88551	4.17268	10.179	0.00253001	0.0170575	Upregulated
ENSG00000165502.7	RPL36AL	0.817752	1.76266	6.77586	10.1772	0.00253918	0.0171022	Upregulated
ENSG00000156463.18	SH3RF2	1.81495	3.51848	-2.00703	10.1519	0.00256256	0.0172212	Upregulated
ENSG00000262655.4	SPON1	1.97377	3.92792	4.83261	10.1542	0.00256533	0.0172355	Upregulated
ENSG00000235649.2	MXRA5Y	2.43154	5.39469	0.719784	10.1525	0.0025672	0.0172438	Upregulated
ENSG00000254458.1	AP001107.3	1.24112	2.36382	-1.07191	10.1439	0.00256814	0.0172459	Upregulated
ENSG00000111696.12	NT5DC3	0.743198	1.67388	4.05413	10.1433	0.00256882	0.0172462	Upregulated
ENSG00000133800.9	LYVE1	1.86573	3.64452	3.28715	10.1479	0.00257244	0.0172571	Upregulated
ENSG00000198157.11	HMGN5	1.2891	2.44376	1.05482	10.1385	0.00257429	0.0172602	Upregulated
ENSG00000018280.17	SLC11A1	1.33671	2.52575	2.42588	10.1417	0.00257473	0.0172602	Upregulated
ENSG00000261474.1	AC026471.4	0.608026	1.52417	2.69495	10.1342	0.00257926	0.0172863	Upregulated
ENSG00000130962.18	PRRG1	0.926084	1.90011	2.38824	10.1276	0.00258685	0.0173243	Upregulated
ENSG00000203724.11	C1orf53	1.36176	2.56998	-0.357906	10.0976	0.00262163	0.0175136	Upregulated
ENSG00000077713.19	SLC25A43	0.821679	1.76746	2.71497	10.0959	0.00262366	0.0175145	Upregulated
ENSG00000272599.2	AC016394.1	0.722491	1.65003	-0.132291	10.0858	0.00263551	0.0175818	Upregulated
ENSG00000163702.20	IL17RC	0.908731	1.87739	3.40859	10.0844	0.0026372	0.0175876	Upregulated
ENSG00000175832.13	ETV4	1.61492	3.06295	2.86779	10.0858	0.00264452	0.0176217	Upregulated
ENSG00000086991.13	NOX4	1.03315	2.04649	2.36518	10.0763	0.00264671	0.0176217	Upregulated
ENSG00000232859.10	LYRM9	0.84112	1.79144	2.2305	10.0761	0.00264687	0.0176217	Upregulated
ENSG00000185238.13	PRMT3	0.614742	1.53128	4.01266	10.0729	0.00265066	0.0176383	Upregulated
ENSG00000288048.1	AC104088.3	1.46731	2.76505	0.665181	10.0722	0.00265371	0.0176456	Upregulated
ENSG00000196411.10	EPHB4	1.13948	2.20302	4.65862	10.0619	0.00267285	0.0177389	Upregulated
ENSG00000151617.17	EDNRA	0.962413	1.94857	4.15194	10.054	0.00267761	0.0177479	Upregulated
ENSG00000151718.16	WWC2	1.04248	2.05976	3.03181	10.0489	0.0026792	0.0177498	Upregulated
ENSG00000169288.18	MRPL1	0.682965	1.60544	4.65274	10.047	0.00268156	0.0177567	Upregulated
ENSG00000172974.11	VDAC2P5	0.791613	1.73101	0.0993803	10.0376	0.00269279	0.0178094	Upregulated
ENSG00000019169.10	MARCO	2.80769	7.00163	2.07584	10.0382	0.00270122	0.0178476	Upregulated
ENSG00000154930.15	ACSS1	0.853123	1.80641	3.93848	10.0261	0.00270664	0.0178667	Upregulated
ENSG00000070950.10	RAD18	0.642531	1.56107	4.63548	10.026	0.00270673	0.0178667	Upregulated
ENSG00000279716.1	AC006128.1	0.613508	1.52997	1.99901	10.0175	0.00271702	0.0179259	Upregulated
ENSG00000172425.12	TTC36	0.912413	1.88219	-0.106795	10.0102	0.00272599	0.0179719	Upregulated
ENSG00000140332.17	TLE3	0.748417	1.67995	6.50123	10.0116	0.00273098	0.017996	Upregulated
ENSG00000100097.12	LGALS1	1.32353	2.50278	7.64675	10.0077	0.00273826	0.0180309	Upregulated
ENSG00000115350.12	POLE4	0.659859	1.57993	4.13226	9.98459	0.00275733	0.01813	Upregulated
ENSG00000165895.19	ARHGAP42	1.02143	2.02993	2.89857	9.97864	0.00276466	0.0181567	Upregulated
ENSG00000151014.6	NOCT	0.919506	1.89147	3.38124	9.96287	0.00278423	0.0182537	Upregulated
ENSG00000228109.1	MELTF-AS1	0.75327	1.68561	3.62659	9.95924	0.00278876	0.0182746	Upregulated
ENSG00000100625.9	SIX4	1.78982	3.45773	1.12726	9.9654	0.00279047	0.0182814	Upregulated
ENSG00000279459.1	AP001271.2	1.43101	2.69636	-1.17569	9.95729	0.00279119	0.0182817	Upregulated
ENSG00000171004.18	HS6ST2	1.58514	3.00037	5.05326	9.95805	0.00279964	0.0183238	Upregulated
ENSG00000250802.7	ZBED3-AS1	0.833704	1.78226	3.15117	9.94497	0.00280661	0.0183561	Upregulated
ENSG00000179331.3	RAB39A	0.906762	1.87483	2.09419	9.94378	0.00280811	0.0183606	Upregulated
ENSG00000199476.1	Y_RNA	0.951871	1.93438	-1.64311	9.94334	0.00280866	0.0183606	Upregulated
ENSG00000237149.5	ZNF503-AS2	0.924344	1.89782	1.46351	9.94092	0.0028117	0.0183761	Upregulated
ENSG00000219928.2	AL161787.1	1.30804	2.47606	1.61631	9.92676	0.0028297	0.0184581	Upregulated
ENSG00000157654.19	PALM2AKAP2	0.854119	1.80765	5.98657	9.93196	0.00283248	0.0184671	Upregulated
ENSG00000176826.15	FKBP9P1	1.24857	2.37606	0.86831	9.9239	0.0028332	0.0184671	Upregulated
ENSG00000144057.15	ST6GAL2	1.89442	3.71773	3.35594	9.93091	0.00283381	0.0184671	Upregulated
ENSG00000243323.7	PTPRVP	1.36954	2.58387	3.104	9.92565	0.00284048	0.0184951	Upregulated
ENSG00000121964.14	GTDC1	0.674903	1.59649	4.67398	9.9163	0.00284286	0.0184994	Upregulated
ENSG00000161960.16	EIF4A1	0.990002	1.98619	4.0946	9.90133	0.00286726	0.0186447	Upregulated
ENSG00000212743.2	LINC02656	0.93137	1.90709	-2.21467	9.89576	0.00286913	0.018648	Upregulated
ENSG00000184441.4	AP001062.1	0.734365	1.66367	1.77285	9.88923	0.00287754	0.0186892	Upregulated
ENSG00000170049.9	KCNAB3	0.639242	1.55751	4.85114	9.88701	0.00288041	0.0186944	Upregulated
ENSG00000240184.7	PCDHGC3	0.883681	1.84508	4.2751	9.88261	0.00288812	0.018731	Upregulated
ENSG00000225156.2	AC012354.1	1.57494	2.97924	2.84095	9.88113	0.00289762	0.0187881	Upregulated
ENSG00000115598.10	IL1RL2	1.28311	2.43362	-0.937169	9.87199	0.00289986	0.0187891	Upregulated
ENSG00000249421.2	ADAMTS19-AS1	2.07887	4.22476	-2.47972	9.86824	0.00291384	0.0188616	Upregulated
ENSG00000273080.1	AC009309.1	0.716116	1.64275	0.0291365	9.85873	0.00291716	0.0188741	Upregulated
ENSG00000125430.9	HS3ST3B1	1.14654	2.21383	1.33707	9.85611	0.00292058	0.0188894	Upregulated
ENSG00000275379.2	H3C11	1.405	2.64817	-2.17901	9.85586	0.00292091	0.0188894	Upregulated
ENSG00000185532.20	PRKG1	1.09072	2.12981	2.54582	9.85469	0.00292244	0.0188897	Upregulated
ENSG00000253159.3	PCDHGA12	1.21807	2.32636	1.55767	9.85316	0.00292445	0.0188897	Upregulated
ENSG00000229587.2	AL158825.2	0.902712	1.86958	-0.817541	9.84503	0.00293513	0.0189407	Upregulated
ENSG00000207561.1	MIR635	0.996246	1.9948	-1.53268	9.84266	0.00293826	0.0189496	Upregulated
ENSG00000273179.1	AC092535.5	1.1338	2.19436	0.575574	9.84033	0.00294132	0.0189536	Upregulated
ENSG00000187699.10	C2orf88	0.686036	1.60886	1.65339	9.83469	0.00294877	0.018979	Upregulated
ENSG00000125734.15	GPR108	0.624865	1.54207	4.99859	9.83189	0.00295248	0.0189939	Upregulated
ENSG00000120693.14	SMAD9	1.22446	2.33669	5.80691	9.81879	0.00297968	0.0191413	Upregulated
ENSG00000187498.16	COL4A1	1.18889	2.27977	9.79383	9.81829	0.00298034	0.0191413	Upregulated
ENSG00000186907.8	RTN4RL2	1.13364	2.19411	3.37182	9.80589	0.00299102	0.0192026	Upregulated
ENSG00000120549.18	KIAA1217	1.09685	2.13887	4.01258	9.80905	0.00299272	0.0192026	Upregulated
ENSG00000275494.1	AC133552.5	0.627989	1.54541	0.382922	9.79579	0.00300071	0.0192265	Upregulated
ENSG00000004848.8	ARX	2.93557	7.65058	2.54322	9.80128	0.00300316	0.0192377	Upregulated
ENSG00000168615.13	ADAM9	0.726352	1.65445	5.31315	9.78597	0.00301608	0.0193022	Upregulated
ENSG00000174099.12	MSRB3	1.0587	2.08306	4.17668	9.79055	0.00301765	0.0193031	Upregulated
ENSG00000213621.3	RPSAP54	1.25676	2.38959	0.683992	9.78234	0.00301889	0.0193059	Upregulated
ENSG00000279881.1	AC041040.1	1.45134	2.73463	-2.4375	9.7819	0.0030195	0.0193059	Upregulated
ENSG00000003989.18	SLC7A2	1.13274	2.19274	4.01799	9.77536	0.00303829	0.0193985	Upregulated
ENSG00000241511.1	RPS15AP24	0.867754	1.82482	-1.14452	9.76527	0.00304214	0.0194154	Upregulated
ENSG00000101493.11	ZNF516	0.931052	1.90667	5.34875	9.77238	0.00304236	0.0194154	Upregulated
ENSG00000164076.17	CAMKV	1.08774	2.1254	6.80254	9.76676	0.00305004	0.0194506	Upregulated
ENSG00000175183.10	CSRP2	0.64927	1.56837	4.64182	9.75371	0.003058	0.0194968	Upregulated
ENSG00000166292.12	TMEM100	1.79865	3.47894	2.94276	9.75981	0.00305958	0.0194977	Upregulated
ENSG00000160226.16	CFAP410	0.606393	1.52245	3.4405	9.74491	0.00307012	0.0195518	Upregulated
ENSG00000177096.9	PHETA2	0.986287	1.98108	3.52335	9.74483	0.00307023	0.0195518	Upregulated
ENSG00000219607.4	PPP1R3G	1.06552	2.09292	0.109817	9.72507	0.00309764	0.0196847	Upregulated
ENSG00000213885.4	RPL13AP7	0.776152	1.71256	0.749211	9.72437	0.00309861	0.0196857	Upregulated
ENSG00000199753.1	SNORD104	0.925008	1.89869	1.62711	9.72392	0.00309924	0.0196857	Upregulated
ENSG00000140859.16	KIFC3	0.627145	1.54451	4.98093	9.72065	0.0031038	0.0197054	Upregulated
ENSG00000140937.14	CDH11	1.15635	2.22892	5.50211	9.72704	0.00310494	0.019708	Upregulated
ENSG00000173295.7	FAM86B3P	0.795273	1.73541	2.67039	9.71912	0.00310594	0.0197089	Upregulated
ENSG00000241431.1	RPL37P6	1.68159	3.20781	1.51098	9.72589	0.00310654	0.0197089	Upregulated
ENSG00000153094.24	BCL2L11	0.833604	1.78213	4.68895	9.72116	0.00310752	0.0197105	Upregulated
ENSG00000174928.16	C3orf33	0.689611	1.61285	0.463016	9.71437	0.00311258	0.019738	Upregulated
ENSG00000161638.11	ITGA5	1.2629	2.39978	6.40971	9.72085	0.00311359	0.0197398	Upregulated
ENSG00000113721.14	PDGFRB	0.99289	1.99017	7.66671	9.70538	0.0031353	0.0198451	Upregulated
ENSG00000253304.2	TMEM200B	1.12019	2.17376	1.35836	9.68569	0.00315303	0.0199246	Upregulated
ENSG00000135824.12	RGS8	1.96097	3.89324	0.771102	9.68454	0.00316482	0.0199911	Upregulated
ENSG00000262185.3	LINC02861	0.824734	1.77121	-0.751799	9.67725	0.00316503	0.0199911	Upregulated
ENSG00000167283.8	ATP5MG	0.587448	1.50259	4.20506	9.64763	0.00320756	0.0202079	Upregulated
ENSG00000261098.1	AP000766.1	0.722745	1.65032	2.49881	9.64166	0.0032162	0.0202388	Upregulated
ENSG00000107554.17	DNMBP	0.667233	1.58802	3.40336	9.64027	0.00321821	0.0202468	Upregulated
ENSG00000138336.9	TET1	0.709176	1.63487	3.94101	9.63406	0.00322724	0.0202862	Upregulated
ENSG00000129038.16	LOXL1	1.19079	2.28278	5.13365	9.63442	0.00323704	0.0203317	Upregulated
ENSG00000224888.4	AC138028.2	1.02598	2.03634	-0.430792	9.62477	0.00324079	0.0203416	Upregulated
ENSG00000270480.1	AC073413.1	1.31815	2.49346	-2.05466	9.62319	0.00324309	0.0203514	Upregulated
ENSG00000069482.7	GAL	1.70346	3.25682	7.11046	9.62577	0.00324967	0.0203879	Upregulated
ENSG00000197021.9	EOLA2	0.586439	1.50154	4.27099	9.6097	0.00326289	0.0204566	Upregulated
ENSG00000185201.16	IFITM2	1.12719	2.18432	5.57254	9.6139	0.00326709	0.0204735	Upregulated
ENSG00000237399.7	PITRM1-AS1	0.612511	1.52892	0.355283	9.60359	0.0032719	0.0204989	Upregulated
ENSG00000254676.1	AP000873.4	0.734041	1.66329	-0.31721	9.59467	0.00328509	0.0205483	Upregulated
ENSG00000268996.3	MAN1B1-DT	0.673398	1.59483	1.09363	9.58409	0.00330083	0.020632	Upregulated
ENSG00000287299.1	AC012459.1	1.17741	2.26171	0.831379	9.58201	0.00330393	0.0206376	Upregulated
ENSG00000253414.3	AC124067.2	1.25721	2.39032	-1.90522	9.57915	0.0033082	0.0206572	Upregulated
ENSG00000275322.1	AC103746.1	1.28767	2.44133	-2.16976	9.57888	0.00330859	0.0206572	Upregulated
ENSG00000127863.16	TNFRSF19	0.820188	1.76564	4.4932	9.57869	0.00331068	0.0206654	Upregulated
ENSG00000169594.13	BNC1	1.41876	2.67355	-1.12438	9.56603	0.00332785	0.020748	Upregulated
ENSG00000253626.3	EIF5AL1	1.0249	2.03482	1.87362	9.56517	0.00332914	0.020748	Upregulated
ENSG00000213706.2	RHOG2P	1.06163	2.08729	-1.59561	9.54819	0.00335478	0.0208743	Upregulated
ENSG00000076716.9	GPC4	1.4788	2.78717	2.02719	9.5537	0.00335607	0.0208743	Upregulated
ENSG00000196739.15	COL27A1	1.10819	2.15575	4.22276	9.55428	0.00335611	0.0208743	Upregulated
ENSG00000278794.1	Metazoa_SRP	1.4049	2.648	-2.90886	9.54708	0.00335647	0.0208743	Upregulated
ENSG00000207563.1	MIR23B	1.66082	3.16197	-2.69534	9.54641	0.00335748	0.0208758	Upregulated
ENSG00000240376.1	AC010343.1	0.899709	1.86569	3.08872	9.54351	0.00336188	0.0208938	Upregulated
ENSG00000104312.8	RIPK2	0.734101	1.66336	3.56303	9.54349	0.00336192	0.0208938	Upregulated
ENSG00000280916.2	FOXCUT	2.36054	5.13561	-0.0501725	9.54124	0.00337593	0.0209569	Upregulated
ENSG00000160352.16	ZNF714	0.680995	1.60325	4.74251	9.53288	0.00337808	0.0209654	Upregulated
ENSG00000255100.1	AP003119.2	1.41986	2.6756	-2.29292	9.52821	0.00338521	0.0209905	Upregulated
ENSG00000236502.1	SIX3-AS1	1.51043	2.84894	1.26123	9.52694	0.00339513	0.0210423	Upregulated
ENSG00000179954.16	SSC5D	1.39063	2.62193	4.69939	9.52296	0.00340391	0.0210771	Upregulated
ENSG00000274427.1	AC145423.1	0.98029	1.97286	-1.21267	9.5151	0.00340534	0.0210771	Upregulated
ENSG00000185267.10	CDNF	0.698925	1.62329	0.455854	9.50599	0.00341941	0.0211396	Upregulated
ENSG00000216657.1	GLRX3P2	0.826769	1.77371	-2.39578	9.5	0.00342867	0.0211695	Upregulated
ENSG00000176678.6	FOXL1	1.15637	2.22896	0.730826	9.49403	0.00343795	0.0211914	Upregulated
ENSG00000123009.4	NME2P1	0.990038	1.98624	0.160188	9.47763	0.00346357	0.0213348	Upregulated
ENSG00000134256.12	CD101	0.767876	1.70276	1.42829	9.47645	0.00346542	0.0213413	Upregulated
ENSG00000164070.12	HSPA4L	0.642487	1.56102	5.01044	9.47523	0.00346733	0.0213483	Upregulated
ENSG00000269954.2	AC022239.1	1.83325	3.56338	2.11092	9.47658	0.003476	0.0213919	Upregulated
ENSG00000140682.19	TGFB1I1	0.909151	1.87794	5.2434	9.47002	0.00348632	0.0214359	Upregulated
ENSG00000149328.15	GLB1L2	0.874857	1.83383	5.51162	9.46915	0.00348769	0.0214395	Upregulated
ENSG00000154330.13	PGM5	1.74621	3.35477	2.97611	9.4667	0.00349157	0.0214488	Upregulated
ENSG00000019549.13	SNAI2	1.13473	2.19578	3.7066	9.44864	0.00351926	0.021588	Upregulated
ENSG00000168830.8	HTR1E	2.68742	6.44161	1.53173	9.44733	0.00352229	0.0215983	Upregulated
ENSG00000062282.15	DGAT2	1.00845	2.01175	3.3897	9.43719	0.00352771	0.0216169	Upregulated
ENSG00000119138.4	KLF9	1.48436	2.79793	5.3781	9.4426	0.00352983	0.021625	Upregulated
ENSG00000287766.1	AC006130.3	0.902856	1.86976	0.893393	9.43032	0.00353858	0.021659	Upregulated
ENSG00000116194.13	ANGPTL1	1.74846	3.35999	1.14807	9.43606	0.0035403	0.0216647	Upregulated
ENSG00000182632.15	CCNYL2	2.25099	4.7601	4.13278	9.42737	0.00355426	0.0217402	Upregulated
ENSG00000160799.11	CCDC12	0.605455	1.52146	5.18099	9.40633	0.00357728	0.0218564	Upregulated
ENSG00000023171.18	GRAMD1B	0.724757	1.65262	5.21663	9.40526	0.00358134	0.0218647	Upregulated
ENSG00000238961.1	SNORA47	1.09365	2.13414	-1.66392	9.40276	0.00358307	0.0218671	Upregulated
ENSG00000106852.15	LHX6	1.11552	2.16673	1.99776	9.39743	0.00359174	0.0219102	Upregulated
ENSG00000112182.15	BACH2	0.63114	1.54879	4.69158	9.37463	0.0036291	0.0220636	Upregulated
ENSG00000078596.11	ITM2A	1.62339	3.08099	3.91872	9.37819	0.00363432	0.0220904	Upregulated
ENSG00000072952.19	IRAG1	0.932214	1.9082	3.97613	9.36962	0.00363971	0.022112	Upregulated
ENSG00000259065.2	AC005520.2	0.991675	1.98849	0.0732425	9.3648	0.00364532	0.0221324	Upregulated
ENSG00000107104.20	KANK1	1.32789	2.51035	2.64728	9.36832	0.00364828	0.0221454	Upregulated
ENSG00000008441.18	NFIX	1.66165	3.16379	5.14935	9.36457	0.00365684	0.0221924	Upregulated
ENSG00000275216.2	AL161431.1	2.18062	4.53349	-0.139049	9.36343	0.00365873	0.0221989	Upregulated
ENSG00000268279.4	AC090004.1	0.659842	1.57991	0.503424	9.35275	0.00366532	0.0222139	Upregulated
ENSG00000213399.3	RPS2P17	0.897106	1.86233	-0.150947	9.35152	0.00366737	0.0222165	Upregulated
ENSG00000238057.10	ZEB2-AS1	1.12545	2.1817	-1.49679	9.33874	0.00368872	0.0223109	Upregulated
ENSG00000101335.10	MYL9	1.32252	2.50102	7.15229	9.33682	0.00370316	0.0223788	Upregulated
ENSG00000215030.5	RPL13P12	1.1263	2.18298	6.35142	9.33604	0.00370446	0.0223812	Upregulated
ENSG00000104368.19	PLAT	1.11832	2.17093	5.05641	9.30931	0.00374968	0.0226141	Upregulated
ENSG00000240674.1	AC106872.2	1.06502	2.09219	-1.94789	9.29974	0.00375467	0.0226291	Upregulated
ENSG00000183092.16	BEGAIN	1.11058	2.15933	5.32722	9.30536	0.00375642	0.0226331	Upregulated
ENSG00000110811.20	P3H3	0.697475	1.62166	5.70481	9.29984	0.00375825	0.0226355	Upregulated
ENSG00000235961.6	PNMA6A	1.14466	2.21094	4.11077	9.29987	0.00376579	0.0226536	Upregulated
ENSG00000167641.11	PPP1R14A	1.11175	2.16107	3.86213	9.29978	0.00376595	0.0226536	Upregulated
ENSG00000164182.12	NDUFAF2	0.715016	1.6415	4.61721	9.29166	0.00376851	0.022662	Upregulated
ENSG00000165731.20	RET	1.78395	3.44368	5.85026	9.29334	0.00377699	0.022708	Upregulated
ENSG00000099994.11	SUSD2	1.16229	2.23813	3.60371	9.29111	0.00378003	0.0227162	Upregulated
ENSG00000255198.4	SNHG9	0.994776	1.99277	1.93955	9.28359	0.00378235	0.0227251	Upregulated
ENSG00000273374.1	AC069222.1	0.886075	1.84814	1.87815	9.28309	0.00378322	0.0227253	Upregulated
ENSG00000137501.17	SYTL2	0.884135	1.84566	3.6908	9.27491	0.00379732	0.0227941	Upregulated
ENSG00000149218.5	ENDOD1	0.822907	1.76897	3.71532	9.27169	0.00380289	0.022809	Upregulated
ENSG00000102468.11	HTR2A	1.87378	3.66492	-1.79364	9.27764	0.00380304	0.022809	Upregulated
ENSG00000231663.1	COA6-AS1	0.732717	1.66177	1.33208	9.27099	0.0038041	0.0228103	Upregulated
ENSG00000267429.1	AC006116.6	0.953271	1.93626	-2.68835	9.26923	0.00380715	0.0228235	Upregulated
ENSG00000198618.5	PPIAP22	0.815788	1.76026	3.54419	9.26275	0.0038184	0.0228809	Upregulated
ENSG00000178015.5	GPR150	0.943963	1.92381	-0.811385	9.25629	0.00382964	0.0229313	Upregulated
ENSG00000212493.1	SNORD19	0.937455	1.91515	-1.22939	9.25596	0.00383021	0.0229313	Upregulated
ENSG00000152256.14	PDK1	0.831602	1.77966	4.86769	9.25292	0.0038441	0.0230094	Upregulated
ENSG00000272927.1	AC107464.2	0.961029	1.9467	1.65692	9.23974	0.00385861	0.0230803	Upregulated
ENSG00000226746.2	SMCR5	0.937209	1.91482	-0.256952	9.23226	0.00387177	0.0231444	Upregulated
ENSG00000150455.13	TIRAP	0.659543	1.57958	2.80495	9.22715	0.00388079	0.0231881	Upregulated
ENSG00000213442.5	RPL18AP3	1.48736	2.80375	6.07358	9.22919	0.00388876	0.0232161	Upregulated
ENSG00000133639.6	BTG1	0.612591	1.529	6.82798	9.21699	0.00389879	0.0232649	Upregulated
ENSG00000124491.16	F13A1	2.10086	4.28966	3.95187	9.22262	0.00390041	0.0232694	Upregulated
ENSG00000177469.13	CAVIN1	1.20984	2.31312	7.20269	9.22042	0.00390432	0.0232722	Upregulated
ENSG00000261220.2	AC103706.1	0.771497	1.70704	0.981193	9.20549	0.00391929	0.023346	Upregulated
ENSG00000231414.1	RPL39P15	1.11228	2.16188	0.301483	9.20309	0.00392359	0.0233614	Upregulated
ENSG00000225117.2	ARSDP1	2.18932	4.56091	-2.11502	9.20793	0.00392657	0.0233714	Upregulated
ENSG00000279342.2	AP000866.6	1.00723	2.01005	1.77708	9.20118	0.003927	0.0233714	Upregulated
ENSG00000272273.1	IER3-AS1	0.746425	1.67763	-2.44652	9.19951	0.00392998	0.0233789	Upregulated
ENSG00000230490.3	AL139383.1	1.16676	2.24507	-1.86706	9.19174	0.00394394	0.0234335	Upregulated
ENSG00000275390.1	AL353626.1	1.3826	2.60738	-2.12598	9.19151	0.00394435	0.0234335	Upregulated
ENSG00000104728.16	ARHGEF10	0.687661	1.61067	0.856152	9.18965	0.00394769	0.0234479	Upregulated
ENSG00000110060.9	PUS3	0.656819	1.5766	4.0709	9.18921	0.00394849	0.0234479	Upregulated
ENSG00000167105.8	TMEM92	1.4044	2.64707	-1.12799	9.18608	0.00395412	0.0234528	Upregulated
ENSG00000176268.5	CYCSP34	0.673467	1.5949	0.315654	9.18594	0.00395438	0.0234528	Upregulated
ENSG00000115457.10	IGFBP2	0.93352	1.90993	6.88813	9.19106	0.00395684	0.0234563	Upregulated
ENSG00000204352.4	C9orf129	0.891224	1.85475	-0.0213369	9.17623	0.00397192	0.0235354	Upregulated
ENSG00000087116.16	ADAMTS2	1.13978	2.20348	6.59757	9.17933	0.00397804	0.0235665	Upregulated
ENSG00000263847.1	AP005899.1	0.861924	1.81746	0.374628	9.16715	0.00398842	0.0236125	Upregulated
ENSG00000213087.3	AL356535.1	0.947978	1.92917	0.959343	9.16363	0.00399482	0.023633	Upregulated
ENSG00000176014.13	TUBB6	1.049	2.06909	5.29997	9.17007	0.00399486	0.023633	Upregulated
ENSG00000213178.3	RPL22P1	0.918262	1.88984	1.38472	9.16296	0.00399605	0.023633	Upregulated
ENSG00000277156.1	TOMM40P1	1.61399	3.06098	0.109737	9.16796	0.00399711	0.023633	Upregulated
ENSG00000131171.13	SH3BGRL	0.707164	1.63259	5.34692	9.14676	0.00402901	0.0237821	Upregulated
ENSG00000221994.12	ZNF630	0.682874	1.60533	2.20452	9.12839	0.00405962	0.0239295	Upregulated
ENSG00000010327.10	STAB1	1.12947	2.18778	6.7785	9.13255	0.00406378	0.0239484	Upregulated
ENSG00000184937.16	WT1	2.58223	5.98863	0.611975	9.13164	0.00406548	0.0239484	Upregulated
ENSG00000169174.11	PCSK9	1.59193	3.01453	-1.68956	9.12477	0.00406815	0.023959	Upregulated
ENSG00000169136.12	ATF5	0.826861	1.77382	5.01145	9.12548	0.00407545	0.0239967	Upregulated
ENSG00000069812.11	HES2	1.36421	2.57435	-1.69756	9.11673	0.00408129	0.0240172	Upregulated
ENSG00000234841.4	AC017007.2	1.01753	2.02446	-1.79909	9.1167	0.00408136	0.0240172	Upregulated
ENSG00000188783.6	PRELP	1.62862	3.09216	4.84048	9.12297	0.00408159	0.0240172	Upregulated
ENSG00000105711.13	SCN1B	0.824306	1.77068	2.36249	9.10953	0.00409474	0.0240789	Upregulated
ENSG00000106538.10	RARRES2	1.55859	2.94566	5.44682	9.11435	0.00409768	0.024091	Upregulated
ENSG00000231747.1	AC079922.1	0.91023	1.87935	0.173487	9.10633	0.00410072	0.0240984	Upregulated
ENSG00000232346.1	Z74021.1	1.11043	2.1591	2.4159	9.10192	0.004109	0.0241366	Upregulated
ENSG00000143819.12	EPHX1	1.04579	2.0645	5.13827	9.10577	0.00411375	0.0241533	Upregulated
ENSG00000214273.4	AGGF1P1	1.74556	3.35325	-0.691705	9.10534	0.00411447	0.0241533	Upregulated
ENSG00000197614.11	MFAP5	2.70208	6.50739	3.41422	9.10178	0.00412126	0.0241876	Upregulated
ENSG00000209482.1	SNORD83A	1.00453	2.0063	-1.03822	9.07728	0.00415555	0.0243678	Upregulated
ENSG00000269894.1	AC018809.1	0.845496	1.79688	-0.462896	9.0707	0.00416808	0.0244131	Upregulated
ENSG00000161016.18	RPL8	0.798833	1.73969	11.145	9.06729	0.00417458	0.0244213	Upregulated
ENSG00000159216.19	RUNX1	1.09674	2.13872	5.01385	9.07225	0.0041772	0.0244313	Upregulated
ENSG00000234884.2	AL022329.1	1.06968	2.09896	-1.54523	9.06436	0.00418019	0.0244435	Upregulated
ENSG00000242445.1	RPL7AP11	0.827907	1.77511	0.394631	9.05696	0.00419435	0.0245115	Upregulated
ENSG00000236532.6	LINC01695	1.54905	2.92625	-0.369206	9.05888	0.00419693	0.0245202	Upregulated
ENSG00000164039.15	BDH2	0.849875	1.80234	3.21822	9.05254	0.00420285	0.0245395	Upregulated
ENSG00000260105.6	AOC4P	1.37677	2.59686	-0.596259	9.04083	0.00422544	0.0246496	Upregulated
ENSG00000258940.2	AL132639.2	0.770932	1.70637	-2.36306	9.04006	0.00422692	0.024653	Upregulated
ENSG00000225619.1	MYT1L-AS1	1.16755	2.2463	-2.16818	9.03538	0.00423598	0.0246846	Upregulated
ENSG00000141096.6	DPEP3	3.00186	8.01032	1.00568	9.04167	0.004236	0.0246846	Upregulated
ENSG00000230082.1	PRRT3-AS1	0.805793	1.74811	0.52502	9.02832	0.0042497	0.0247379	Upregulated
ENSG00000152558.15	TMEM123	0.737436	1.66721	6.0091	9.02982	0.00425751	0.024778	Upregulated
ENSG00000158427.15	TMSB15B	0.613337	1.52979	0.733292	9.01925	0.00426738	0.0248248	Upregulated
ENSG00000170903.11	MSANTD4	0.653236	1.57269	4.9627	9.00628	0.00429282	0.0249261	Upregulated
ENSG00000279166.1	AC009951.4	1.49789	2.82429	-2.10072	9.00568	0.00429399	0.0249261	Upregulated
ENSG00000280055.2	TMEM75	1.47228	2.77461	-2.36926	9.0052	0.00429495	0.0249263	Upregulated
ENSG00000237624.1	OXCT2P1	1.01803	2.02515	-1.38685	8.97801	0.00434881	0.0252011	Upregulated
ENSG00000175287.19	PHYHD1	1.05526	2.07809	1.24742	8.97562	0.00435358	0.0252234	Upregulated
ENSG00000196932.12	TMEM26	0.937255	1.91488	0.380409	8.97479	0.00435524	0.0252276	Upregulated
ENSG00000141384.13	TAF4B	0.771105	1.70658	3.50866	8.96582	0.00437319	0.0253086	Upregulated
ENSG00000225518.3	LINC01703	0.847155	1.79895	-0.0779884	8.95903	0.00438683	0.0253635	Upregulated
ENSG00000165060.15	FXN	0.707796	1.63331	2.1353	8.95771	0.00438948	0.0253664	Upregulated
ENSG00000225527.1	AL450384.1	0.848963	1.80121	-0.843656	8.93035	0.00444494	0.0256308	Upregulated
ENSG00000270504.1	AL391422.4	1.20498	2.30535	1.02022	8.92954	0.00444659	0.0256308	Upregulated
ENSG00000163017.14	ACTG2	1.72008	3.29455	4.7452	8.93449	0.00444906	0.0256342	Upregulated
ENSG00000280594.1	BTG3-AS1	0.873359	1.83192	1.43705	8.92833	0.00444907	0.0256342	Upregulated
ENSG00000277223.1	AC090116.1	1.99786	3.99406	-2.17885	8.9295	0.00445926	0.0256765	Upregulated
ENSG00000227356.2	LINC00866	0.917993	1.88948	-2.4817	8.90458	0.00449785	0.0258462	Upregulated
ENSG00000235408.6	SNORA71B	0.925549	1.89941	-0.294659	8.89651	0.00451456	0.0259014	Upregulated
ENSG00000205517.13	RGL3	1.13569	2.19723	2.07638	8.89502	0.00451765	0.0259136	Upregulated
ENSG00000286781.1	AC099332.1	0.934559	1.91131	-0.342955	8.89119	0.00452561	0.0259428	Upregulated
ENSG00000168993.15	CPLX1	1.02753	2.03853	5.36081	8.8909	0.00453892	0.0259861	Upregulated
ENSG00000114698.15	PLSCR4	1.13438	2.19525	3.04268	8.88229	0.00454881	0.0260208	Upregulated
ENSG00000082175.15	PGR	1.37612	2.5957	-0.0078226	8.87883	0.00455199	0.0260335	Upregulated
ENSG00000183196.10	CHST6	1.77471	3.42169	1.84246	8.87122	0.00458012	0.0261723	Upregulated
ENSG00000272631.1	AC067750.1	0.61395	1.53044	1.99334	8.8638	0.00458295	0.026177	Upregulated
ENSG00000117013.17	KCNQ4	0.754063	1.68654	2.94838	8.86356	0.00458346	0.026177	Upregulated
ENSG00000267149.2	AC011476.2	1.81243	3.51234	-1.48306	8.86617	0.00459029	0.0262013	Upregulated
ENSG00000050555.19	LAMC3	1.78288	3.44111	3.14008	8.86585	0.00459144	0.0262013	Upregulated
ENSG00000076067.13	RBMS2	0.659743	1.5798	4.82969	8.85952	0.00459198	0.0262013	Upregulated
ENSG00000236908.2	LINC02827	1.6206	3.07504	-0.0956588	8.8608	0.004601	0.026243	Upregulated
ENSG00000139117.14	CPNE8	1.20148	2.29976	4.07707	8.85723	0.00460965	0.0262856	Upregulated
ENSG00000101665.9	SMAD7	0.840748	1.79098	4.88888	8.85483	0.00461384	0.0263025	Upregulated
ENSG00000139146.14	SINHCAF	0.685666	1.60844	6.40696	8.85033	0.00461889	0.0263106	Upregulated
ENSG00000144642.22	RBMS3	0.667168	1.58795	7.26375	8.84671	0.00462301	0.0263184	Upregulated
ENSG00000229214.2	LINC00242	0.639607	1.5579	1.38754	8.84422	0.00462441	0.0263184	Upregulated
ENSG00000154553.16	PDLIM3	1.32353	2.50279	5.53439	8.84747	0.00463036	0.0263317	Upregulated
ENSG00000253659.2	AC138646.1	1.69409	3.23572	-1.33619	8.84279	0.00463678	0.0263571	Upregulated
ENSG00000145794.17	MEGF10	2.01513	4.04217	-0.186904	8.83494	0.00465711	0.0264394	Upregulated
ENSG00000168209.5	DDIT4	1.14728	2.21495	4.67669	8.83008	0.00466754	0.0264875	Upregulated
ENSG00000228594.4	FNDC10	1.39908	2.63733	3.09826	8.82865	0.0046706	0.0264993	Upregulated
ENSG00000237232.9	ZNF295-AS1	1.05308	2.07495	-0.53851	8.82002	0.00467621	0.0265232	Upregulated
ENSG00000271870.1	AC024060.2	0.625054	1.54227	2.38005	8.81517	0.00468666	0.0265682	Upregulated
ENSG00000228589.3	SPCS2P4	1.03337	2.04681	1.50704	8.814	0.0046892	0.0265715	Upregulated
ENSG00000115468.12	EFHD1	1.14046	2.20452	2.92794	8.81504	0.00469118	0.0265716	Upregulated
ENSG00000235065.1	RPL24P2	0.830398	1.77818	1.2764	8.80834	0.00470142	0.0266185	Upregulated
ENSG00000248254.1	AC107398.2	1.576	2.98142	-1.89354	8.80666	0.00470647	0.0266304	Upregulated
ENSG00000164167.12	LSM6	0.695063	1.61896	4.36017	8.80439	0.00470999	0.0266391	Upregulated
ENSG00000151468.11	CCDC3	1.20896	2.3117	4.93966	8.80317	0.00472566	0.0267166	Upregulated
ENSG00000145741.16	BTF3	0.618257	1.53502	8.87374	8.79339	0.00473391	0.0267466	Upregulated
ENSG00000223855.2	HRAT92	1.08227	2.11736	0.0573459	8.78981	0.00474173	0.0267796	Upregulated
ENSG00000006327.14	TNFRSF12A	1.24055	2.36288	3.3277	8.79129	0.00475157	0.0268184	Upregulated
ENSG00000232415.1	ELN-AS1	1.345	2.54029	-1.49692	8.78434	0.0047537	0.0268248	Upregulated
ENSG00000272865.2	AL591686.2	1.34608	2.5422	-0.369805	8.77796	0.00476769	0.0268888	Upregulated
ENSG00000234160.1	AL513165.1	0.651698	1.57102	2.53193	8.77781	0.00476802	0.0268888	Upregulated
ENSG00000227885.3	AL590652.1	1.17316	2.25505	-0.504282	8.77429	0.00477576	0.0269044	Upregulated
ENSG00000273213.3	H3-2	1.51281	2.85366	-0.176288	8.76849	0.00479546	0.0269706	Upregulated
ENSG00000150457.9	LATS2	1.08214	2.11717	3.26936	8.76375	0.00480336	0.0270038	Upregulated
ENSG00000137876.11	RSL24D1	0.67658	1.59835	6.94717	8.7571	0.00482048	0.0270832	Upregulated
ENSG00000229605.5	RPL21P93	0.859096	1.8139	-1.66647	8.74526	0.00484012	0.0271486	Upregulated
ENSG00000242190.1	AC017015.2	1.21534	2.32195	-2.2883	8.73831	0.00485566	0.0272244	Upregulated
ENSG00000141504.12	SAT2	0.634269	1.55215	5.74003	8.73802	0.00485694	0.027226	Upregulated
ENSG00000125733.18	TRIP10	1.07907	2.11267	4.49691	8.74097	0.00486297	0.0272485	Upregulated
ENSG00000168461.13	RAB31	0.951227	1.93352	4.98438	8.73712	0.0048716	0.0272912	Upregulated
ENSG00000228146.8	CASP16P	1.28463	2.43619	-1.52314	8.72695	0.00488118	0.0273247	Upregulated
ENSG00000237709.1	EEF1A1P28	0.979411	1.97166	-2.5746	8.7253	0.00488491	0.0273247	Upregulated
ENSG00000128709.13	HOXD9	1.39485	2.6296	6.08111	8.72163	0.00490652	0.0274245	Upregulated
[truncated: 25,105 more rows]
